# Supplementary material for: Significant strain microdiversity in mother-infant dyad cohorts across ethnic groups reveals population specificity of bifidobacteria microbiota transmission
Source: Front Microbiol. 2026 May 29;17:1814222. doi: 10.3389/fmicb.2026.1814222 (PMC13260250; doi:10.3389/fmicb.2026.1814222)
Supplement: Supplementary file 1 [file Table_1.XLSX]

## Sheet: Table S1
Table S1. Primers for MLST analysis
Gene	Primer	Sequence (5'-3')	Size (bp)	Annealing temperature (℃)
clpC	ClpC-uni	GAGTACCGCAAGTACATCGAG	744	58
	ClpC-rev	CATCCTCATCGTCGAACAGGAAC
fusA	fusAB3	ATCGGCATCATGGCYCACATYGAT	784	58
	fusAB4	CCAGCATCGGCTGMACRCCCTT
gyrB	gyrBB3	AAGTGCGCCGTCAGGGCTT	811	58
	gyrBB4	GTGTTCGCGAAGGTGTGCAC
ileS	ileSB3	ATCCCGCGYTACCAGACSATG	789	53
	ileSB4	CGGTGTCGACGTAGTCGGCG
purF	PurF-uni	CATTCGAACTCCGACACCGA	976	58
	PurF-rev	GTGGGGTAGTCGCCGTTG
rplB	rplBBB3	GGACAAGGACGGCRTSCCSGCCAA	498	58
	rplBBB4	ACGACCRCCGTGCGGGTGRTCGAC
rpoB	rpoBB3	GGCGAGCTGATCCAGAACCA	1057	53
	rpoBB4	GCATCCTCGTAGTTGTASCC

## Sheet: Table S2
Table S2. Bacterial strains used in this study.
Species	Strain	Origin	Concentration	M1	M2	M3
B. longum subsp. longum	FMBL B24239	The feces of an adult	9.5 log/cfu/mL	100uL	100uL	100uL
B. longum subsp. infanits	FMBL B23798	Feces of a 14-month-old infant	7.2 log/cfu/mL	100uL	100uL	100uL
B. breve	FMBL B24118	Feces of a 2-month-old infant	9.7 log/cfu/mL	100uL	100uL	100uL
B. adolescentis	FMBL B23980	The feces of an adult	9.6 log/cfu/mL	100uL	100uL	100uL
B. bifidum	FMBL B24096	Feces of a 2-month-old infant	7.5 log/cfu/mL	100uL	200uL	100uL
B. pseudocatenulatum	FMBL B24163	The feces of an adult	9.5 log/cfu/mL	100uL	100uL	200uL
	FMBL B24291	The feces of an adult	9.5 log/cfu/mL	100uL	100uL	200uL

## Sheet: Table S3
Table S3. α diversity of gut microbiota in maternal and infant populations based on 16S rRNA gene.
		Richness				Diversity
		observed_features		chao1		shannon		simpson
Group	n(%)	Mean ± SD	95% CI	Mean ± SD	95% CI	Mean ± SD	95% CI	Mean ± SD	95% CI
Mother-delivery
Han	10(11%)	191 ± 106.22bcde	115.01,266.99	287.13 ± 179.41bcd	158.79,415.48	3.36 ± 1.17abc	2.52,4.19	0.87 ± 0.21ab	0.72,1.02
Li	9(8.18%)	249.67 ± 76.01abc	191.24,308.09	338.41 ± 113.42abc	251.23,425.59	4.19 ± 0.63a	3.71,4.67	0.96 ± 0.04a	0.93,0.99
Uyghur	8(7.27%)	282.13 ± 95.02ab	202.69,361.56	429.37 ± 148.92ab	304.87,553.87	4.09 ± 0.89ab	3.35,4.83	0.94 ± 0.08a	0.87,1.01
Mother-postpartum 6 months
Han	10(11%)	222.7 ± 87.65abcd	160,285.4	283.52 ± 112.76bcd	202.85,364.18	3.92 ± 0.82ab	3.33,4.5	0.95 ± 0.04a	0.92,0.97
Li	9(8.18%)	238.67 ± 110.06abc	154.06,323.27	335.28 ± 151.12abc	219.12,451.44	4.11 ± 0.78ab	3.51,4.71	0.95 ± 0.04a	0.92,0.98
Uyghur	8(7.27%)	313.38 ± 77.96a	248.2,378.55	459.8 ± 105.36a	371.71,547.88	4.27 ± 0.82a	3.59,4.96	0.95 ± 0.06a	0.9,1
Infant-7 days
Han	10(11%)	95 ± 58.76ef	52.97,137.03	110.19 ± 70.6e	59.69,160.7	3.01 ± 0.94abc	2.34,3.68	0.87 ± 0.16ab	0.76,0.98
Li	9(8.18%)	73 ± 57.04f	29.16,116.84	100.45 ± 76.46e	41.68,159.23	2.24 ± 1.38c	1.18,3.3	0.69 ± 0.29b	0.46,0.91
Uyghur	9(8.18%)	74 ± 35.71f	46.55,101.45	119.62 ± 48.51e	82.34,156.91	2.78 ± 0.94bc	2.05,3.5	0.85 ± 0.18ab	0.72,0.99
Infant-6 months old
Han	10(11%)	88.3 ± 32.42ef	65.1,111.5	112.07 ± 37.34e	85.36,138.79	2.92 ± 0.56abc	2.52,3.32	0.89 ± 0.05ab	0.85,0.93
Li	9(8.18%)	121.22 ± 45.32def	86.39,156.06	168.17 ± 56.95de	124.4,211.95	3.46 ± 0.49abc	3.09,3.84	0.94 ± 0.04a	0.91,0.96
Uyghur	9(8.18%)	150.33 ± 48.23cdef	113.26,187.41	222.55 ± 61.54cde	175.25,269.86	3.5 ± 1.03abc	2.71,4.29	0.88 ± 0.19ab	0.74,1.03
	110	171.78 ± 106.8	151.6,191.96	241.85 ± 156.57	212.26,271.43	3.47 ± 1.06	3.27,3.67	0.89 ± 0.15	0.86,0.92
Different superscript lowercase letters indicated significance (p < 0.05) in each column.

## Sheet: Table S4
Table S4. Statistical results of significance test of dissimilarity between groups based on 16S rRNA gene.
			Phylum Level		Genus Level		Species Level
Time	Ethnic	Group type	p value	FDRa	p value	FDRa	p value	FDRa
7 days	Han	Related vs. Unrelated month-infant dyads	0.072	0.207	0.085	0.2125	0.632	0.947
	Li	Related vs. Unrelated month-infant dyads	0.727	0.807	0.532	0.665	0.832	0.947
	Uyghur	Related vs. Unrelated month-infant dyads	0.199	0.398	0.97	0.974	0.986	0.986
6 months	Han	Related vs. Unrelated month-infant dyads	0.064	0.207	0.119	0.238	0.576	0.909
	Li	Related vs. Unrelated month-infant dyads	0.606	0.727	0.761	0.846	0.207	0.414
	Uyghur	Related vs. Unrelated month-infant dyads	0.166	0.356	0.974	0.974	0.75	0.947
a. The produced p-values were adjusted for multiple testing using the Benjamini–Hochberg false-discovery rate (of 5%, FDR) as reported in the text.

## Sheet: Table S5
Table S5. α diversity of Bifidobacterium in maternal and infant populations profiled by specific-bifidobacterial genes.
groEL gene										tuf gene
		Richness				Diversity					Richness		Diversity
		observed_features		chao1		shannon		simpson			observed_features	chao1	shannon	simpson
Group	n(%)	Mean ± SD	95% CI	Mean ± SD	95% CI	Mean ± SD	95% CI	Mean ± SD	95% CI	n(%)	Mean	Mean	Mean	Mean
Mother-delivery
Han	10(11%)	206.3±77.2ab	151.08,261.52	260.61±84.99ab	199.81,321.4	2.61±1.73abcd	1.37,3.84	0.51±0.34ab	0.27,0.75	10(10.31%)	381	488.32	2.72	0.78
Li	9(8.18%)	100.44±41.93de	68.22,132.67	145.54±53.14cd	104.69,186.38	1.8±1.16abcde	0.91,2.68	0.46±0.31ab	0.22,0.7	3(3.09%)	327.33	411.94	1.94	0.42
Uyghur	8(7.27%)	187.38±79.47abc	120.94,253.81	253.15±105.69ab	164.8,341.51	3.22±1.62ab	1.86,4.58	0.66±0.29ab	0.42,0.9	7(7.22%)	129.57	174.22	1.38	0.47
Mother-postpartum 6 months
Han	10(11%)	210.4±93.78a	143.31,277.49	290.64±113.27a	209.61,371.67	2.3±1.52abcde	1.21,3.39	0.45±0.29ab	0.24,0.66	9(9.28%)	514.56	614.61	3.14	0.76
Li	9(8.18%)	124.44±28.57cde	102.48,146.41	184.85±48.95bcd	147.22,222.47	1.59±0.95bcde	0.86,2.32	0.38±0.26ab	0.18,0.58	8(8.25%)	343.13	418.05	2.12	0.51
Uyghur	8(7.27%)	216.88±73.2a	155.68,278.07	292.01±90.38a	216.46,367.57	3.37±1.44a	2.16,4.57	0.71±0.28a	0.48,0.94	8(8.25%)	294.5	369.39	2.12	0.62
Infant-7 days
Han	10(11%)	150.3±40.47abcde	121.35,179.25	211.27±74.17abcd	158.21,264.32	1.23±1.05de	0.48,1.98	0.26±0.26b	0.07,0.44	9(9.28%)	624.89	710.51	3.86	0.89
Li	9(8.18%)	86.11±41.48e	54.22,118	121.63±57.98d	77.06,166.2	0.88±1.06e	0.07,1.69	0.19±0.27b	-0.01,0.4	8(8.25%)	541.88	639.39	3.18	0.61
Uyghur	9(8.18%)	148.22±63.05abcde	99.76,196.69	207.94±75.11abcd	150.21,265.68	1.5±1.64cde	0.23,2.76	0.3±0.34b	0.03,0.56	9(9.28%)	643.22	732.07	3.94	0.88
Infant-6 months old
Han	10(11%)	141.6±95.89abcde	73.01,210.19	188.4±125.95bcd	98.3,278.5	2.01±1.66abcde	0.82,3.19	0.42±0.32ab	0.19,0.66	10(10.31%)	288.6	359.99	1.95	0.5
Li	9(8.18%)	131.89±49.65bcde	93.73,170.05	183.83±63.62bcd	134.93,232.74	2.02±1.52abcde	0.85,3.18	0.44±0.33ab	0.18,0.69	8(8.25%)	185.88	264.08	1.42	0.41
Uyghur	9(8.18%)	175±68.32abcd	122.49,227.51	238.96±81.89abc	176.02,301.9	3.06±1.17abc	2.16,3.96	0.68±0.23a	0.51,0.85	8(8.25%)	157	220.87	1.78	0.61
	110	156.5±75.4	142.25,170.75	214.68±95.62	196.61,232.75	2.11±1.53	1.82,2.4	0.45±0.32	0.39,0.51	97	378.63	461.21	2.53	0.64
Different superscript lowercase letters indicated significance (p < 0.05) in each column.

## Sheet: Table S6
Table S6. The relative abundance of gut Bifidobacterium species identified by specific primers.
	groEL gene amplicon sequencing												tuf gene amplicon sequencing
	infant group (n=56, 50.91%)						Mother Group (n=54, 49.09%)						infant group (n=52, 53.61%)						Mother Group (n=45, 46.39%)
	infant-7 days (n=28, 25.45%)			infant-6 moths old (28, 25.45%)			Mother-delivery (n=27, 24.55%)			Mother-postpartum 6 months (n=27, 24.55%)			infant-7 days (n=26, 26.80%)			infant-6 moths old (n=26, 26.80%)			Mother-delivery (n= 20, 20.62%)			Mother-postpartum 6 months (n=25, 25.77%)
Species/Subspecies	Han (n=10, 11%)	Li (n=9, 8.18%)	Uyghur (n=9, 8.18%)	Han (n=10, 11%)	Li (n=9, 8.18%)	Uyghur (n=9, 8.18%)	Han (n=10, 11%)	Li (n=9, 8.18%)	Uyghur (n=8, 7.27%)	Han (n=10, 11%)	Li (n=9, 8.18%)	Uyghur (n=8, 7.27%)	Han (n=9, 9.28%)	Li (n=8, 8.25%)	Uyghur (n=9, 9.28%)	Han (n=10, 10.31%)	Li (n=8, 8.25%)	Uyghur (n=8, 8.25%)	Han (n=10, 10.31%)	Li (n=3, 3.09%)	Uyghur (n=7, 7.22%)	Han (n=9, 9.28%)	Li (n=8, 8.25%)	Uyghur (n=8, 8.25%)
	Mean ± SD (%)	Mean ± SD (%)	Mean ± SD (%)	Mean ± SD (%)	Mean ± SD (%)	Mean ± SD (%)	Mean ± SD (%)	Mean ± SD (%)	Mean ± SD (%)	Mean ± SD (%)	Mean ± SD (%)	Mean ± SD (%)	Mean ± SD (%)	Mean ± SD (%)	Mean ± SD (%)	Mean ± SD (%)	Mean ± SD (%)	Mean ± SD (%)	Mean ± SD (%)	Mean ± SD (%)	Mean ± SD (%)	Mean ± SD (%)	Mean ± SD (%)	Mean ± SD (%)
B. animalis subsp. animalis	71.469 ± 41.378	44.09 ± 51.856	75.413 ± 42.343	15.505 ± 32.968	0.308 ± 0.914	0.001 ± 0.0001	37.773 ± 48.943	10.951 ± 32.788	0.061 ± 0.12	53.44 ± 46.391	32.571 ± 48.608	12.37 ± 34.916
B. animalis subsp. lactis													24.682 ± 9.43	16.734 ± 13.851	29.147 ± 23.196	13.367 ± 30.221	3.69 ± 9.873	0.006 ± 0.006	8.4 ± 13.05	8.467 ± 13.807	0.051 ± 0.073	14.379 ± 14.871	10.185 ± 14.04	7.154 ± 12.87
B. longum subsp. infantis	9.872 ± 29.596	0.285 ± 0.523	0.281 ± 0.706	25.394 ± 39.579	5.672 ± 13.917	29.607 ± 39.799	0.857 ± 0.837	0.451 ± 0.756	0.747 ± 0.52	0.622 ± 0.474	0.622 ± 0.856	0.752 ± 0.555	16.39 ± 7.41	11.114 ± 9.18	18.97 ± 6.708	49.718 ± 41.445	18.108 ± 32.721	39.757 ± 40.356	18.935 ± 11.734	8.3 ± 8.528	20.525 ± 36.655	14.216 ± 8.472	11.846 ± 8.586	10.435 ± 8.768
B. longum subsp. longum	1.365 ± 2.98	1.365 ± 2.543	3.637 ± 9.214	12.328 ± 30.386	16.298 ± 30.846	13.175 ± 14.156	16.366 ± 18.993	9.748 ± 12.706	14.229 ± 20.88	9.605 ± 17.005	13.072 ± 17.279	11.433 ± 8.418	0.525 ± 0.387	0.526 ± 0.439	0.564 ± 0.382	0.185 ± 0.323	0.068 ± 0.193	0.156 ± 0.398	0.192 ± 0.307	0.244 ± 0.423	0.002 ± 0.005	0.382 ± 0.407	0.255 ± 0.359	0.123 ± 0.227
B. longum subsp. suis													0.231 ± 0.139	0.247 ± 0.205	0.273 ± 0.165	0.082 ± 0.148	0.041 ± 0.115	0.244 ± 0.478	0.118 ± 0.187	0.121 ± 0.21	0 ± 0	0.202 ± 0.209	0.151 ± 0.209	0.082 ± 0.151
B. longum subsp. suillum													0.031 ± 0.028	0.038 ± 0.036	0.027 ± 0.027	0.008 ± 0.018	0.001 ± 0.002	0.021 ± 0.048	0.015 ± 0.015	0.022 ± 0.038	0.009 ± 0.016	0.02 ± 0.024	0.015 ± 0.021	0.007 ± 0.009
B. adolescentis	7.639 ± 23.455	0.041 ± 0.04	3.231 ± 4.888	0.094 ± 0.253	0.047 ± 0.11	0.348 ± 0.958	14.037 ± 22.212	0.544 ± 1.164	36.971 ± 35.554	7.353 ± 20.015	0.317 ± 0.404	26.4 ± 31.596	12.056 ± 21.755	3.414 ± 2.789	6.647 ± 2.288	0.674 ± 1.458	0.8 ± 2.234	0.382 ± 1.018	27.387 ± 27.162	2.257 ± 3.295	47.63 ± 38.777	11.016 ± 16.787	2.256 ± 3.125	36.724 ± 42.104
B. pseudocatenulatum	3.654 ± 9.105	19.686 ± 38.943	2.415 ± 6.351	0.414 ± 0.586	32.786 ± 42.923	14.736 ± 21.604	10.821 ± 11.782	38.318 ± 29.388	2.13 ± 3.371	21.714 ± 30.787	31.706 ± 32.488	2.645 ± 2.675	14.473 ± 10.029	18.097 ± 33.107	12.198 ± 8.441	2.185 ± 2.834	30.576 ± 41.245	24.725 ± 26.178	25.141 ± 16.887	65.767 ± 47.63	19.931 ± 37.075	37.848 ± 31.112	48.057 ± 43.281	16.342 ± 29.634
B. bifidum	3.37 ± 9.751	0.207 ± 0.322	0.092 ± 0.071	3.575 ± 7.048	7.94 ± 13.519	8.342 ± 18.051	3.778 ± 5.278	6.792 ± 13.743	2.781 ± 5.398	1.316 ± 2.243	2.171 ± 6.165	3.528 ± 5.66	5.297 ± 10.081	1.33 ± 1.099	1.75 ± 1.004	7.429 ± 11.836	13.037 ± 29.358	9.575 ± 18.568	5.568 ± 7.399	0.614 ± 1.061	2.517 ± 5.201	2.381 ± 1.824	1.935 ± 2.64	2.458 ± 3.578
B. breve	0.75 ± 0.796	8.246 ± 23.784	0.628 ± 0.675	29.647 ± 38.99	32.452 ± 36.791	4.96 ± 8.946	0.677 ± 1.415	0.604 ± 0.825	0.041 ± 0.096	1.353 ± 1.327	10.127 ± 28.129	0.466 ± 0.992	11.825 ± 6.717	21.404 ± 32.25	12.091 ± 7.001	19.04 ± 25.101	28.437 ± 37.092	1.221 ± 3.005	4.548 ± 7.037	5.033 ± 8.632	0.055 ± 0.071	5.933 ± 6.226	16.726 ± 30.433	3.62 ± 6.592
B. stercoris	0.242 ± 0.723	0.001 ± 0.003	0.209 ± 0.56	0.013 ± 0.037	0.016 ± 0.022	0.056 ± 0.163	6.583 ± 18.163	0.039 ± 0.083	1.118 ± 1.342	1.934 ± 3.594	0.035 ± 0.058	1.57 ± 1.996
B. ruminantium	0.007 ± 0.01	0.012 ± 0.025	0.143 ± 0.321	0 ± 0.001	0.001 ± 0.002	0.003 ± 0.005	0.299 ± 0.928	0.004 ± 0.007	3.109 ± 8.215	0.005 ± 0.009	0.019 ± 0.031	3.944 ± 6.438
B. dentium	0.002 ± 0.004	10.246 ± 30.708	0 ± 0	0 ± 0	0.173 ± 0.333	0.031 ± 0.066	0.005 ± 0.006	0.025 ± 0.039	0.003 ± 0.008	0.001 ± 0.003	0.075 ± 0.225	0.016 ± 0.035	0.042 ± 0.076	12.514 ± 35.229	0.019 ± 0.01	0.002 ± 0.005	0.713 ± 1.57	0.312 ± 0.59	0.056 ± 0.118	0.717 ± 1.038	0.019 ± 0.035	0.045 ± 0.091	0.01 ± 0.015	0.077 ± 0.145
B. catenulatum subsp. kashiwanohense	0 ± 0.001	0.002 ± 0.003	3.594 ± 8.675	0 ± 0.001	0.052 ± 0.138	13.539 ± 27.192	0.002 ± 0.004	0.017 ± 0.019	7.055 ± 17.277	0.002 ± 0.002	0.01 ± 0.019	13.612 ± 22.421	0.549 ± 0.308	0.58 ± 0.481	3.279 ± 7.85	0.157 ± 0.264	0.233 ± 0.27	10.789 ± 28.022	0.363 ± 0.273	0.45 ± 0.408	0.473 ± 1.159	0.647 ± 0.33	0.302 ± 0.31	7.55 ± 19.242
B. pseudolongum subsp. globosum	0 ± 0.001	0.063 ± 0.188	0 ± 0	0 ± 0	0.001 ± 0.002	0 ± 0	0 ± 0	0 ± 0	0 ± 0	0.006 ± 0.013	0 ± 0	0 ± 0
B. pseudolongum subsp. pseudolongum													0.021 ± 0.013	0.014 ± 0.011	0.017 ± 0.013	0.006 ± 0.009	0.003 ± 0.01	0 ± 0	0.011 ± 0.014	0.012 ± 0.02	0 ± 0	0.01 ± 0.012	0.022 ± 0.034	0.014 ± 0.027
B. angulatum	0 ± 0	0.001 ± 0.003	0.775 ± 2.18	0 ± 0	0 ± 0	0.011 ± 0.014	0 ± 0	0.002 ± 0.004	1.831 ± 4.083	0 ± 0	0.001 ± 0.004	7.525 ± 11.326	0.01 ± 0.006	0.01 ± 0.009	0.008 ± 0.007	0.001 ± 0.002	0.001 ± 0.003	0.008 ± 0.012	0.005 ± 0.005	0.004 ± 0.006	4.406 ± 8.463	0.006 ± 0.005	0.003 ± 0.006	8.391 ± 16.614
B. choerinum	0 ± 0	0 ± 0	0 ± 0	0 ± 0	0 ± 0	0.07 ± 0.203	0 ± 0	0 ± 0	0 ± 0	0 ± 0	0 ± 0	0.079 ± 0.22
B. crudilactis	0 ± 0	0 ± 0	0 ± 0	0 ± 0	0.006 ± 0.012	0 ± 0	0 ± 0	0 ± 0	0 ± 0	0 ± 0	0 ± 0	0 ± 0
B. pullorum subsp. saeculare													0 ± 0	0 ± 0	0 ± 0	0 ± 0	0.013 ± 0.037	0.003 ± 0.007	0 ± 0	0 ± 0	0 ± 0	0 ± 0	0 ± 0	0 ± 0
B. colobi													0.122 ± 0.116	0.063 ± 0.053	0.118 ± 0.075	0.013 ± 0.032	0.007 ± 0.02	0.022 ± 0.062	0.382 ± 0.497	0.033 ± 0.056	0.315 ± 0.299	0.085 ± 0.077	0.036 ± 0.047	0.225 ± 0.259
B. dolichotidis													0.004 ± 0.013	0 ± 0	0 ± 0	0 ± 0	0 ± 0	0 ± 0	0 ± 0.001	0 ± 0	0.011 ± 0.03	0 ± 0.001	0 ± 0	0.013 ± 0.036
B. minimum													0 ± 0	0 ± 0	0 ± 0	0 ± 0.001	0 ± 0	0 ± 0	0.001 ± 0.003	0 ± 0	0 ± 0.001	0 ± 0	0 ± 0	0 ± 0
Bifidobacterium unassigned	0.919 ± 1.893	0.573 ± 0.876	2.61 ± 4.277	5.765 ± 7.676	2.834 ± 2.375	11.905 ± 14.288	5.291 ± 5.107	3.229 ± 2.666	9.043 ± 6.679	2.434 ± 2.472	1.84 ± 1.632	9.389 ± 6.153	13.774 ± 7.98	13.933 ± 11.423	14.858 ± 7.731	7.149 ± 6.751	4.274 ± 4.042	12.785 ± 11.527	8.894 ± 6.249	7.971 ± 11.807	4.051 ± 4.42	12.846 ± 6.235	8.197 ± 7.678	6.784 ± 6.487
Unassigned	0.71 ± 0.802	15.187 ± 31.182	7.521 ± 21.593	7.263 ± 21.695	1.417 ± 1.929	3.261 ± 4.296	3.511 ± 5.296	29.277 ± 24.175	21.208 ± 30.941	0.214 ± 0.158	7.434 ± 9.872	7.881 ± 13.036	0.029 ± 0.029	0.007 ± 0.009	0.024 ± 0.019	0.11 ± 0.191	0.008 ± 0.006	0.019 ± 0.029	0.045 ± 0.083	0.013 ± 0.019	1.761 ± 4.559	0.007 ± 0.007	0.014 ± 0.014	0.035 ± 0.066

## Sheet: Table S7
Table S7. The occurrence of Bifidobacterium species nad ASV level sharing events based on the groEL gene.
Species		Han ethnic group																				Li ethnic group																		Uyghur ethnic group
		wwa1	wwc1	wwa4	wwc4	wwa17	wwc17	wwa20	wwc20	wwa25	wwc25	wwa29	wwc29	wwa3	wwa7	wwa16	wwa27	wwc6	wwc10	wwc13	wwc22	HNa5	HNb5	HNa11	HNb11	HNa31	HNb31	HNa1	HNa2	HNa3	HNa4	HNa9	HNa10	HNb6	HNb9	HNb27	HNb29	HNb42	HNb45	HTa17	HTb17	HTa19	HTb19	HTa21	HTb21	HTa25_Xd	HTb25_Xd	HTa25_Xx	HTb25_Xx
B. longum subsp. longum		shared	shared	shared	shared	shared	shared	shared	shared	shared	shared	shared	shared	shared	shared	shared	shared	shared	shared	shared	shared	shared	shared	shared	shared	shared	shared	shared	shared	shared	shared	shared	shared	shared	shared	shared	shared	shared	shared	shared	shared	shared	shared	shared	shared	shared	shared	shared	shared
B. longum subsp. infantis		shared	shared	shared	shared	shared	shared	shared	shared	shared	shared	shared	shared	shared	shared	shared	shared	shared	shared	shared	shared	shared	shared	shared	shared	shared	shared	shared	shared	shared	shared	shared	shared	shared	shared	shared	shared	shared	shared	shared	shared	Moth_only	shared	shared	shared	shared	shared	shared	shared
B. pseudocatenulatum		shared	shared	shared	shared	shared	shared	shared	Moth_only	shared	shared	shared	shared	shared	shared	shared	shared	shared	shared	Moth_only	shared	shared	shared	shared	shared	shared	shared	shared	shared	shared	shared	shared	shared	shared	shared	shared	shared	shared	shared	shared	shared	shared	shared	shared	shared	shared	shared	shared	shared
B. bifidum		shared	shared	shared	shared	shared	shared	shared	Moth_only	shared	shared	shared	shared	shared	shared	shared	shared	shared	shared	shared	shared	shared	shared	shared	shared	shared	Inf_only	shared	shared	shared	shared		Moth_only	shared	shared	shared	shared	shared	shared	shared	shared	Moth_only	shared	shared	shared	shared	shared	shared	shared
B. breve		shared	shared	shared	shared	Inf_only	shared	shared	shared	shared	shared	shared	shared	shared	shared	shared	shared	shared	shared	shared	shared	shared	shared	shared	shared	shared	shared	shared	shared	Inf_only	shared	shared	shared	shared	shared	shared	shared	shared	shared	Inf_only	Inf_only	Moth_only	shared	shared	shared	shared	shared	shared	shared
B. adolescentis		shared	Moth_only	shared	shared	shared	shared	shared	shared	shared	shared	shared	Moth_only	shared	shared	shared	Inf_only		shared	shared	Inf_only	shared	shared	shared	shared	Moth_only		shared	shared	shared	shared	shared	Moth_only	Moth_only	shared	shared	shared	shared	shared	shared	shared	shared	shared	shared	shared	shared	shared	shared	shared
B. animalis subsp. animalis		Inf_only	shared	shared	shared	Inf_only	shared	shared	shared	shared	shared	Inf_only	shared	Inf_only	shared	Inf_only	Inf_only	shared	shared	shared	shared	shared		shared	Moth_only			Inf_only	Inf_only	shared	Inf_only	Inf_only		Inf_only		Inf_only	Moth_only	Moth_only	Moth_only	shared		shared	Moth_only	shared	Moth_only	Inf_only	Moth_only	Inf_only	Moth_only
B. catenulatum subsp. kashiwanohense		Inf_only	Moth_only	Moth_only			Moth_only			Moth_only	shared		Moth_only	Moth_only									Moth_only	Moth_only	Moth_only	Moth_only	shared	Moth_only	Moth_only	shared	Inf_only	Moth_only	Moth_only	shared	Moth_only	Inf_only	Inf_only			shared	shared	shared	Inf_only	Moth_only	shared	shared	shared	Moth_only	shared
B. ruminantium		shared		shared	shared			shared	Moth_only	Moth_only	Moth_only	shared		shared	Moth_only		Inf_only											Inf_only	shared	Inf_only	Inf_only	shared		Moth_only		Moth_only	Moth_only	Moth_only	shared	shared	Moth_only	shared	Moth_only	shared	Moth_only		shared		Moth_only
B. stercoris		shared	Moth_only	shared	shared	shared	Moth_only	Moth_only	Moth_only	Moth_only	Inf_only	shared	Moth_only	shared	shared	shared	Inf_only		shared	Moth_only	Inf_only	Moth_only	Inf_only	Moth_only	shared		Inf_only	shared	Moth_only	Moth_only		Moth_only		Moth_only	Inf_only	shared		shared	shared	shared	shared	shared	shared	shared	Moth_only	Moth_only	Moth_only	shared	Moth_only
B. pseudolongum subsp. globosum			Moth_only		Moth_only							Inf_only														Inf_only						Inf_only					Inf_only
B. angulatum																									Moth_only	Inf_only			Moth_only		Moth_only									shared	Moth_only	shared	Inf_only	Moth_only	Moth_only	Moth_only	Moth_only	Moth_only	shared
B. choerinum
B. dentium			Moth_only	Moth_only		shared						Moth_only		Moth_only		Inf_only	Moth_only					Inf_only	Inf_only		shared	Inf_only	Inf_only	Moth_only	Moth_only		Moth_only	shared	Inf_only			Inf_only							Inf_only		Inf_only		Moth_only		Moth_only
B. crudilactis																									Inf_only											Inf_only
species	ASV_ID	Han ethnic group																				Li ethnic group																		Uyghur ethnic group
		wwa1	wwc1	wwa4	wwc4	wwa17	wwc17	wwa20	wwc20	wwa25	wwc25	wwa29	wwc29	wwa3	wwa7	wwa16	wwa27	wwc6	wwc10	wwc13	wwc22	HNa5	HNb5	HNa11	HNb11	HNa31	HNb31	HNa1	HNa2	HNa3	HNa4	HNa9	HNa10	HNb6	HNb9	HNb27	HNb29	HNb42	HNb45	HTa17	HTb17	HTa19	HTb19	HTa21	HTb21	HTa25_Xd	HTb25_Xd	HTa25_Xx	HTb25_Xx
B. adolescentis	ASV_97	0	0	0	0	Inf_only	0	0	0	0	0	shared	0	Moth_only	0	0	0	Inf_only	0	0	0	0	0	Inf_only	0	0	0	0	0	0	0	0	0	0	0	0	0	0	0	0	0	0	0	0	Moth_only	0	0	0	0
B. adolescentis	ASV_932	Moth_only	Moth_only	0	shared	shared	0	0	Moth_only	0	Inf_only	shared	Moth_only	Moth_only	shared	Moth_only	Inf_only	0	Moth_only	shared	0	0	0	Inf_only	Moth_only	0	0	0	Inf_only	0	0	0	0	Moth_only	0	Inf_only	0	0	0	shared	Moth_only	Moth_only	Inf_only	Moth_only	Moth_only	0	Moth_only	0	Moth_only
B. adolescentis	ASV_893	Moth_only	0	0	0	Moth_only	0	0	0	0	0	0	Moth_only	Moth_only	0	Moth_only	0	0	Moth_only	0	0	0	0	0	0	0	0	0	0	0	0	0	0	0	0	0	0	0	0	0	0	0	0	0	0	0	0	0	0
B. adolescentis	ASV_890	0	0	0	0	0	0	0	0	0	0	0	0	0	0	0	0	0	0	0	0	0	0	0	0	0	0	0	0	0	0	0	0	0	0	0	0	0	0	Inf_only	0	0	0	0	0	0	0	0	0
B. adolescentis	ASV_862	0	0	0	0	Moth_only	0	0	0	0	0	0	0	0	0	Moth_only	0	0	Moth_only	Moth_only	0	0	0	0	0	0	0	0	0	0	0	0	0	0	0	0	0	0	0	0	0	0	0	0	0	0	0	0	0
B. adolescentis	ASV_842	Moth_only	Moth_only	0	0	shared	0	0	0	0	0	0	Moth_only	Moth_only	Inf_only	Moth_only	0	0	Moth_only	Moth_only	0	0	0	0	0	0	0	0	0	0	0	0	0	0	0	0	0	0	0	0	Moth_only	0	Inf_only	0	Moth_only	0	0	0	0
B. adolescentis	ASV_784	0	Moth_only	0	0	shared	0	0	0	0	0	0	0	Moth_only	0	Moth_only	0	0	Moth_only	0	0	0	0	0	0	0	0	Inf_only	0	0	0	0	0	0	0	Moth_only	0	0	0	0	0	0	Inf_only	0	Inf_only	0	0	0	0
B. adolescentis	ASV_768	0	0	0	0	0	0	0	0	0	0	0	0	0	0	0	0	0	0	0	0	0	0	0	0	0	0	0	0	0	0	0	0	0	0	0	0	0	0	0	Moth_only	0	0	0	0	0	0	0	0
B. adolescentis	ASV_760	Moth_only	Moth_only	0	0	Moth_only	0	0	0	0	0	0	Moth_only	0	0	0	0	0	Moth_only	0	0	0	0	0	0	0	0	0	Inf_only	0	0	0	0	0	0	0	0	0	0	0	0	0	Inf_only	0	0	0	0	0	0
B. adolescentis	ASV_728	Moth_only	Moth_only	0	0	shared	0	0	0	0	0	shared	Moth_only	Moth_only	0	Moth_only	0	0	Moth_only	0	0	0	0	0	0	0	0	0	0	0	0	0	0	0	0	0	0	0	0	0	0	0	Inf_only	Inf_only	0	0	0	0	0
B. adolescentis	ASV_719	0	0	0	0	0	0	0	0	0	0	0	0	0	0	0	0	0	Moth_only	0	0	0	0	0	0	0	0	0	0	0	0	0	0	0	0	0	0	0	0	0	0	0	Inf_only	0	0	0	0	0	0
B. adolescentis	ASV_717	Moth_only	Moth_only	0	Inf_only	shared	Moth_only	0	Moth_only	0	0	shared	Moth_only	shared	Moth_only	Moth_only	0	0	Moth_only	Moth_only	0	0	0	0	0	0	0	0	0	0	0	0	0	0	0	Moth_only	0	0	0	shared	Moth_only	shared	Inf_only	Moth_only	shared	0	0	0	0
B. adolescentis	ASV_67	0	0	0	0	shared	0	0	0	0	0	0	0	Moth_only	0	0	0	0	Inf_only	0	0	0	0	0	0	0	0	0	0	0	0	0	0	0	0	0	0	0	Moth_only	Moth_only	Moth_only	shared	0	0	0	Moth_only	shared	Moth_only	Moth_only
B. adolescentis	ASV_651	0	0	0	0	0	0	0	0	0	0	0	0	Moth_only	0	0	0	0	Moth_only	0	0	0	0	0	0	0	0	0	0	0	0	0	0	0	0	0	0	0	0	Moth_only	0	0	0	0	0	0	0	0	0
B. adolescentis	ASV_621	0	Moth_only	0	0	shared	0	0	0	0	0	0	Moth_only	Moth_only	0	Moth_only	Inf_only	0	Moth_only	0	0	0	0	0	0	0	0	0	0	0	0	0	0	0	0	0	0	0	0	Moth_only	Moth_only	Moth_only	Inf_only	0	Moth_only	0	0	0	0
B. adolescentis	ASV_602	0	Moth_only	0	0	Moth_only	0	0	0	0	0	0	0	Moth_only	0	0	0	0	Moth_only	0	0	0	0	0	0	0	0	0	0	0	0	0	0	0	0	0	0	0	0	0	0	0	Inf_only	0	0	0	0	0	0
B. adolescentis	ASV_6	shared	shared	shared	shared	shared	shared	shared	shared	Moth_only	shared	shared	Moth_only	shared	shared	Moth_only	Inf_only	Inf_only	shared	shared	Inf_only	shared	0	shared	shared	0	0	shared	shared	shared	Inf_only	shared	0	Moth_only	Inf_only	shared	shared	shared	shared	shared	shared	shared	shared	shared	shared	shared	shared	shared	shared
B. adolescentis	ASV_587	0	0	0	0	0	0	0	0	0	0	0	0	Moth_only	0	0	0	0	0	0	0	0	0	0	0	0	0	0	0	0	0	0	0	0	0	0	0	0	0	shared	shared	Inf_only	0	0	Moth_only	0	shared	0	Moth_only
B. adolescentis	ASV_58	0	0	0	0	0	0	0	0	0	0	0	0	Moth_only	0	Moth_only	0	0	Moth_only	0	0	0	0	0	0	0	0	0	0	Moth_only	0	0	0	0	0	0	0	0	0	shared	Moth_only	shared	0	Moth_only	Moth_only	Moth_only	Inf_only	Moth_only	0
B. adolescentis	ASV_554	0	Moth_only	0	shared	shared	0	0	0	0	0	shared	Moth_only	Moth_only	shared	Moth_only	Moth_only	0	Moth_only	Moth_only	0	0	Moth_only	Moth_only	Moth_only	0	0	0	0	0	0	0	0	Moth_only	0	Inf_only	0	0	0	0	0	0	Inf_only	shared	shared	0	0	0	0
B. adolescentis	ASV_534	Moth_only	Moth_only	0	Inf_only	shared	0	0	Moth_only	Moth_only	Moth_only	shared	Moth_only	Moth_only	shared	Moth_only	Inf_only	0	Moth_only	Moth_only	0	0	0	0	Moth_only	0	0	Inf_only	Moth_only	Moth_only	0	0	0	0	0	Inf_only	0	0	0	Moth_only	0	0	Inf_only	Inf_only	0	0	0	0	0
B. adolescentis	ASV_51	Inf_only	0	shared	Inf_only	Inf_only	0	Inf_only	0	Moth_only	shared	0	0	shared	shared	0	Inf_only	0	0	0	0	0	0	Inf_only	0	0	0	Inf_only	Inf_only	Inf_only	0	0	0	0	0	0	Moth_only	Moth_only	Moth_only	Inf_only	Moth_only	shared	Moth_only	Inf_only	Moth_only	Moth_only	0	shared	0
B. adolescentis	ASV_497	Moth_only	Moth_only	0	0	shared	0	0	0	0	0	0	Moth_only	Moth_only	Inf_only	Moth_only	0	0	Moth_only	0	0	0	0	0	0	0	0	0	Moth_only	0	0	0	0	0	0	0	0	0	0	0	Moth_only	0	Inf_only	0	Moth_only	0	0	0	0
B. adolescentis	ASV_473	Moth_only	Moth_only	0	shared	shared	0	0	Moth_only	Moth_only	0	Moth_only	Moth_only	Moth_only	shared	Moth_only	0	0	Moth_only	Moth_only	0	0	0	Moth_only	Moth_only	0	0	Inf_only	0	Moth_only	0	Moth_only	Inf_only	Moth_only	0	Inf_only	0	0	0	Moth_only	Moth_only	shared	Inf_only	Moth_only	Moth_only	0	0	0	0
B. adolescentis	ASV_432	shared	Moth_only	0	Moth_only	shared	0	Inf_only	Moth_only	Moth_only	0	Moth_only	Moth_only	Moth_only	shared	Inf_only	Inf_only	0	Moth_only	Moth_only	0	0	Moth_only	0	0	0	0	0	Moth_only	0	0	0	0	Moth_only	0	shared	0	0	0	0	Inf_only	Inf_only	shared	0	Moth_only	Inf_only	0	0	Inf_only
B. adolescentis	ASV_417	Moth_only	Moth_only	0	Inf_only	shared	0	0	0	0	0	0	Moth_only	Moth_only	Moth_only	Moth_only	0	0	Moth_only	0	0	0	Moth_only	Moth_only	Moth_only	0	0	0	0	0	0	0	0	Moth_only	0	Inf_only	0	0	0	0	0	0	Inf_only	0	Moth_only	0	Moth_only	0	Moth_only
B. adolescentis	ASV_375	Moth_only	Moth_only	0	shared	shared	Inf_only	0	Moth_only	Inf_only	0	shared	Moth_only	shared	shared	Moth_only	Inf_only	0	Moth_only	Moth_only	0	0	0	Inf_only	0	0	0	0	Moth_only	Inf_only	0	0	0	Moth_only	0	Moth_only	Inf_only	Moth_only	shared	shared	Moth_only	shared	Inf_only	Inf_only	shared	Inf_only	0	0	0
B. adolescentis	ASV_364	Moth_only	Moth_only	shared	shared	shared	0	shared	shared	0	0	shared	Moth_only	shared	shared	shared	Inf_only	0	Moth_only	shared	Inf_only	0	Inf_only	shared	Moth_only	0	Inf_only	0	Moth_only	Inf_only	Moth_only	Inf_only	0	Moth_only	shared	shared	shared	Moth_only	shared	shared	Moth_only	shared	shared	Moth_only	shared	Moth_only	Moth_only	Moth_only	Moth_only
B. adolescentis	ASV_351	Moth_only	0	0	Inf_only	shared	0	0	0	Moth_only	0	0	Moth_only	Moth_only	Moth_only	Moth_only	0	0	Moth_only	0	0	0	0	0	0	0	0	0	0	0	0	0	0	0	0	0	0	0	0	shared	Moth_only	Moth_only	Inf_only	0	Moth_only	0	0	0	0
B. adolescentis	ASV_300	0	0	0	0	0	0	0	0	0	0	0	0	0	0	0	0	0	0	0	0	0	0	0	0	0	0	0	0	0	0	0	0	0	0	0	0	0	0	Moth_only	0	0	0	0	0	0	0	0	0
B. adolescentis	ASV_251	Moth_only	Moth_only	Moth_only	shared	shared	0	0	Moth_only	0	0	Moth_only	Moth_only	shared	shared	Moth_only	Moth_only	0	Moth_only	Moth_only	0	0	Moth_only	Moth_only	Moth_only	0	0	0	Moth_only	Moth_only	Inf_only	Moth_only	Moth_only	Moth_only	Moth_only	shared	0	Inf_only	0	shared	shared	shared	Inf_only	0	shared	Moth_only	Inf_only	Moth_only	0
B. adolescentis	ASV_203	shared	Moth_only	Inf_only	shared	shared	0	0	0	0	0	0	Moth_only	Moth_only	shared	Moth_only	Inf_only	0	Moth_only	0	0	Moth_only	Moth_only	0	0	Moth_only	0	0	0	0	0	0	Moth_only	0	0	Moth_only	Inf_only	Moth_only	0	shared	shared	0	Inf_only	Moth_only	Moth_only	0	0	0	0
B. adolescentis	ASV_18	shared	Moth_only	shared	shared	shared	shared	shared	0	Moth_only	shared	Inf_only	Moth_only	shared	shared	0	Inf_only	0	shared	shared	0	Moth_only	0	Inf_only	0	0	0	shared	shared	shared	0	0	0	0	Moth_only	0	Moth_only	Moth_only	Moth_only	Moth_only	Moth_only	Inf_only	Moth_only	Inf_only	0	Inf_only	0	Inf_only	Inf_only
B. adolescentis	ASV_1679	Moth_only	0	Inf_only	0	shared	0	0	0	0	0	shared	Moth_only	0	0	0	0	0	Moth_only	0	0	0	0	0	0	0	0	0	Moth_only	0	0	0	0	0	0	0	0	0	0	0	0	0	0	0	0	0	0	0	0
B. adolescentis	ASV_1678	0	0	0	0	Inf_only	0	0	0	0	0	0	0	0	0	0	0	0	0	0	0	0	0	0	0	0	0	0	Moth_only	0	0	0	0	0	0	0	0	0	0	0	0	0	0	0	0	0	0	0	0
B. adolescentis	ASV_165	Moth_only	0	0	0	0	0	0	0	0	0	0	0	Moth_only	0	0	0	0	0	0	0	0	0	0	0	0	0	0	0	0	0	0	0	0	0	0	0	0	0	shared	Moth_only	Moth_only	0	0	Moth_only	0	0	0	0
B. adolescentis	ASV_1604	Moth_only	Moth_only	0	Inf_only	shared	0	0	0	0	0	shared	Moth_only	Moth_only	Moth_only	Moth_only	shared	0	Moth_only	0	0	0	0	0	0	0	Inf_only	0	Moth_only	0	0	0	0	0	0	Moth_only	0	0	0	shared	Moth_only	0	Inf_only	0	0	0	0	0	0
B. adolescentis	ASV_1584	0	0	0	0	0	0	0	0	0	0	0	0	0	0	0	0	0	0	0	0	0	0	0	0	0	0	0	0	0	0	0	0	0	0	0	0	0	0	0	0	0	0	0	0	0	0	0	0
B. adolescentis	ASV_1531	0	0	0	0	0	0	0	0	0	0	0	0	0	0	0	0	0	0	0	0	0	0	0	0	0	0	0	0	0	0	0	0	0	0	0	0	0	0	0	0	0	0	0	0	0	0	0	0
B. adolescentis	ASV_1528	Moth_only	Moth_only	0	shared	shared	0	0	Inf_only	0	0	0	Moth_only	Moth_only	Moth_only	Moth_only	0	0	Moth_only	0	0	0	0	0	0	0	0	0	0	0	0	0	0	0	0	0	0	0	0	Moth_only	Moth_only	Moth_only	Inf_only	0	shared	0	0	0	0
B. adolescentis	ASV_1517	0	0	0	0	0	0	0	0	0	0	0	0	0	0	0	0	0	0	0	0	0	0	0	0	0	0	0	0	0	0	0	0	0	0	0	0	0	0	0	0	0	0	0	0	0	0	0	0
B. adolescentis	ASV_1474	0	0	0	0	Moth_only	0	0	0	0	0	0	Moth_only	0	0	Moth_only	0	0	Moth_only	0	0	0	0	0	0	0	0	0	0	0	0	0	0	0	0	0	0	0	0	0	Moth_only	shared	0	0	Moth_only	0	0	0	0
B. adolescentis	ASV_136	Inf_only	0	Moth_only	0	Inf_only	0	0	0	0	0	0	0	Inf_only	Inf_only	0	Inf_only	0	0	0	0	0	0	0	0	0	0	0	Moth_only	0	0	0	0	0	0	0	0	0	0	0	0	0	Moth_only	0	0	0	0	0	0
B. adolescentis	ASV_1320	0	0	0	0	Moth_only	0	0	0	0	0	0	Moth_only	Moth_only	0	Moth_only	0	0	Moth_only	0	0	0	0	0	0	0	0	0	0	0	0	0	0	0	0	0	0	0	0	0	0	0	Inf_only	0	0	0	0	0	0
B. adolescentis	ASV_1312	Moth_only	Moth_only	Moth_only	Inf_only	shared	Moth_only	0	0	0	0	Moth_only	Moth_only	Moth_only	0	Moth_only	shared	0	Moth_only	Moth_only	0	0	0	0	Moth_only	0	0	0	Moth_only	Moth_only	0	0	0	0	0	Moth_only	0	0	0	shared	Moth_only	Moth_only	Inf_only	Moth_only	Moth_only	0	0	Inf_only	0
B. adolescentis	ASV_1248	0	0	0	0	0	0	0	0	0	0	0	0	Moth_only	0	0	0	0	0	0	0	0	0	0	0	0	0	0	0	0	0	0	0	0	0	0	0	0	0	0	0	0	0	0	Moth_only	0	0	0	0
B. adolescentis	ASV_1213	Moth_only	0	0	0	shared	0	0	0	0	0	0	0	Moth_only	0	Moth_only	0	0	Moth_only	0	0	0	0	0	0	0	0	0	0	0	0	0	0	0	0	0	0	0	0	Moth_only	Moth_only	0	0	0	Moth_only	0	0	0	0
B. adolescentis	ASV_1212	0	0	0	0	0	0	0	0	0	0	0	0	0	0	0	0	0	0	0	0	0	0	0	Moth_only	0	0	0	0	0	0	Moth_only	0	0	0	0	Inf_only	0	0	Inf_only	Moth_only	shared	0	0	Moth_only	0	Moth_only	0	Moth_only
B. adolescentis	ASV_1176	Moth_only	0	0	0	shared	0	0	0	0	0	0	0	Moth_only	0	Moth_only	0	0	Moth_only	0	0	0	0	0	0	0	0	0	0	0	0	0	0	0	0	0	0	0	0	Moth_only	Moth_only	0	0	0	Moth_only	0	0	0	0
B. adolescentis	ASV_1143	shared	Moth_only	0	shared	shared	0	0	shared	Moth_only	Inf_only	shared	Moth_only	shared	shared	Moth_only	Inf_only	0	Moth_only	Moth_only	0	Moth_only	0	0	Moth_only	0	0	0	Moth_only	0	0	0	0	Moth_only	0	Moth_only	Inf_only	0	Moth_only	shared	Moth_only	shared	Inf_only	0	shared	0	0	0	0
B. adolescentis	ASV_1117	0	0	0	0	Moth_only	0	0	0	0	0	0	Moth_only	Moth_only	0	0	0	0	Moth_only	0	0	0	0	0	0	0	0	0	0	0	0	0	0	0	0	0	0	0	0	0	0	0	0	0	0	0	0	0	0
B. adolescentis	ASV_110	0	0	0	0	0	0	0	0	0	0	shared	0	Moth_only	0	0	0	0	0	0	0	0	0	0	0	0	0	0	0	0	0	0	0	0	0	0	0	0	0	Inf_only	Moth_only	shared	0	0	Moth_only	0	0	0	0
B. adolescentis	ASV_11	Inf_only	Moth_only	shared	0	0	0	Inf_only	0	Moth_only	Inf_only	shared	0	shared	shared	Moth_only	Inf_only	0	Moth_only	0	0	0	Moth_only	Moth_only	Moth_only	0	0	Moth_only	Moth_only	0	shared	Moth_only	Inf_only	Moth_only	0	Inf_only	0	Moth_only	0	shared	shared	shared	shared	Moth_only	shared	Moth_only	Moth_only	Moth_only	shared
B. adolescentis	ASV_1090	Moth_only	Moth_only	0	Moth_only	Moth_only	0	0	Moth_only	0	0	0	Moth_only	Moth_only	0	Moth_only	0	0	Moth_only	Moth_only	0	0	0	Moth_only	0	0	0	0	0	0	0	0	0	0	0	0	0	0	0	shared	Moth_only	Moth_only	Inf_only	0	Moth_only	0	0	0	0
B. angulatum	ASV_458	0	0	0	0	0	0	0	0	0	0	0	0	0	0	0	0	0	0	0	0	0	0	0	0	0	0	0	Moth_only	0	0	0	0	0	0	0	0	0	0	shared	Moth_only	0	0	Moth_only	0	Moth_only	Moth_only	Moth_only	shared
B. angulatum	ASV_45	0	0	0	0	0	0	0	0	0	0	0	0	0	0	0	0	0	0	0	0	0	Moth_only	0	Moth_only	Inf_only	0	0	0	Moth_only	Moth_only	0	0	0	0	0	0	0	0	shared	Moth_only	shared	Inf_only	Moth_only	0	Moth_only	Moth_only	Moth_only	shared
B. angulatum	ASV_42	0	0	0	0	0	0	0	0	0	0	0	0	0	0	0	0	0	0	0	0	0	0	0	0	0	0	0	Moth_only	0	Moth_only	0	0	0	0	0	0	0	0	Inf_only	Moth_only	shared	0	0	Moth_only	0	Moth_only	0	Moth_only
B. angulatum	ASV_209	0	0	0	0	0	0	0	0	0	0	0	0	0	0	0	0	0	0	0	0	0	0	0	0	0	0	0	0	0	0	0	0	0	0	0	0	0	0	Inf_only	0	0	0	0	0	0	Moth_only	0	Moth_only
B. angulatum	ASV_1455	0	0	0	0	0	0	0	0	0	0	0	0	0	0	0	0	0	0	0	0	0	0	0	0	0	0	0	0	0	0	0	0	0	0	0	0	0	0	0	0	Moth_only	0	0	Moth_only	0	0	0	0
B. animalis subsp. animalis	ASV_991	Inf_only	Moth_only	shared	shared	0	shared	shared	Moth_only	Moth_only	shared	Inf_only	Moth_only	Inf_only	shared	0	Inf_only	0	0	Moth_only	0	Moth_only	0	Inf_only	0	0	0	Inf_only	Inf_only	Inf_only	0	0	0	0	0	0	Moth_only	Moth_only	Moth_only	0	0	0	Moth_only	Inf_only	0	Inf_only	0	Inf_only	0
B. animalis subsp. animalis	ASV_969	Inf_only	Moth_only	shared	shared	0	Moth_only	shared	0	Moth_only	shared	Inf_only	0	Inf_only	shared	0	Inf_only	0	0	0	0	Moth_only	0	Inf_only	0	0	0	Inf_only	Inf_only	Inf_only	0	0	0	0	0	0	Moth_only	Moth_only	Moth_only	0	0	Inf_only	Moth_only	Inf_only	0	Inf_only	0	Inf_only	0
B. animalis subsp. animalis	ASV_968	Inf_only	Moth_only	shared	Moth_only	0	Moth_only	shared	Moth_only	Moth_only	shared	Inf_only	0	Inf_only	shared	Inf_only	0	0	0	Moth_only	0	Moth_only	0	Inf_only	0	0	0	Inf_only	Inf_only	Inf_only	0	0	0	0	0	0	Moth_only	Moth_only	0	0	0	Inf_only	Moth_only	Inf_only	0	Inf_only	0	Inf_only	0
B. animalis subsp. animalis	ASV_948	Inf_only	Moth_only	shared	shared	0	Moth_only	shared	Moth_only	Moth_only	shared	Inf_only	Moth_only	Inf_only	shared	Inf_only	Inf_only	0	0	Moth_only	0	Moth_only	0	Inf_only	0	0	0	Inf_only	Inf_only	Inf_only	0	0	0	0	0	0	Moth_only	Moth_only	Moth_only	0	0	0	Moth_only	Inf_only	0	Inf_only	0	Inf_only	0
B. animalis subsp. animalis	ASV_881	Inf_only	shared	shared	shared	Inf_only	Moth_only	shared	shared	Inf_only	shared	Inf_only	Moth_only	Inf_only	shared	0	Inf_only	0	0	Moth_only	0	Moth_only	0	Inf_only	0	0	0	Inf_only	Inf_only	Inf_only	Inf_only	0	0	0	0	Inf_only	Moth_only	Moth_only	Moth_only	0	0	Inf_only	Moth_only	Inf_only	0	Inf_only	0	Inf_only	0
B. animalis subsp. animalis	ASV_833	Inf_only	0	shared	Inf_only	0	0	shared	Moth_only	0	shared	Inf_only	0	0	shared	Inf_only	Inf_only	0	0	Moth_only	0	Moth_only	0	0	0	0	0	Inf_only	0	Inf_only	0	0	0	0	0	0	Moth_only	Moth_only	Moth_only	0	0	0	Moth_only	Inf_only	0	0	0	Inf_only	0
B. animalis subsp. animalis	ASV_803	0	0	0	0	0	0	0	0	Moth_only	0	0	0	0	Moth_only	0	0	0	0	0	0	0	0	0	0	0	0	0	0	0	0	0	0	0	0	0	0	0	0	0	0	0	0	0	0	0	0	0	0
B. animalis subsp. animalis	ASV_772	Inf_only	shared	shared	shared	Inf_only	shared	shared	shared	shared	shared	Inf_only	Moth_only	Inf_only	shared	Inf_only	Inf_only	shared	Moth_only	Moth_only	Moth_only	shared	0	Inf_only	Moth_only	0	0	Inf_only	Inf_only	shared	Inf_only	0	0	0	0	Inf_only	Moth_only	Moth_only	Moth_only	Inf_only	0	shared	Moth_only	Inf_only	0	Inf_only	0	Inf_only	0
B. animalis subsp. animalis	ASV_732	Inf_only	Moth_only	shared	Moth_only	0	0	shared	Moth_only	Moth_only	shared	Inf_only	0	Inf_only	shared	0	Inf_only	0	0	Moth_only	0	0	0	0	0	0	0	Inf_only	Inf_only	Inf_only	0	0	0	0	0	0	Moth_only	0	0	0	0	0	Moth_only	Inf_only	0	Inf_only	0	Inf_only	0
B. animalis subsp. animalis	ASV_713	Inf_only	Moth_only	shared	shared	0	Moth_only	shared	Moth_only	Moth_only	shared	Inf_only	0	Inf_only	shared	0	Inf_only	0	0	Moth_only	0	Moth_only	0	Inf_only	0	0	0	Inf_only	Inf_only	Inf_only	0	0	0	0	0	0	Moth_only	0	Moth_only	0	0	0	Moth_only	Inf_only	0	Inf_only	0	Inf_only	0
B. animalis subsp. animalis	ASV_704	Inf_only	Moth_only	shared	shared	0	Moth_only	shared	Moth_only	Moth_only	shared	Inf_only	0	Inf_only	shared	Inf_only	Inf_only	0	0	Moth_only	0	Moth_only	0	Inf_only	0	0	0	Inf_only	Inf_only	Inf_only	0	0	0	0	0	0	Moth_only	0	Moth_only	0	0	Inf_only	Moth_only	Inf_only	0	Inf_only	0	Inf_only	0
B. animalis subsp. animalis	ASV_681	Inf_only	Moth_only	shared	shared	0	Moth_only	shared	Moth_only	Moth_only	shared	Inf_only	Moth_only	Inf_only	shared	Inf_only	Inf_only	Inf_only	0	Moth_only	Moth_only	shared	0	Inf_only	Moth_only	0	0	Inf_only	Inf_only	shared	Inf_only	0	0	Inf_only	0	Inf_only	Moth_only	Moth_only	Moth_only	Inf_only	0	shared	Moth_only	Inf_only	0	Inf_only	0	Inf_only	0
B. animalis subsp. animalis	ASV_668	Inf_only	0	shared	0	0	Moth_only	shared	0	0	shared	Inf_only	0	Inf_only	Inf_only	0	Inf_only	0	0	Moth_only	0	Moth_only	0	Inf_only	0	0	0	0	Inf_only	Inf_only	0	0	0	0	0	0	Moth_only	Moth_only	Moth_only	0	0	0	Moth_only	Inf_only	0	Inf_only	0	Inf_only	0
B. animalis subsp. animalis	ASV_662	Inf_only	Moth_only	shared	Moth_only	0	Moth_only	shared	Moth_only	0	shared	Inf_only	0	Inf_only	shared	Inf_only	Inf_only	0	0	Moth_only	0	Moth_only	0	Inf_only	0	0	0	Inf_only	Inf_only	Inf_only	0	0	0	0	0	0	Moth_only	Moth_only	0	0	0	0	Moth_only	Inf_only	0	Inf_only	0	Inf_only	0
B. animalis subsp. animalis	ASV_646	Inf_only	Moth_only	shared	shared	Inf_only	Moth_only	shared	Moth_only	Moth_only	shared	Inf_only	0	Inf_only	shared	Inf_only	Inf_only	Inf_only	Moth_only	Moth_only	0	Moth_only	0	Inf_only	Moth_only	0	0	Inf_only	Inf_only	Inf_only	0	0	0	0	0	Inf_only	Moth_only	Moth_only	Moth_only	0	0	Inf_only	Moth_only	Inf_only	0	Inf_only	0	Inf_only	0
B. animalis subsp. animalis	ASV_645	Inf_only	Moth_only	shared	shared	0	shared	shared	Moth_only	shared	shared	Inf_only	0	Inf_only	shared	0	Inf_only	0	0	Moth_only	0	Moth_only	0	Inf_only	0	0	0	Inf_only	Inf_only	Inf_only	0	0	0	0	0	0	Moth_only	Moth_only	Moth_only	0	0	0	Moth_only	Inf_only	0	Inf_only	0	Inf_only	0
B. animalis subsp. animalis	ASV_538	Inf_only	Moth_only	shared	shared	0	0	shared	Moth_only	Moth_only	shared	Inf_only	0	Inf_only	Inf_only	0	0	0	0	Moth_only	0	Moth_only	0	Inf_only	0	0	0	Inf_only	Inf_only	Inf_only	0	0	0	0	0	0	Moth_only	Moth_only	0	0	0	Inf_only	Moth_only	Inf_only	0	Inf_only	0	Inf_only	0
B. animalis subsp. animalis	ASV_513	Inf_only	Moth_only	shared	Moth_only	0	Moth_only	shared	Moth_only	Moth_only	shared	Inf_only	0	Inf_only	Inf_only	Inf_only	Inf_only	0	0	Moth_only	0	Moth_only	0	Inf_only	0	0	0	Inf_only	Inf_only	Inf_only	0	0	0	0	0	0	Moth_only	Moth_only	Moth_only	0	0	0	Moth_only	Inf_only	0	Inf_only	0	Inf_only	0
B. animalis subsp. animalis	ASV_474	Inf_only	Moth_only	shared	shared	0	Moth_only	shared	Moth_only	shared	shared	Inf_only	0	Inf_only	shared	Inf_only	Inf_only	0	0	Moth_only	0	Moth_only	0	Inf_only	0	0	0	Inf_only	Inf_only	Inf_only	0	0	0	0	0	Inf_only	Moth_only	Moth_only	Moth_only	0	0	Inf_only	Moth_only	Inf_only	0	Inf_only	0	Inf_only	0
B. animalis subsp. animalis	ASV_438	Inf_only	Moth_only	shared	shared	0	shared	shared	Moth_only	Moth_only	shared	Inf_only	0	Inf_only	shared	Inf_only	Inf_only	0	0	Moth_only	0	Moth_only	0	Inf_only	0	0	0	Inf_only	Inf_only	Inf_only	0	0	0	0	0	0	Moth_only	Moth_only	Moth_only	0	0	0	Moth_only	Inf_only	0	Inf_only	0	Inf_only	0
B. animalis subsp. animalis	ASV_428	Inf_only	Moth_only	shared	shared	0	Moth_only	shared	Moth_only	Moth_only	shared	Inf_only	0	Inf_only	shared	Inf_only	Inf_only	0	Moth_only	Moth_only	0	Moth_only	0	Inf_only	0	0	0	Inf_only	Inf_only	Inf_only	0	0	0	0	0	0	Moth_only	Moth_only	Moth_only	0	0	0	Moth_only	Inf_only	0	Inf_only	0	Inf_only	0
B. animalis subsp. animalis	ASV_394	Inf_only	Moth_only	shared	shared	0	Moth_only	shared	Moth_only	Moth_only	shared	Inf_only	0	Inf_only	shared	Inf_only	Inf_only	0	Moth_only	Moth_only	0	shared	0	shared	Moth_only	0	0	Inf_only	Inf_only	shared	Inf_only	0	0	0	0	Inf_only	Moth_only	Moth_only	Moth_only	0	0	shared	Moth_only	Inf_only	0	Inf_only	0	Inf_only	0
B. animalis subsp. animalis	ASV_366	Inf_only	Moth_only	shared	Moth_only	0	Moth_only	shared	Moth_only	Moth_only	shared	Inf_only	0	Inf_only	shared	0	Inf_only	0	0	Moth_only	0	Moth_only	0	Inf_only	0	0	0	Inf_only	Inf_only	Inf_only	0	0	0	0	0	0	Moth_only	Moth_only	Moth_only	0	0	0	Moth_only	Inf_only	0	Inf_only	0	Inf_only	0
B. animalis subsp. animalis	ASV_355	Inf_only	0	shared	Inf_only	0	Moth_only	shared	Moth_only	Moth_only	shared	Inf_only	0	Inf_only	shared	0	Inf_only	0	0	0	0	Moth_only	0	Inf_only	0	0	0	Inf_only	Inf_only	Inf_only	0	0	0	0	0	0	Moth_only	Moth_only	Moth_only	0	0	0	Moth_only	Inf_only	0	Inf_only	0	Inf_only	0
B. animalis subsp. animalis	ASV_349	Inf_only	shared	shared	shared	0	shared	shared	shared	shared	shared	Inf_only	Moth_only	Inf_only	shared	Inf_only	Inf_only	Inf_only	Moth_only	shared	Inf_only	Moth_only	0	Inf_only	Moth_only	0	0	Inf_only	Inf_only	Inf_only	Inf_only	0	0	0	0	Inf_only	Moth_only	Moth_only	Moth_only	Inf_only	0	shared	Moth_only	Inf_only	0	Inf_only	0	Inf_only	0
B. animalis subsp. animalis	ASV_344	Inf_only	Moth_only	shared	shared	0	Moth_only	shared	Moth_only	Moth_only	shared	Inf_only	Moth_only	Inf_only	shared	0	Inf_only	Inf_only	0	Moth_only	0	Moth_only	0	Inf_only	0	0	0	Inf_only	Inf_only	Inf_only	0	0	0	0	0	0	Moth_only	Moth_only	Moth_only	0	0	0	Moth_only	Inf_only	0	Inf_only	0	Inf_only	0
B. animalis subsp. animalis	ASV_330	Inf_only	Moth_only	shared	shared	0	Moth_only	shared	Moth_only	0	Inf_only	Inf_only	0	Inf_only	shared	0	Inf_only	0	0	Moth_only	0	Moth_only	0	Inf_only	0	0	0	Inf_only	Inf_only	Inf_only	0	0	0	0	0	0	Moth_only	Moth_only	Moth_only	0	0	0	Moth_only	Inf_only	0	Inf_only	0	Inf_only	0
B. animalis subsp. animalis	ASV_315	Inf_only	shared	shared	shared	Inf_only	shared	shared	shared	shared	shared	Inf_only	shared	Inf_only	shared	Inf_only	Inf_only	Inf_only	shared	Moth_only	shared	Moth_only	0	Inf_only	Moth_only	0	0	Inf_only	Inf_only	shared	Inf_only	0	0	0	0	Inf_only	Moth_only	Moth_only	Moth_only	Inf_only	0	Inf_only	Moth_only	shared	0	Inf_only	0	Inf_only	0
B. animalis subsp. animalis	ASV_310	Inf_only	Moth_only	shared	shared	0	shared	shared	Moth_only	shared	shared	Inf_only	Moth_only	Inf_only	shared	Inf_only	Inf_only	0	Moth_only	Moth_only	0	Moth_only	0	Inf_only	Moth_only	0	0	Inf_only	Inf_only	shared	0	0	0	0	0	0	Moth_only	Moth_only	Moth_only	0	0	0	Moth_only	Inf_only	0	Inf_only	0	Inf_only	0
B. animalis subsp. animalis	ASV_305	Inf_only	Moth_only	shared	shared	0	Moth_only	shared	0	Moth_only	shared	Inf_only	Inf_only	Inf_only	shared	Inf_only	Inf_only	0	0	Moth_only	0	Moth_only	0	Inf_only	0	0	0	Inf_only	Inf_only	Inf_only	0	0	0	0	0	0	Moth_only	Moth_only	Moth_only	0	0	0	Moth_only	Inf_only	0	Inf_only	0	Inf_only	0
B. animalis subsp. animalis	ASV_304	Inf_only	Moth_only	shared	shared	0	Moth_only	shared	Moth_only	Moth_only	shared	Inf_only	Moth_only	Inf_only	shared	Inf_only	Inf_only	Inf_only	Moth_only	Moth_only	Moth_only	shared	0	Inf_only	Moth_only	0	0	Inf_only	Inf_only	shared	Inf_only	0	0	0	0	Inf_only	Moth_only	Moth_only	Moth_only	shared	0	shared	Moth_only	Inf_only	0	Inf_only	0	Inf_only	0
B. animalis subsp. animalis	ASV_283	Inf_only	Moth_only	shared	Moth_only	0	Moth_only	shared	0	Moth_only	shared	Inf_only	0	Inf_only	shared	0	Inf_only	Inf_only	0	Moth_only	0	shared	0	Inf_only	0	0	0	Inf_only	Inf_only	Inf_only	0	0	0	0	0	0	Moth_only	Moth_only	Moth_only	Inf_only	0	0	Moth_only	Inf_only	0	Inf_only	0	Inf_only	0
B. animalis subsp. animalis	ASV_278	Inf_only	Moth_only	shared	shared	0	Moth_only	shared	Moth_only	Moth_only	shared	Inf_only	Inf_only	Inf_only	shared	Inf_only	Inf_only	0	Inf_only	Moth_only	0	shared	0	Inf_only	0	0	0	Inf_only	Inf_only	shared	0	0	0	0	0	0	Moth_only	Moth_only	Moth_only	0	0	0	Moth_only	Inf_only	0	Inf_only	0	Inf_only	0
B. animalis subsp. animalis	ASV_1631	0	Moth_only	0	0	0	0	0	0	0	0	0	0	0	0	0	0	0	0	0	0	0	0	0	0	0	0	Inf_only	0	0	0	0	0	0	0	0	0	0	0	0	0	0	0	0	0	0	0	Inf_only	0
B. animalis subsp. animalis	ASV_1629	Inf_only	0	shared	Moth_only	0	0	shared	0	0	shared	Inf_only	0	Inf_only	Inf_only	0	Inf_only	0	0	0	0	Moth_only	0	Inf_only	0	0	0	Inf_only	0	Inf_only	Inf_only	0	0	0	0	0	Moth_only	Moth_only	Moth_only	0	0	Inf_only	Moth_only	Inf_only	Moth_only	Inf_only	0	Inf_only	0
B. animalis subsp. animalis	ASV_1628	Inf_only	Moth_only	shared	shared	0	0	shared	Moth_only	Moth_only	shared	shared	0	Inf_only	shared	Inf_only	Inf_only	0	0	Moth_only	0	Moth_only	0	Inf_only	0	0	0	Inf_only	Inf_only	Inf_only	0	0	0	0	0	0	Moth_only	0	Moth_only	0	0	0	Moth_only	Inf_only	0	Inf_only	0	Inf_only	0
B. animalis subsp. animalis	ASV_1627	Inf_only	Moth_only	shared	shared	0	Moth_only	shared	Moth_only	Moth_only	shared	Inf_only	0	Inf_only	shared	0	Inf_only	0	0	Moth_only	0	Moth_only	0	Inf_only	0	0	0	Inf_only	Inf_only	Inf_only	0	0	0	0	0	0	Moth_only	Moth_only	Moth_only	0	0	Inf_only	Moth_only	Inf_only	0	Inf_only	0	Inf_only	0
B. animalis subsp. animalis	ASV_1624	Inf_only	Moth_only	shared	shared	Inf_only	Moth_only	shared	Moth_only	Moth_only	shared	Inf_only	0	Inf_only	shared	Inf_only	Inf_only	0	Moth_only	Moth_only	0	Moth_only	0	Inf_only	0	0	0	Inf_only	Inf_only	Inf_only	0	0	0	0	0	Inf_only	Moth_only	Moth_only	Moth_only	0	0	Inf_only	Moth_only	Inf_only	0	Inf_only	0	Inf_only	0
B. animalis subsp. animalis	ASV_1561	Inf_only	Moth_only	shared	shared	0	Moth_only	shared	Moth_only	Inf_only	shared	Inf_only	0	Inf_only	shared	0	Inf_only	0	0	Moth_only	0	Moth_only	0	Inf_only	0	0	0	Inf_only	Inf_only	Inf_only	0	0	0	0	0	0	Moth_only	Moth_only	Moth_only	0	0	Inf_only	Moth_only	Inf_only	0	Inf_only	0	Inf_only	0
B. animalis subsp. animalis	ASV_1556	0	0	shared	shared	0	0	shared	Moth_only	0	shared	Inf_only	0	Inf_only	shared	0	Inf_only	0	0	0	0	0	0	Inf_only	0	0	0	Inf_only	Inf_only	Inf_only	0	0	0	0	0	0	Moth_only	Moth_only	0	0	0	0	0	Inf_only	0	Inf_only	0	Inf_only	0
B. animalis subsp. animalis	ASV_1511	Inf_only	Moth_only	shared	0	0	0	Moth_only	0	0	0	Inf_only	0	Inf_only	Inf_only	0	0	0	0	0	0	Moth_only	0	0	0	0	0	Inf_only	Inf_only	Inf_only	0	0	0	0	0	0	0	0	0	0	0	0	0	Inf_only	0	Inf_only	0	Inf_only	0
B. animalis subsp. animalis	ASV_1506	Inf_only	Moth_only	Moth_only	Inf_only	0	0	shared	Moth_only	0	shared	Inf_only	0	0	Moth_only	0	Inf_only	0	0	Moth_only	0	Moth_only	0	Inf_only	0	0	0	0	0	Inf_only	0	0	0	0	0	0	Moth_only	Moth_only	0	0	0	0	0	Inf_only	0	Inf_only	0	Inf_only	0
B. animalis subsp. animalis	ASV_1498	Inf_only	Moth_only	shared	shared	0	Moth_only	shared	Moth_only	Moth_only	shared	Inf_only	Moth_only	Inf_only	shared	0	Inf_only	0	Moth_only	Moth_only	0	Moth_only	0	Inf_only	0	0	0	Inf_only	Inf_only	Inf_only	0	0	0	0	0	Inf_only	Moth_only	Moth_only	Moth_only	Inf_only	0	shared	Moth_only	Inf_only	0	Inf_only	0	Inf_only	0
B. animalis subsp. animalis	ASV_1497	Inf_only	Moth_only	Inf_only	shared	0	0	shared	0	0	Inf_only	shared	0	Inf_only	shared	Inf_only	0	0	0	Moth_only	0	0	0	Inf_only	0	0	0	Inf_only	0	0	0	0	0	0	0	0	0	0	0	0	0	0	0	0	0	Inf_only	0	0	0
B. animalis subsp. animalis	ASV_1496	0	Moth_only	shared	shared	0	0	shared	0	Moth_only	Inf_only	Inf_only	0	Inf_only	shared	Inf_only	Inf_only	0	0	0	0	Moth_only	0	Inf_only	0	0	0	Inf_only	Inf_only	Inf_only	0	0	0	0	0	0	0	0	0	0	0	0	0	Inf_only	0	Inf_only	0	Inf_only	0
B. animalis subsp. animalis	ASV_1442	Inf_only	Moth_only	shared	shared	0	Moth_only	shared	Moth_only	0	shared	Inf_only	0	Inf_only	shared	0	Inf_only	0	0	Moth_only	0	Moth_only	0	Inf_only	0	0	0	Inf_only	Inf_only	Inf_only	0	0	0	0	0	0	Moth_only	0	Moth_only	0	0	Inf_only	Moth_only	Inf_only	0	Inf_only	0	Inf_only	0
B. animalis subsp. animalis	ASV_1437	Inf_only	Moth_only	shared	shared	0	shared	shared	Moth_only	Moth_only	shared	Inf_only	0	Inf_only	shared	Inf_only	Inf_only	Inf_only	0	Moth_only	0	Moth_only	0	Inf_only	0	0	0	Inf_only	Inf_only	Inf_only	0	0	0	0	0	Inf_only	Moth_only	Moth_only	Moth_only	0	0	Inf_only	Moth_only	Inf_only	0	Inf_only	0	Inf_only	0
B. animalis subsp. animalis	ASV_1435	Inf_only	Moth_only	Inf_only	Moth_only	0	Moth_only	shared	0	Moth_only	shared	0	0	Inf_only	shared	Inf_only	0	0	0	Moth_only	0	Moth_only	0	Inf_only	0	0	0	Inf_only	Inf_only	Inf_only	0	0	0	0	0	0	Moth_only	Moth_only	Moth_only	0	0	0	Moth_only	Inf_only	0	Inf_only	0	0	0
B. animalis subsp. animalis	ASV_1433	Inf_only	Moth_only	shared	Inf_only	0	0	shared	0	Moth_only	shared	Inf_only	0	Inf_only	shared	Inf_only	Inf_only	0	0	Moth_only	0	Moth_only	0	Inf_only	0	0	0	Inf_only	Inf_only	0	0	0	0	0	0	0	Moth_only	0	0	0	0	0	Moth_only	Inf_only	0	Inf_only	0	0	0
B. animalis subsp. animalis	ASV_1432	Inf_only	Moth_only	shared	shared	0	Moth_only	shared	Moth_only	0	shared	Inf_only	0	Inf_only	shared	Inf_only	Inf_only	0	0	Moth_only	0	Moth_only	0	Inf_only	0	0	0	Inf_only	Inf_only	Inf_only	0	0	0	0	0	0	Moth_only	Moth_only	Moth_only	0	0	0	Moth_only	Inf_only	0	Inf_only	0	Inf_only	0
B. animalis subsp. animalis	ASV_1431	Inf_only	0	shared	0	0	Moth_only	shared	0	0	shared	Inf_only	0	Inf_only	shared	0	Inf_only	0	0	0	0	0	0	Inf_only	0	0	0	Inf_only	Inf_only	Inf_only	0	0	0	0	0	0	Moth_only	Moth_only	Moth_only	0	0	0	Moth_only	Inf_only	0	Inf_only	0	Inf_only	0
B. animalis subsp. animalis	ASV_1428	Inf_only	shared	shared	shared	0	Moth_only	shared	Moth_only	shared	shared	Inf_only	Moth_only	Inf_only	shared	0	Inf_only	Inf_only	0	shared	shared	shared	0	Inf_only	Moth_only	0	0	Inf_only	Inf_only	Inf_only	Inf_only	0	0	0	0	Inf_only	Moth_only	Moth_only	Moth_only	Inf_only	0	Inf_only	Moth_only	Inf_only	0	Inf_only	0	Inf_only	0
B. animalis subsp. animalis	ASV_1382	Inf_only	Moth_only	shared	shared	0	Moth_only	shared	Moth_only	0	shared	Inf_only	0	Inf_only	shared	0	Inf_only	0	0	Moth_only	0	Moth_only	0	Inf_only	0	0	0	Inf_only	Inf_only	Inf_only	0	0	0	0	0	0	0	Moth_only	Moth_only	0	0	0	Moth_only	Inf_only	0	Inf_only	0	Inf_only	0
B. animalis subsp. animalis	ASV_1338	0	Moth_only	shared	shared	0	0	shared	Moth_only	0	0	Inf_only	0	Inf_only	Inf_only	Inf_only	Inf_only	0	0	0	0	0	0	Inf_only	0	0	0	Inf_only	0	Inf_only	0	0	0	0	0	0	Moth_only	Moth_only	Moth_only	0	0	0	Moth_only	Inf_only	0	Inf_only	0	Inf_only	0
B. animalis subsp. animalis	ASV_1333	Inf_only	0	shared	0	Inf_only	Moth_only	shared	0	Moth_only	shared	Inf_only	0	Inf_only	Inf_only	0	Inf_only	0	0	0	0	0	0	Inf_only	0	0	0	Inf_only	Inf_only	Inf_only	0	0	0	0	0	0	Moth_only	Moth_only	Moth_only	0	0	0	Moth_only	Inf_only	0	Inf_only	0	Inf_only	0
B. animalis subsp. animalis	ASV_1330	Inf_only	Moth_only	shared	shared	Inf_only	Moth_only	shared	Moth_only	Moth_only	shared	Inf_only	0	Inf_only	shared	0	Inf_only	0	Moth_only	Moth_only	0	Moth_only	0	Inf_only	0	0	0	Inf_only	Inf_only	Inf_only	0	0	0	0	0	Inf_only	Moth_only	Moth_only	Moth_only	shared	0	shared	Moth_only	Inf_only	0	Inf_only	0	Inf_only	0
B. animalis subsp. animalis	ASV_1329	Inf_only	Moth_only	shared	shared	Inf_only	Moth_only	shared	Moth_only	Moth_only	shared	Inf_only	Moth_only	Inf_only	shared	0	Inf_only	0	Moth_only	Moth_only	0	Moth_only	0	Inf_only	Moth_only	0	0	Inf_only	Inf_only	Inf_only	0	0	0	0	0	0	Moth_only	Moth_only	Moth_only	shared	0	shared	Moth_only	Inf_only	Moth_only	Inf_only	0	Inf_only	0
B. animalis subsp. animalis	ASV_1328	Inf_only	Moth_only	shared	shared	0	shared	shared	Moth_only	Moth_only	Inf_only	Inf_only	shared	Inf_only	shared	Inf_only	Inf_only	Inf_only	Moth_only	Moth_only	Moth_only	shared	0	Inf_only	Moth_only	0	0	Inf_only	Inf_only	Inf_only	Inf_only	0	0	0	0	Inf_only	Moth_only	Moth_only	Moth_only	0	0	Inf_only	Moth_only	Inf_only	0	Inf_only	0	Inf_only	0
B. animalis subsp. animalis	ASV_1324	0	Moth_only	Inf_only	Moth_only	0	0	0	Moth_only	0	0	Inf_only	0	0	Inf_only	0	0	0	0	Moth_only	0	Moth_only	0	0	0	0	0	0	0	Inf_only	0	0	0	0	0	0	Moth_only	0	0	0	0	0	0	0	0	0	0	0	0
B. animalis subsp. animalis	ASV_1300	Inf_only	Moth_only	shared	shared	0	Moth_only	shared	0	0	shared	Inf_only	0	Inf_only	shared	0	Inf_only	0	0	Moth_only	0	0	0	Inf_only	0	0	0	Inf_only	Inf_only	Inf_only	0	0	0	0	0	0	Moth_only	Moth_only	Moth_only	0	0	0	0	Inf_only	0	Inf_only	0	Inf_only	0
B. animalis subsp. animalis	ASV_1299	0	Inf_only	0	0	0	0	0	0	0	0	0	0	0	0	0	0	0	0	0	0	0	0	Inf_only	0	0	0	0	0	Inf_only	0	0	0	0	0	0	Moth_only	0	0	0	0	0	0	0	0	0	0	0	0
B. animalis subsp. animalis	ASV_1289	Inf_only	shared	shared	shared	0	0	shared	Moth_only	Moth_only	shared	Inf_only	0	Inf_only	shared	Inf_only	Inf_only	0	0	Moth_only	0	Moth_only	0	Inf_only	Moth_only	0	0	0	0	shared	0	0	0	0	0	Inf_only	Moth_only	0	Moth_only	0	0	Inf_only	Moth_only	Inf_only	0	0	0	Inf_only	0
B. animalis subsp. animalis	ASV_1238	0	0	Inf_only	Moth_only	0	0	0	0	0	0	shared	0	Inf_only	Inf_only	0	0	0	0	0	0	Moth_only	0	0	0	0	0	0	0	Inf_only	0	0	0	0	0	0	0	0	0	0	0	0	0	0	0	Inf_only	0	0	0
B. animalis subsp. animalis	ASV_1237	Inf_only	Moth_only	shared	shared	0	Moth_only	Inf_only	0	0	shared	Inf_only	0	Inf_only	shared	Inf_only	0	0	0	Moth_only	0	Moth_only	0	Inf_only	0	0	0	Inf_only	Inf_only	Inf_only	0	0	0	0	0	0	Moth_only	0	Moth_only	0	0	0	0	Inf_only	0	Inf_only	0	Inf_only	0
B. animalis subsp. animalis	ASV_1204	Inf_only	0	shared	Moth_only	0	0	shared	0	0	Inf_only	shared	0	Inf_only	Inf_only	0	0	0	0	0	0	Moth_only	0	0	0	0	0	Inf_only	0	Inf_only	0	0	0	0	0	0	0	0	0	0	0	0	0	Inf_only	0	Inf_only	0	Inf_only	0
B. animalis subsp. animalis	ASV_1200	Inf_only	Moth_only	shared	Moth_only	0	0	Moth_only	0	0	Inf_only	Inf_only	0	Inf_only	Inf_only	0	Inf_only	0	0	0	0	Moth_only	0	Inf_only	0	0	0	Inf_only	Inf_only	Inf_only	0	0	0	0	0	0	Moth_only	Moth_only	Moth_only	0	0	0	Moth_only	Inf_only	0	0	0	0	0
B. animalis subsp. animalis	ASV_1175	Inf_only	Moth_only	shared	Moth_only	0	Moth_only	shared	Moth_only	Moth_only	Inf_only	Inf_only	0	0	shared	0	Inf_only	0	0	Moth_only	0	Moth_only	0	Inf_only	0	0	0	Inf_only	Inf_only	Inf_only	0	0	0	0	0	0	0	0	Moth_only	0	0	0	Moth_only	Inf_only	0	0	0	0	0
B. animalis subsp. animalis	ASV_1169	Inf_only	Moth_only	Inf_only	Inf_only	0	Moth_only	Moth_only	Moth_only	Moth_only	shared	Inf_only	0	Inf_only	shared	Inf_only	Inf_only	0	0	0	0	Moth_only	0	Inf_only	0	0	0	Inf_only	Inf_only	Inf_only	0	0	0	0	0	0	Moth_only	Moth_only	0	0	0	0	Moth_only	Inf_only	0	0	0	Inf_only	0
B. animalis subsp. animalis	ASV_1167	Inf_only	0	0	0	0	0	0	0	0	0	0	0	0	Inf_only	0	0	0	0	0	0	0	0	0	0	0	0	0	0	Inf_only	0	0	0	0	0	0	0	0	0	0	0	0	0	0	0	0	0	Inf_only	0
B. animalis subsp. animalis	ASV_1137	Inf_only	Moth_only	Inf_only	0	0	0	0	Moth_only	0	shared	shared	0	Inf_only	Inf_only	0	Inf_only	0	0	0	0	Moth_only	0	0	0	0	0	Inf_only	Inf_only	0	0	0	0	0	0	0	Moth_only	Moth_only	0	0	0	0	Moth_only	Inf_only	0	Inf_only	0	0	0
B. animalis subsp. animalis	ASV_1136	Inf_only	shared	shared	shared	Inf_only	shared	shared	Moth_only	shared	shared	Inf_only	shared	Inf_only	shared	Inf_only	Inf_only	shared	shared	Moth_only	0	shared	0	Inf_only	Moth_only	0	0	Inf_only	Inf_only	shared	Inf_only	0	0	Inf_only	0	Inf_only	Moth_only	Moth_only	Moth_only	Inf_only	0	shared	Moth_only	Inf_only	0	Inf_only	0	Inf_only	0
B. animalis subsp. animalis	ASV_1132	Inf_only	shared	shared	shared	Inf_only	Moth_only	shared	shared	shared	shared	Inf_only	0	Inf_only	shared	0	Inf_only	Inf_only	0	Moth_only	Moth_only	Moth_only	0	Inf_only	Moth_only	0	0	Inf_only	Inf_only	Inf_only	0	0	0	0	0	0	Moth_only	Moth_only	Moth_only	0	0	0	Moth_only	Inf_only	0	Inf_only	0	Inf_only	0
B. animalis subsp. animalis	ASV_1131	Inf_only	0	shared	Inf_only	0	Moth_only	shared	Moth_only	0	shared	Inf_only	0	Inf_only	shared	0	Inf_only	0	0	0	0	Moth_only	0	Inf_only	0	0	0	Inf_only	Inf_only	Inf_only	0	0	0	0	0	0	Moth_only	Moth_only	Moth_only	0	0	Inf_only	Moth_only	Inf_only	0	Inf_only	0	Inf_only	0
B. animalis subsp. animalis	ASV_1130	Inf_only	Moth_only	shared	shared	0	Moth_only	shared	Moth_only	Moth_only	shared	Inf_only	Moth_only	Inf_only	shared	0	Inf_only	Inf_only	0	Moth_only	0	Moth_only	0	Inf_only	0	0	0	Inf_only	Inf_only	Inf_only	0	0	0	0	0	0	Moth_only	Moth_only	Moth_only	0	0	0	Moth_only	Inf_only	0	Inf_only	0	Inf_only	0
B. animalis subsp. animalis	ASV_1129	Inf_only	shared	shared	shared	0	Moth_only	shared	Moth_only	shared	shared	Inf_only	0	Inf_only	shared	0	Inf_only	0	0	Moth_only	0	Moth_only	0	Inf_only	0	0	0	Inf_only	Inf_only	Inf_only	0	0	0	0	0	0	Moth_only	Moth_only	Moth_only	0	0	0	Moth_only	Inf_only	0	Inf_only	0	Inf_only	0
B. animalis subsp. animalis	ASV_1068	Inf_only	Moth_only	Moth_only	Moth_only	0	0	Moth_only	0	0	0	0	0	Inf_only	Inf_only	Inf_only	Inf_only	0	0	Moth_only	0	0	0	0	0	0	0	0	Inf_only	Inf_only	0	0	0	0	0	0	0	Moth_only	0	0	0	0	0	Inf_only	0	0	0	0	0
B. animalis subsp. animalis	ASV_1035	Inf_only	Moth_only	shared	shared	0	Moth_only	shared	Moth_only	Moth_only	shared	Inf_only	0	Inf_only	Inf_only	0	Inf_only	0	0	Moth_only	0	Moth_only	0	Inf_only	0	0	0	Inf_only	Inf_only	Inf_only	0	0	0	0	0	Inf_only	Moth_only	Moth_only	Moth_only	Inf_only	0	Inf_only	Moth_only	Inf_only	0	Inf_only	0	Inf_only	0
B. animalis subsp. animalis	ASV_1032	Inf_only	Moth_only	shared	shared	Inf_only	Moth_only	shared	Moth_only	Moth_only	shared	Inf_only	Moth_only	Inf_only	shared	0	Inf_only	0	Moth_only	Moth_only	0	Moth_only	0	Inf_only	0	0	0	Inf_only	Inf_only	Inf_only	0	0	0	0	0	Inf_only	Moth_only	Moth_only	Moth_only	Moth_only	0	shared	Moth_only	Inf_only	0	Inf_only	0	Inf_only	0
B. animalis subsp. animalis	ASV_1014	Inf_only	Moth_only	shared	0	0	Moth_only	shared	0	0	Moth_only	Inf_only	0	Inf_only	Inf_only	Inf_only	Inf_only	0	0	0	0	0	0	0	0	0	0	Inf_only	Inf_only	Inf_only	0	0	0	0	0	0	Moth_only	0	0	0	0	0	Moth_only	Inf_only	0	0	0	Inf_only	0
B. animalis subsp. animalis	ASV_1013	Inf_only	Moth_only	shared	shared	0	shared	0	Moth_only	Moth_only	shared	Inf_only	Inf_only	Inf_only	shared	Inf_only	Inf_only	0	Inf_only	Moth_only	0	Moth_only	0	Inf_only	0	0	0	Inf_only	0	Inf_only	0	0	0	0	0	0	Moth_only	0	Moth_only	0	0	0	Moth_only	Inf_only	0	Inf_only	0	Inf_only	0
B. animalis subsp. animalis	ASV_1012	Inf_only	Moth_only	Moth_only	shared	0	0	shared	Moth_only	Moth_only	shared	Inf_only	0	Inf_only	shared	0	Inf_only	0	0	0	0	0	0	Inf_only	0	0	0	Inf_only	Inf_only	Inf_only	0	0	0	0	0	0	Moth_only	0	Moth_only	0	0	0	Moth_only	Inf_only	0	Inf_only	0	Inf_only	0
B. animalis subsp. animalis	ASV_1	Inf_only	shared	shared	shared	Inf_only	shared	shared	shared	shared	shared	Inf_only	shared	Inf_only	shared	Inf_only	Inf_only	shared	shared	shared	shared	shared	0	shared	Moth_only	0	0	Inf_only	Inf_only	shared	Inf_only	Inf_only	0	Inf_only	0	Inf_only	shared	Moth_only	Moth_only	shared	0	shared	Moth_only	Inf_only	Moth_only	Inf_only	Moth_only	Inf_only	Moth_only
B. bifidum	ASV_998	0	0	0	0	Moth_only	0	0	0	0	0	0	0	Moth_only	0	Moth_only	0	0	0	0	0	0	0	0	0	0	0	0	0	Moth_only	0	0	0	0	0	Moth_only	0	Inf_only	0	0	Moth_only	0	0	0	shared	0	0	0	Inf_only
B. bifidum	ASV_992	0	Moth_only	0	0	0	0	0	0	0	0	0	0	0	Moth_only	Inf_only	0	Moth_only	0	Moth_only	0	0	0	0	0	0	Inf_only	0	Moth_only	0	0	0	0	0	shared	0	0	0	0	0	0	0	0	0	shared	0	0	0	0
B. bifidum	ASV_980	Moth_only	0	0	Moth_only	0	Inf_only	0	0	0	0	Moth_only	Inf_only	0	0	0	0	0	Inf_only	0	0	0	0	0	0	0	0	0	0	Moth_only	0	0	0	0	Inf_only	0	0	Inf_only	0	0	0	0	0	0	0	0	0	0	Inf_only
B. bifidum	ASV_917	0	Moth_only	0	Moth_only	Moth_only	0	0	0	0	0	Moth_only	shared	Moth_only	0	Inf_only	0	Moth_only	0	0	0	0	0	0	0	0	0	0	Moth_only	Moth_only	0	0	0	0	Moth_only	0	0	0	0	0	Inf_only	0	Inf_only	0	Inf_only	0	0	0	0
B. bifidum	ASV_876	Moth_only	Moth_only	0	shared	Moth_only	Inf_only	0	Moth_only	shared	Inf_only	Moth_only	shared	Moth_only	Moth_only	shared	Inf_only	Moth_only	Inf_only	Moth_only	0	0	0	shared	Moth_only	0	0	Moth_only	Moth_only	Moth_only	Moth_only	0	0	0	shared	0	0	Inf_only	shared	0	Inf_only	0	Inf_only	0	shared	0	Inf_only	0	Inf_only
B. bifidum	ASV_872	Moth_only	0	0	shared	Moth_only	0	0	0	0	0	Moth_only	shared	Moth_only	Moth_only	shared	0	Moth_only	0	0	0	0	0	0	0	0	Inf_only	0	Moth_only	Moth_only	0	0	0	0	shared	0	0	Inf_only	0	0	Inf_only	0	Inf_only	0	shared	0	Inf_only	0	Inf_only
B. bifidum	ASV_830	Moth_only	shared	Moth_only	Inf_only	Moth_only	shared	0	Moth_only	Inf_only	Inf_only	Moth_only	shared	Moth_only	shared	Moth_only	Inf_only	Moth_only	Inf_only	shared	0	0	0	0	shared	0	0	0	Moth_only	Moth_only	0	0	0	0	shared	0	0	shared	Inf_only	0	Inf_only	0	0	Inf_only	Moth_only	0	Inf_only	Inf_only	Inf_only
B. bifidum	ASV_827	0	0	0	0	0	0	0	0	0	0	0	0	Moth_only	0	0	0	0	Inf_only	Inf_only	0	0	0	0	0	0	0	0	0	0	0	0	0	0	0	0	0	0	0	0	Inf_only	0	0	0	0	0	0	0	Inf_only
B. bifidum	ASV_805	Moth_only	Moth_only	0	shared	0	Inf_only	0	0	0	0	shared	shared	Inf_only	Moth_only	0	Inf_only	0	Inf_only	0	0	0	0	0	Inf_only	0	0	0	0	0	0	0	0	0	Inf_only	0	Inf_only	Inf_only	shared	0	Inf_only	0	0	0	0	0	0	0	0
B. bifidum	ASV_799	0	Moth_only	0	0	Moth_only	0	Inf_only	0	0	Moth_only	0	0	Moth_only	Moth_only	0	Inf_only	0	0	0	0	0	0	0	0	0	0	Inf_only	Moth_only	0	0	0	0	0	0	Moth_only	0	0	0	0	0	0	0	Inf_only	0	0	0	0	0
B. bifidum	ASV_795	Moth_only	shared	0	Inf_only	Moth_only	Inf_only	0	0	Inf_only	Inf_only	Moth_only	shared	Moth_only	Moth_only	Moth_only	Inf_only	shared	Inf_only	Moth_only	0	Inf_only	0	Inf_only	shared	Inf_only	0	0	Moth_only	shared	0	0	0	Inf_only	shared	0	0	Inf_only	shared	0	Inf_only	0	Inf_only	Moth_only	shared	0	Inf_only	0	Inf_only
B. bifidum	ASV_775	shared	Moth_only	shared	shared	Moth_only	Inf_only	Inf_only	Moth_only	Moth_only	Inf_only	shared	shared	Moth_only	shared	0	Inf_only	0	Inf_only	0	0	0	0	Inf_only	Inf_only	0	0	Inf_only	0	0	0	0	0	Inf_only	Inf_only	0	Inf_only	shared	Inf_only	0	Inf_only	Moth_only	Moth_only	0	Inf_only	0	0	0	0
B. bifidum	ASV_755	0	Moth_only	0	shared	0	shared	Inf_only	Moth_only	Moth_only	0	shared	shared	Inf_only	Moth_only	0	Inf_only	0	Inf_only	Moth_only	0	0	0	0	Inf_only	0	Inf_only	0	0	0	0	0	0	0	Inf_only	0	0	Inf_only	shared	Inf_only	Inf_only	0	Moth_only	Inf_only	0	0	0	0	0
B. bifidum	ASV_754	shared	shared	Inf_only	shared	shared	Inf_only	Inf_only	Moth_only	Inf_only	shared	shared	shared	shared	shared	Moth_only	shared	Moth_only	Inf_only	shared	Moth_only	Inf_only	0	shared	shared	0	Inf_only	Moth_only	Moth_only	Moth_only	0	0	0	Inf_only	shared	Inf_only	Moth_only	shared	shared	0	shared	0	0	Inf_only	shared	Inf_only	shared	0	shared
B. bifidum	ASV_731	Inf_only	Moth_only	shared	shared	0	Moth_only	shared	Moth_only	Moth_only	shared	Inf_only	0	Inf_only	shared	Inf_only	Inf_only	0	0	Moth_only	0	Moth_only	0	Inf_only	0	0	0	Inf_only	Inf_only	Inf_only	0	0	0	0	0	0	Moth_only	Moth_only	Moth_only	0	0	0	Moth_only	Inf_only	0	Inf_only	0	Inf_only	0
B. bifidum	ASV_692	Moth_only	Moth_only	0	shared	Moth_only	Inf_only	0	0	0	Moth_only	Moth_only	shared	Moth_only	Moth_only	Moth_only	Inf_only	Moth_only	Inf_only	0	0	0	0	0	Moth_only	0	0	0	Moth_only	Moth_only	0	0	0	Moth_only	shared	0	0	shared	Inf_only	Moth_only	Inf_only	0	0	Moth_only	shared	0	Inf_only	0	Inf_only
B. bifidum	ASV_652	0	Inf_only	0	0	Moth_only	0	0	0	0	0	0	Moth_only	Moth_only	0	Moth_only	0	Moth_only	Inf_only	Inf_only	0	0	0	0	0	0	0	0	Moth_only	0	0	0	0	0	0	0	0	0	0	0	Inf_only	0	0	0	Moth_only	0	Inf_only	0	0
B. bifidum	ASV_616	Moth_only	0	0	0	0	0	0	0	0	0	Moth_only	shared	Moth_only	0	Moth_only	Moth_only	Moth_only	0	0	0	0	0	0	0	0	0	0	0	0	0	0	0	0	0	Inf_only	0	0	0	0	0	0	0	0	0	0	0	0	Inf_only
B. bifidum	ASV_607	Inf_only	Moth_only	shared	shared	0	Inf_only	Moth_only	Moth_only	Moth_only	0	shared	shared	shared	shared	0	shared	Inf_only	Inf_only	Moth_only	0	Moth_only	0	Inf_only	Moth_only	0	Inf_only	0	Inf_only	0	0	0	0	0	shared	0	Inf_only	Inf_only	Inf_only	0	Inf_only	0	0	0	Moth_only	0	0	0	Inf_only
B. bifidum	ASV_372	Moth_only	Moth_only	Inf_only	Moth_only	Moth_only	Inf_only	0	Moth_only	0	Inf_only	Moth_only	shared	Moth_only	0	shared	Inf_only	Moth_only	0	Moth_only	0	0	0	0	Moth_only	Moth_only	0	0	Moth_only	Moth_only	Inf_only	0	0	0	Moth_only	0	0	0	0	0	shared	0	Inf_only	0	shared	0	Inf_only	0	0
B. bifidum	ASV_36	Moth_only	shared	shared	shared	0	Inf_only	shared	Moth_only	0	shared	shared	shared	Moth_only	Moth_only	shared	shared	shared	Inf_only	shared	0	shared	Moth_only	Moth_only	Moth_only	0	0	0	Moth_only	Moth_only	0	0	0	0	shared	shared	0	Inf_only	Inf_only	Moth_only	Inf_only	Moth_only	Inf_only	0	shared	Moth_only	shared	shared	shared
B. bifidum	ASV_350	shared	shared	shared	shared	shared	Inf_only	Inf_only	Moth_only	shared	0	shared	shared	Moth_only	Moth_only	Moth_only	shared	shared	Inf_only	shared	Inf_only	Inf_only	0	0	shared	Moth_only	Inf_only	Inf_only	Moth_only	Moth_only	Inf_only	0	0	Inf_only	shared	shared	0	Inf_only	Inf_only	Moth_only	Inf_only	Moth_only	0	Moth_only	shared	Moth_only	Inf_only	Moth_only	Inf_only
B. bifidum	ASV_24	0	0	0	0	Moth_only	0	0	0	0	0	0	0	0	0	0	0	0	Inf_only	0	0	Inf_only	0	0	0	0	0	0	Moth_only	Moth_only	0	0	0	0	0	0	Inf_only	0	0	0	Inf_only	0	Inf_only	0	Inf_only	0	Inf_only	0	Inf_only
B. bifidum	ASV_1701	0	0	0	0	0	Inf_only	0	0	0	0	0	shared	0	Moth_only	Moth_only	0	0	Inf_only	0	0	0	0	0	0	0	0	0	0	0	0	0	0	0	0	0	0	Inf_only	0	0	Inf_only	0	0	0	0	0	0	0	0
B. bifidum	ASV_17	Moth_only	Moth_only	0	shared	0	Inf_only	0	Moth_only	Inf_only	0	Moth_only	0	0	Moth_only	Inf_only	Inf_only	shared	Inf_only	Moth_only	0	0	Moth_only	Moth_only	shared	Inf_only	Inf_only	0	Moth_only	Moth_only	Moth_only	0	Moth_only	shared	shared	shared	Inf_only	Inf_only	Inf_only	Inf_only	Moth_only	0	Inf_only	0	shared	0	Inf_only	0	Inf_only
B. bifidum	ASV_1694	0	0	Moth_only	0	0	Inf_only	0	Moth_only	0	Inf_only	0	0	Inf_only	0	0	Inf_only	0	0	0	0	Moth_only	0	0	0	0	0	0	0	Inf_only	0	0	0	0	Inf_only	0	0	Inf_only	0	0	0	0	0	0	0	0	0	0	0
B. bifidum	ASV_1693	0	0	0	0	0	Inf_only	0	0	0	0	0	Inf_only	0	0	0	0	Inf_only	shared	0	0	0	0	0	0	0	0	0	0	0	0	0	0	0	Inf_only	0	0	Inf_only	Inf_only	0	Inf_only	0	0	0	0	0	Inf_only	0	0
B. bifidum	ASV_1674	0	0	0	0	0	0	0	0	0	0	shared	shared	0	0	shared	Inf_only	0	0	0	0	0	0	0	0	0	0	0	0	Moth_only	0	0	0	0	0	0	0	0	0	0	0	0	0	0	0	0	0	0	0
B. bifidum	ASV_1673	Moth_only	0	0	0	0	0	0	0	0	0	shared	Moth_only	Moth_only	0	Moth_only	0	0	0	0	0	Inf_only	0	0	0	0	0	0	0	Moth_only	0	0	0	0	0	0	0	0	0	0	0	0	0	0	0	0	0	0	0
B. bifidum	ASV_1649	0	0	0	0	0	0	0	0	0	0	0	Inf_only	0	0	0	0	Moth_only	0	0	0	0	0	0	0	0	0	0	Moth_only	Moth_only	0	0	0	Moth_only	0	0	0	0	0	0	0	0	0	0	shared	0	Inf_only	0	Inf_only
B. bifidum	ASV_1648	Moth_only	0	0	0	Moth_only	0	0	0	0	0	0	Moth_only	Moth_only	0	Moth_only	0	0	Inf_only	0	0	0	0	0	0	0	0	0	Moth_only	Moth_only	0	0	0	0	0	0	0	0	0	0	0	0	0	0	Moth_only	0	0	0	0
B. bifidum	ASV_1614	0	0	0	Inf_only	0	0	0	0	0	0	0	shared	0	0	0	Inf_only	0	Inf_only	0	0	0	0	0	0	0	0	0	0	0	0	0	0	0	Inf_only	0	0	Inf_only	Inf_only	0	Inf_only	0	0	0	0	0	0	0	0
B. bifidum	ASV_1613	0	Moth_only	0	Moth_only	Moth_only	Inf_only	Inf_only	0	0	0	0	shared	0	0	Moth_only	0	0	0	Moth_only	0	0	0	0	0	0	0	0	Moth_only	0	0	0	0	0	shared	0	0	Inf_only	Inf_only	0	Inf_only	0	0	0	Moth_only	0	Inf_only	0	Inf_only
B. bifidum	ASV_1611	0	0	0	0	0	0	0	0	0	0	shared	Moth_only	0	0	0	0	0	Inf_only	0	0	0	0	0	0	0	0	0	0	0	0	0	0	0	Inf_only	0	0	Inf_only	Inf_only	0	Inf_only	0	0	0	0	0	0	0	0
B. bifidum	ASV_1595	0	0	0	0	0	0	0	0	0	0	0	0	0	0	Moth_only	0	0	Inf_only	0	0	0	0	0	0	0	0	0	0	0	0	0	0	0	0	0	0	0	0	0	0	0	0	0	0	0	0	0	0
B. bifidum	ASV_1588	0	0	0	0	0	0	0	0	0	0	0	0	0	0	0	0	0	Inf_only	0	0	0	0	0	0	0	0	0	0	0	0	0	0	0	Inf_only	Inf_only	0	Inf_only	Inf_only	0	Inf_only	0	0	0	0	0	0	0	0
B. bifidum	ASV_1565	0	0	0	0	0	0	0	0	0	0	0	0	0	Moth_only	0	0	Moth_only	0	Moth_only	0	0	0	0	Inf_only	0	Inf_only	0	0	0	0	0	0	0	shared	Inf_only	0	Inf_only	Inf_only	0	0	0	0	0	Moth_only	0	Inf_only	0	Inf_only
B. bifidum	ASV_1546	shared	Moth_only	0	Inf_only	Moth_only	Inf_only	0	0	0	Inf_only	Moth_only	shared	Moth_only	shared	Moth_only	Inf_only	0	shared	Moth_only	0	Inf_only	0	0	Moth_only	0	0	0	0	Moth_only	Moth_only	0	0	Inf_only	Inf_only	Moth_only	0	0	0	0	0	0	0	0	0	0	0	0	0
B. bifidum	ASV_1533	Moth_only	Moth_only	0	shared	Moth_only	Inf_only	0	0	0	0	Moth_only	Moth_only	Moth_only	Moth_only	shared	0	Moth_only	Inf_only	0	0	0	0	0	Moth_only	0	0	0	Moth_only	Moth_only	Moth_only	0	0	0	shared	0	0	0	0	0	0	0	0	0	shared	0	Inf_only	0	Inf_only
B. bifidum	ASV_1527	0	0	0	0	0	0	0	0	0	0	0	0	Moth_only	0	0	0	0	Inf_only	0	0	0	0	0	0	0	0	0	0	0	0	0	0	0	0	0	0	0	0	0	0	0	0	0	0	0	0	0	0
B. bifidum	ASV_1514	Moth_only	0	0	0	Moth_only	0	0	0	0	0	0	Moth_only	Moth_only	0	Moth_only	0	0	0	0	0	0	0	0	0	0	0	0	Moth_only	0	0	0	0	0	0	0	0	0	0	0	0	0	0	0	shared	0	0	0	Inf_only
B. bifidum	ASV_1513	Moth_only	Inf_only	0	Inf_only	0	0	0	0	Inf_only	0	0	shared	Moth_only	0	0	0	Moth_only	Inf_only	shared	0	0	shared	Moth_only	0	0	0	0	Moth_only	Moth_only	0	0	Moth_only	0	shared	Inf_only	0	Inf_only	Inf_only	0	0	0	Inf_only	0	shared	0	Inf_only	0	Inf_only
B. bifidum	ASV_1512	Moth_only	Moth_only	0	0	Moth_only	0	0	0	0	0	0	Moth_only	Moth_only	Inf_only	Moth_only	0	0	0	0	0	Inf_only	0	0	0	0	0	0	Moth_only	Moth_only	0	0	0	0	0	0	0	Inf_only	0	0	0	Moth_only	0	0	shared	0	0	0	Inf_only
B. bifidum	ASV_15	shared	Moth_only	shared	shared	Moth_only	shared	shared	Moth_only	Moth_only	shared	shared	shared	shared	shared	shared	shared	Moth_only	Inf_only	Moth_only	shared	shared	Moth_only	shared	Moth_only	0	0	Inf_only	shared	shared	Moth_only	0	Moth_only	shared	shared	shared	Moth_only	shared	shared	0	Inf_only	0	shared	Inf_only	Inf_only	Inf_only	shared	Inf_only	shared
B. bifidum	ASV_1493	0	0	Inf_only	shared	0	Inf_only	Moth_only	0	0	Inf_only	Moth_only	shared	shared	Moth_only	Moth_only	Inf_only	0	Inf_only	0	0	0	0	0	0	0	0	0	0	0	0	0	0	0	Inf_only	0	0	Inf_only	Inf_only	0	Inf_only	0	0	0	0	0	0	0	Inf_only
B. bifidum	ASV_1486	0	Moth_only	0	Inf_only	0	Inf_only	0	0	0	0	Moth_only	shared	0	Moth_only	0	Inf_only	0	Inf_only	0	0	0	0	Inf_only	Inf_only	0	Inf_only	0	0	0	0	0	0	0	Inf_only	0	0	Inf_only	Inf_only	0	Inf_only	Moth_only	0	0	0	0	Inf_only	0	Inf_only
B. bifidum	ASV_1482	Moth_only	Moth_only	0	0	0	0	0	0	0	0	Moth_only	shared	0	0	0	0	Moth_only	0	0	0	0	0	0	0	0	0	0	0	0	0	0	0	0	0	0	0	0	0	0	0	0	0	0	0	0	0	0	0
B. bifidum	ASV_1478	0	0	0	0	0	0	0	0	0	0	0	0	Moth_only	0	0	0	0	0	0	0	0	0	0	0	0	0	0	0	0	0	0	0	0	0	0	0	0	0	0	0	0	0	0	0	0	0	0	0
B. bifidum	ASV_1463	0	0	0	shared	0	Inf_only	0	Moth_only	Inf_only	Moth_only	0	shared	0	Moth_only	Moth_only	0	Moth_only	Inf_only	Inf_only	0	0	0	0	0	0	0	0	Moth_only	0	0	0	0	Inf_only	shared	Inf_only	0	Inf_only	Inf_only	0	Inf_only	0	0	0	shared	0	Inf_only	0	Inf_only
B. bifidum	ASV_1457	Moth_only	Moth_only	0	0	Moth_only	0	0	Moth_only	0	Moth_only	0	Moth_only	Moth_only	Moth_only	Moth_only	Inf_only	0	0	0	0	0	0	0	0	0	0	0	Moth_only	0	0	0	0	Moth_only	Moth_only	Moth_only	0	Inf_only	0	0	0	0	0	0	shared	0	Inf_only	0	Inf_only
B. bifidum	ASV_1456	0	0	0	0	0	0	0	0	0	0	shared	0	0	0	Moth_only	0	0	0	0	0	0	0	0	0	0	0	0	0	0	0	0	0	0	0	0	0	0	0	0	0	0	0	0	0	0	0	0	0
B. bifidum	ASV_1454	0	0	0	0	0	Inf_only	0	0	0	0	0	0	Moth_only	Moth_only	0	0	0	Inf_only	0	0	0	0	0	0	0	0	0	Moth_only	0	0	0	0	0	0	0	0	Inf_only	0	0	0	0	0	0	0	0	0	0	Inf_only
B. bifidum	ASV_1453	0	0	0	0	0	Inf_only	0	0	0	0	Moth_only	Moth_only	Moth_only	0	Moth_only	0	0	Inf_only	0	0	0	0	0	0	0	0	0	Moth_only	Moth_only	0	0	0	0	0	0	0	Inf_only	Inf_only	0	Inf_only	0	0	0	0	0	Inf_only	0	Inf_only
B. bifidum	ASV_1421	0	Moth_only	0	0	0	Inf_only	0	0	0	0	0	Inf_only	0	Moth_only	0	Inf_only	0	Inf_only	0	0	0	0	0	0	0	0	0	0	0	0	0	0	0	Inf_only	0	0	Inf_only	Inf_only	0	0	0	0	0	0	0	0	0	0
B. bifidum	ASV_1416	Inf_only	Moth_only	0	Moth_only	0	Inf_only	0	Moth_only	0	shared	shared	Inf_only	0	Moth_only	0	Inf_only	0	Inf_only	0	0	0	0	0	Inf_only	0	Inf_only	0	Moth_only	0	0	0	0	0	Inf_only	0	0	Inf_only	Inf_only	0	Inf_only	0	0	0	0	0	0	0	0
B. bifidum	ASV_1407	0	0	0	0	0	0	0	0	0	0	0	0	0	0	0	0	0	Inf_only	Inf_only	0	0	0	0	0	0	0	0	0	0	0	0	0	0	Inf_only	0	0	0	0	0	Inf_only	0	0	0	0	0	0	0	0
B. bifidum	ASV_1404	0	0	0	Inf_only	0	0	0	0	Inf_only	0	0	0	0	0	0	0	0	Inf_only	Inf_only	0	0	0	0	Inf_only	0	0	0	0	0	0	0	0	0	Inf_only	0	0	0	0	0	Inf_only	0	0	0	Inf_only	0	0	0	0
B. bifidum	ASV_1400	0	Moth_only	0	shared	Moth_only	Inf_only	Moth_only	Moth_only	0	Inf_only	Moth_only	shared	Moth_only	0	Moth_only	0	Moth_only	Inf_only	Moth_only	0	0	0	0	Moth_only	0	0	Moth_only	Moth_only	Moth_only	0	0	0	0	shared	0	0	Inf_only	Inf_only	0	Inf_only	0	0	0	shared	0	Inf_only	0	Inf_only
B. bifidum	ASV_1399	0	0	0	Inf_only	0	0	0	0	0	0	0	Inf_only	0	0	0	0	0	Inf_only	0	0	0	0	0	0	0	0	0	0	0	0	0	0	0	Inf_only	0	0	0	0	0	0	0	0	0	0	0	0	0	Inf_only
B. bifidum	ASV_1389	0	0	0	0	0	0	0	0	0	0	0	0	Moth_only	0	0	0	0	0	0	0	0	0	0	0	0	Inf_only	0	Moth_only	Moth_only	0	0	0	0	Moth_only	0	0	0	0	0	0	0	0	0	shared	0	shared	0	shared
B. bifidum	ASV_1388	shared	Moth_only	Inf_only	shared	0	shared	Moth_only	0	shared	shared	shared	shared	Inf_only	shared	0	Inf_only	0	Inf_only	0	0	0	0	Inf_only	0	0	0	Inf_only	0	0	0	0	0	0	Inf_only	0	Moth_only	Inf_only	shared	0	Inf_only	0	0	Inf_only	0	Inf_only	0	Inf_only	Inf_only
B. bifidum	ASV_1349	0	0	0	0	0	0	0	0	0	0	0	0	0	0	0	0	0	0	0	0	0	0	0	0	0	0	0	0	0	0	0	0	0	Moth_only	0	0	0	0	0	0	0	0	0	Inf_only	0	0	0	0
B. bifidum	ASV_1348	Moth_only	0	0	0	0	Inf_only	0	0	0	0	Moth_only	shared	Moth_only	Moth_only	Moth_only	0	Moth_only	Inf_only	0	0	0	0	0	0	0	0	Moth_only	Moth_only	Moth_only	0	0	0	0	Moth_only	0	0	Inf_only	Inf_only	0	0	0	Inf_only	0	shared	0	Inf_only	0	Inf_only
B. bifidum	ASV_1322	0	0	0	Inf_only	0	0	0	0	0	0	0	Inf_only	0	Moth_only	0	0	0	Inf_only	Moth_only	0	0	0	0	0	0	0	0	0	0	0	0	0	0	Inf_only	0	0	Inf_only	Inf_only	0	Inf_only	0	0	0	Moth_only	0	0	0	0
B. bifidum	ASV_1321	Moth_only	Moth_only	0	shared	Moth_only	Inf_only	0	0	0	0	Moth_only	shared	Moth_only	Moth_only	Moth_only	0	Moth_only	Inf_only	0	0	Inf_only	0	Inf_only	0	0	0	Moth_only	Moth_only	Moth_only	0	0	0	0	shared	0	0	shared	shared	0	Inf_only	0	0	0	Moth_only	0	Inf_only	0	Inf_only
B. bifidum	ASV_1309	Moth_only	0	0	0	Moth_only	Inf_only	0	0	0	0	Moth_only	shared	Moth_only	0	Inf_only	0	Moth_only	0	0	0	Inf_only	0	0	Moth_only	0	0	0	Moth_only	Moth_only	0	0	0	0	Moth_only	0	0	0	0	0	Inf_only	0	Inf_only	0	Inf_only	Moth_only	Inf_only	Moth_only	Inf_only
B. bifidum	ASV_1295	Inf_only	shared	0	shared	Moth_only	0	0	Moth_only	0	shared	shared	0	Inf_only	shared	0	Inf_only	Moth_only	0	0	0	0	0	Inf_only	0	0	0	Inf_only	Inf_only	Inf_only	0	0	0	0	0	0	Moth_only	0	0	0	0	0	Moth_only	Inf_only	0	0	Inf_only	Inf_only	Inf_only
B. bifidum	ASV_1287	Moth_only	Moth_only	0	Inf_only	Moth_only	0	0	0	0	0	Moth_only	Moth_only	Moth_only	0	Moth_only	0	0	0	0	0	0	0	0	0	0	0	0	Moth_only	Moth_only	0	0	0	0	0	Moth_only	0	0	0	Moth_only	0	0	0	Inf_only	shared	0	0	0	Inf_only
B. bifidum	ASV_1275	0	Moth_only	0	Moth_only	Moth_only	0	0	0	0	0	0	Moth_only	Moth_only	0	Moth_only	0	0	Moth_only	0	0	0	0	0	0	0	0	0	Moth_only	0	0	0	0	0	0	0	0	0	0	Inf_only	Moth_only	Moth_only	0	0	shared	0	Moth_only	0	Moth_only
B. bifidum	ASV_1245	0	0	0	Inf_only	Moth_only	0	0	0	Inf_only	0	Moth_only	Moth_only	Moth_only	0	Inf_only	0	0	Inf_only	Moth_only	0	Inf_only	0	0	0	0	0	0	Moth_only	0	0	0	0	0	Moth_only	0	0	Inf_only	0	0	Inf_only	0	0	0	0	0	Inf_only	0	Inf_only
B. bifidum	ASV_1226	Moth_only	Moth_only	0	shared	Moth_only	Inf_only	Inf_only	0	Moth_only	Inf_only	Moth_only	shared	Moth_only	Moth_only	shared	shared	Moth_only	Inf_only	Moth_only	0	shared	0	Moth_only	shared	Moth_only	0	shared	Moth_only	Moth_only	0	0	0	shared	shared	Inf_only	0	Inf_only	shared	0	Inf_only	0	shared	0	shared	0	Inf_only	0	Inf_only
B. bifidum	ASV_1214	0	0	0	0	0	0	0	0	0	0	0	Moth_only	0	0	0	0	0	0	Inf_only	0	0	0	0	0	0	0	0	0	0	0	0	0	0	0	0	0	0	0	0	Inf_only	0	0	0	0	0	0	0	0
B. bifidum	ASV_1210	0	0	0	0	Moth_only	0	0	0	0	0	0	0	Moth_only	0	Moth_only	Inf_only	0	0	0	0	Inf_only	0	0	0	0	0	0	Moth_only	0	0	0	0	0	0	0	0	Inf_only	0	0	0	0	0	0	Moth_only	0	Inf_only	0	Inf_only
B. bifidum	ASV_1209	0	0	0	0	Moth_only	0	0	0	0	0	Moth_only	shared	Moth_only	0	Moth_only	0	Moth_only	Inf_only	0	0	0	0	0	0	0	0	0	Moth_only	Moth_only	0	0	0	0	shared	0	Inf_only	Inf_only	Inf_only	0	Inf_only	0	0	0	Inf_only	0	Inf_only	0	Inf_only
B. bifidum	ASV_1170	0	Moth_only	0	Inf_only	0	0	0	0	Inf_only	0	0	0	0	0	0	0	Moth_only	Inf_only	0	0	0	0	0	0	0	0	0	Moth_only	0	0	0	0	0	shared	0	0	Inf_only	Inf_only	0	0	0	0	0	Moth_only	0	Inf_only	0	Inf_only
B. bifidum	ASV_1149	0	shared	0	Inf_only	0	0	0	0	Inf_only	Inf_only	0	Inf_only	Moth_only	shared	Moth_only	0	shared	Inf_only	shared	0	Inf_only	0	0	Inf_only	0	Inf_only	0	Moth_only	Moth_only	0	0	0	0	shared	0	Inf_only	Inf_only	Inf_only	0	Inf_only	0	Inf_only	0	shared	0	Inf_only	0	Inf_only
B. bifidum	ASV_1121	0	0	0	0	0	0	0	0	0	Inf_only	Moth_only	shared	0	0	Inf_only	0	Moth_only	0	0	0	0	0	0	0	0	0	0	0	0	0	0	0	0	0	0	0	0	0	0	0	0	0	0	0	0	0	0	0
B. bifidum	ASV_1115	Moth_only	shared	0	0	Moth_only	0	0	0	0	0	Moth_only	shared	Moth_only	Moth_only	Inf_only	0	Moth_only	Moth_only	0	0	0	0	0	0	0	0	0	Moth_only	Moth_only	0	0	0	0	Moth_only	0	0	0	0	0	Inf_only	0	0	0	shared	0	Inf_only	0	Inf_only
B. bifidum	ASV_1106	0	Moth_only	0	0	Moth_only	0	0	0	0	0	0	Moth_only	Moth_only	0	0	0	0	0	0	0	0	0	0	0	0	0	0	0	0	0	0	0	0	0	0	0	0	0	Inf_only	Moth_only	Moth_only	0	0	Moth_only	0	0	0	0
B. bifidum	ASV_1100	Inf_only	Moth_only	shared	shared	0	Moth_only	shared	Moth_only	Moth_only	shared	Inf_only	0	Inf_only	shared	Inf_only	Inf_only	0	0	Moth_only	0	Moth_only	0	Inf_only	0	0	0	Inf_only	Inf_only	shared	0	0	0	0	0	0	Moth_only	Moth_only	Moth_only	0	0	0	Moth_only	Inf_only	0	Inf_only	0	Inf_only	0
B. bifidum	ASV_1084	0	0	0	shared	0	Inf_only	0	0	0	0	shared	shared	0	0	0	0	0	Inf_only	Moth_only	0	0	Moth_only	0	0	0	0	0	0	0	0	0	0	0	Inf_only	0	0	Inf_only	0	0	0	0	0	0	Inf_only	0	0	0	Inf_only
B. bifidum	ASV_1062	0	0	Inf_only	Inf_only	Moth_only	Inf_only	0	0	0	0	Moth_only	shared	Moth_only	0	Moth_only	0	0	Inf_only	0	0	0	0	Inf_only	0	0	0	0	0	Moth_only	0	0	0	0	Inf_only	0	0	Inf_only	Inf_only	0	Inf_only	0	0	0	0	0	Inf_only	0	0
B. bifidum	ASV_1057	Moth_only	Moth_only	0	Moth_only	Moth_only	0	0	0	Inf_only	0	Moth_only	shared	Moth_only	0	shared	0	Moth_only	Moth_only	0	0	0	0	0	Moth_only	0	0	0	Moth_only	Moth_only	Inf_only	0	0	0	Moth_only	0	0	0	0	0	Inf_only	0	Inf_only	0	shared	0	Inf_only	0	Inf_only
B. bifidum	ASV_1011	Inf_only	Moth_only	shared	Inf_only	0	Moth_only	0	0	Moth_only	shared	Inf_only	0	Inf_only	shared	Inf_only	Inf_only	0	0	0	0	Moth_only	0	Inf_only	0	0	0	Inf_only	Inf_only	shared	0	0	0	0	0	0	Moth_only	Moth_only	0	0	0	0	Moth_only	Inf_only	Inf_only	Inf_only	0	Inf_only	0
B. bifidum	ASV_1009	0	Moth_only	0	0	0	Inf_only	0	0	0	0	0	Inf_only	0	0	0	0	0	Inf_only	0	0	0	0	0	0	0	0	0	0	0	0	0	0	0	Inf_only	0	0	Inf_only	Inf_only	0	0	0	Moth_only	Inf_only	0	0	0	0	0
B. bifidum	ASV_1008	Moth_only	Moth_only	0	shared	Moth_only	Inf_only	Inf_only	Moth_only	0	0	Moth_only	shared	Moth_only	Moth_only	shared	Inf_only	Moth_only	0	Moth_only	Moth_only	0	0	0	Moth_only	Moth_only	0	0	Moth_only	Moth_only	0	0	0	0	shared	Inf_only	0	Moth_only	0	0	0	0	Inf_only	0	Inf_only	0	Inf_only	0	Inf_only
B. bifidum	ASV_1000	0	0	0	0	0	0	0	0	0	0	0	0	0	0	0	0	0	Moth_only	Moth_only	0	0	0	0	0	0	0	Inf_only	0	0	0	0	0	0	0	0	0	0	0	0	0	0	0	0	0	0	0	0	0
B. breve	ASV_997	Inf_only	Moth_only	0	Inf_only	0	Inf_only	0	0	0	0	shared	Inf_only	0	0	0	Inf_only	0	Inf_only	0	0	0	0	0	0	0	0	0	0	0	0	0	0	0	Inf_only	0	0	Inf_only	shared	0	Inf_only	0	Moth_only	Inf_only	0	0	0	0	0
B. breve	ASV_972	0	0	0	0	0	Inf_only	0	0	0	Inf_only	0	Inf_only	0	shared	0	0	0	Inf_only	Inf_only	0	0	0	0	0	0	Inf_only	0	0	0	0	0	0	0	0	0	0	Inf_only	Inf_only	0	Inf_only	0	0	0	0	0	0	0	0
B. breve	ASV_971	0	Moth_only	0	Inf_only	0	0	0	0	0	0	0	0	Inf_only	Inf_only	0	0	0	0	0	0	0	0	0	0	0	Inf_only	0	0	0	0	0	0	0	0	Moth_only	Inf_only	Inf_only	0	0	0	0	0	0	0	0	0	0	0
B. breve	ASV_966	Inf_only	0	0	Inf_only	0	Inf_only	0	Inf_only	0	0	0	Inf_only	0	Moth_only	0	Inf_only	0	Inf_only	0	0	0	0	0	0	0	0	0	0	0	0	0	0	0	Inf_only	Moth_only	0	Inf_only	Inf_only	0	Inf_only	0	0	0	0	0	0	0	0
B. breve	ASV_965	0	0	0	Inf_only	0	Inf_only	0	0	0	Moth_only	0	Inf_only	0	Moth_only	0	0	0	Inf_only	0	0	0	0	0	0	0	Inf_only	0	Inf_only	0	0	0	0	0	Inf_only	0	0	Inf_only	Inf_only	0	Inf_only	0	0	0	0	0	0	0	0
B. breve	ASV_951	Inf_only	Moth_only	shared	shared	0	shared	Moth_only	0	0	shared	0	shared	Moth_only	Moth_only	0	Inf_only	0	Inf_only	Moth_only	0	0	0	0	Inf_only	0	Inf_only	0	Inf_only	0	0	0	0	0	Inf_only	0	0	shared	Inf_only	0	Inf_only	0	Moth_only	0	Inf_only	Inf_only	0	0	0
B. breve	ASV_930	0	0	0	0	0	Inf_only	0	Inf_only	0	Inf_only	0	Inf_only	0	Moth_only	0	0	0	Inf_only	0	0	0	0	0	0	0	0	0	0	0	0	0	0	0	0	Moth_only	Inf_only	Inf_only	Inf_only	0	0	0	0	0	0	0	Moth_only	0	Moth_only
B. breve	ASV_922	0	0	0	0	0	Inf_only	0	0	0	0	0	Inf_only	0	0	0	0	0	Inf_only	0	0	0	0	0	0	0	0	0	0	0	0	0	0	0	Inf_only	0	0	Inf_only	Inf_only	Inf_only	Inf_only	0	0	0	0	0	0	0	0
B. breve	ASV_921	0	Moth_only	0	Inf_only	0	Inf_only	0	0	0	Inf_only	0	shared	0	0	0	Inf_only	0	Inf_only	Moth_only	0	0	0	0	0	0	0	0	0	Inf_only	0	0	0	0	Inf_only	0	0	shared	Inf_only	0	Inf_only	0	0	0	0	0	0	0	0
B. breve	ASV_910	0	0	0	Inf_only	0	Inf_only	0	shared	0	Inf_only	shared	shared	0	Moth_only	0	Inf_only	Inf_only	Inf_only	0	0	0	0	0	0	0	0	0	0	0	0	0	0	0	Inf_only	0	0	shared	Inf_only	0	Inf_only	0	0	0	0	Inf_only	0	0	0
B. breve	ASV_909	Inf_only	Moth_only	0	Inf_only	0	Inf_only	0	0	Moth_only	Inf_only	0	shared	0	Moth_only	0	Inf_only	shared	shared	0	0	0	0	0	Inf_only	0	0	0	0	0	Inf_only	0	0	0	shared	0	0	shared	shared	0	Inf_only	Moth_only	0	0	0	0	0	0	0
B. breve	ASV_906	0	0	0	0	0	0	0	0	0	0	0	Inf_only	0	0	0	0	0	Inf_only	0	0	0	0	0	0	0	0	0	0	0	0	0	0	0	0	0	0	0	Inf_only	0	Inf_only	0	0	0	0	0	0	0	0
B. breve	ASV_905	0	0	0	0	0	Inf_only	0	0	0	0	0	Inf_only	0	0	0	0	0	Inf_only	0	0	0	0	0	0	0	Inf_only	0	0	0	0	0	0	0	Inf_only	0	0	shared	Inf_only	0	Inf_only	0	0	Inf_only	0	0	0	0	0
B. breve	ASV_904	0	0	0	0	0	Inf_only	0	Moth_only	0	0	0	Inf_only	0	0	0	0	0	Inf_only	0	0	0	0	0	0	0	0	0	0	0	0	0	0	0	0	Moth_only	0	Inf_only	Inf_only	0	0	0	0	0	0	0	0	0	0
B. breve	ASV_902	0	0	0	0	0	0	0	0	0	0	0	0	0	0	0	0	0	Inf_only	Inf_only	0	0	0	0	Inf_only	0	0	0	0	0	0	0	0	0	Inf_only	0	0	Inf_only	0	0	0	0	0	0	0	0	0	0	0
B. breve	ASV_879	Inf_only	0	0	shared	0	Inf_only	0	shared	0	Inf_only	0	shared	0	Moth_only	0	Inf_only	0	Inf_only	Inf_only	0	0	0	0	Inf_only	0	0	0	Inf_only	0	0	0	0	0	Inf_only	0	Moth_only	shared	0	0	Inf_only	0	Moth_only	Inf_only	0	0	0	0	0
B. breve	ASV_870	0	Moth_only	0	0	0	Inf_only	0	Moth_only	0	0	shared	shared	0	0	0	0	0	0	0	0	0	0	0	0	0	Inf_only	0	0	0	0	0	Inf_only	0	0	0	0	0	0	0	Inf_only	0	0	0	0	0	0	0	0
B. breve	ASV_861	0	0	0	0	0	0	0	0	0	0	0	0	0	Moth_only	0	0	0	0	0	0	0	0	0	0	0	0	0	0	Inf_only	0	0	0	0	0	0	0	0	0	0	Inf_only	0	0	0	0	0	0	0	0
B. breve	ASV_837	Inf_only	0	0	Inf_only	0	Inf_only	0	0	0	Inf_only	0	shared	0	0	0	0	0	Inf_only	0	0	0	0	0	0	0	0	0	0	0	0	0	0	0	0	0	0	Inf_only	shared	0	Inf_only	0	0	Inf_only	0	Inf_only	0	0	0
B. breve	ASV_836	0	0	0	0	0	0	0	0	0	0	0	Inf_only	0	0	0	0	0	Inf_only	0	0	0	0	0	0	0	0	0	0	0	0	0	0	0	0	0	0	Inf_only	Inf_only	0	0	0	0	0	0	0	0	0	0
B. breve	ASV_834	0	0	0	0	0	0	0	0	0	0	0	0	0	0	0	0	0	Inf_only	0	0	0	0	0	0	0	0	0	0	0	0	0	0	0	0	0	0	Inf_only	0	0	0	0	0	0	0	0	0	0	0
B. breve	ASV_824	0	0	0	Inf_only	0	Inf_only	0	0	0	0	0	shared	0	0	0	0	0	Inf_only	Inf_only	0	0	0	0	0	0	0	0	0	0	0	0	0	0	Inf_only	0	0	Inf_only	Inf_only	0	Inf_only	0	0	0	0	0	0	0	0
B. breve	ASV_823	0	Moth_only	Inf_only	Inf_only	0	Inf_only	0	shared	Moth_only	Inf_only	0	shared	0	Moth_only	0	Inf_only	0	Inf_only	0	0	0	0	0	0	0	0	Inf_only	0	Inf_only	0	0	0	0	shared	0	0	Inf_only	Inf_only	0	Inf_only	0	0	0	0	Inf_only	0	0	0
B. breve	ASV_804	0	0	0	0	0	0	0	0	0	0	0	0	0	0	0	0	0	Inf_only	0	0	0	0	0	0	0	0	0	0	0	0	0	0	0	0	0	0	0	0	0	0	0	0	0	0	0	0	0	0
B. breve	ASV_794	0	0	0	0	0	Inf_only	0	Inf_only	0	0	0	Inf_only	0	0	Inf_only	0	0	0	0	0	0	0	0	Moth_only	0	Inf_only	0	0	0	0	0	0	0	0	0	0	0	0	0	Inf_only	0	0	0	0	0	0	0	0
B. breve	ASV_793	0	0	0	Moth_only	0	Inf_only	0	0	0	0	shared	shared	0	0	0	0	0	Inf_only	0	0	0	0	0	0	0	0	0	0	0	0	0	0	0	Inf_only	0	0	Inf_only	Inf_only	0	Inf_only	0	0	0	0	0	0	0	0
B. breve	ASV_771	0	0	0	0	0	Inf_only	0	Moth_only	0	Inf_only	0	0	0	Inf_only	0	Inf_only	0	0	0	0	Moth_only	0	Inf_only	0	0	0	0	0	0	0	0	0	0	0	0	0	0	0	0	Inf_only	0	Moth_only	0	0	0	0	0	0
B. breve	ASV_761	0	0	0	0	0	Inf_only	0	0	0	0	0	Inf_only	0	0	0	0	0	Inf_only	0	0	0	0	0	0	0	0	0	0	0	0	0	0	0	0	0	0	Inf_only	Inf_only	0	0	0	0	0	0	0	0	0	0
B. breve	ASV_756	0	0	0	0	0	0	0	Moth_only	0	0	0	0	0	Moth_only	0	0	0	Inf_only	Inf_only	0	0	0	0	0	0	0	0	0	0	0	0	0	0	0	0	0	Moth_only	0	Inf_only	Inf_only	0	0	0	0	0	0	0	0
B. breve	ASV_736	0	0	0	0	0	0	0	0	0	Inf_only	0	Inf_only	0	0	0	0	0	Inf_only	0	0	0	0	0	0	0	0	0	0	0	0	0	0	0	Inf_only	0	Inf_only	Inf_only	Inf_only	0	0	0	0	0	0	0	0	0	0
B. breve	ASV_730	0	shared	0	shared	0	Inf_only	0	0	0	Inf_only	shared	shared	0	Moth_only	0	Inf_only	0	0	Moth_only	0	0	Moth_only	shared	0	Moth_only	Inf_only	0	0	0	Inf_only	0	Moth_only	0	Inf_only	shared	Inf_only	Moth_only	Inf_only	0	Inf_only	0	Inf_only	0	0	0	0	0	0
B. breve	ASV_712	0	0	0	shared	0	Inf_only	Moth_only	Inf_only	0	Inf_only	0	Inf_only	0	0	0	0	0	Inf_only	0	0	0	0	0	0	0	Inf_only	0	0	0	0	0	Inf_only	0	0	0	Inf_only	shared	Inf_only	Inf_only	Inf_only	0	0	0	0	0	0	0	0
B. breve	ASV_699	Inf_only	shared	Moth_only	shared	0	Inf_only	shared	shared	Inf_only	Inf_only	0	shared	Moth_only	shared	0	shared	Moth_only	Inf_only	shared	Inf_only	0	0	0	0	0	Inf_only	Moth_only	0	0	Inf_only	0	Inf_only	0	Inf_only	Moth_only	0	Inf_only	Inf_only	0	Inf_only	0	Moth_only	Inf_only	0	0	0	0	0
B. breve	ASV_689	Inf_only	Moth_only	0	shared	0	Inf_only	0	0	0	Inf_only	shared	shared	0	Moth_only	0	Inf_only	Inf_only	Inf_only	Moth_only	0	0	0	0	Inf_only	0	0	0	0	0	0	0	0	Inf_only	shared	0	Inf_only	Inf_only	Inf_only	0	Inf_only	0	0	Inf_only	0	0	0	0	0
B. breve	ASV_686	0	Moth_only	0	Moth_only	0	Inf_only	Inf_only	Moth_only	0	Inf_only	0	Inf_only	0	0	0	0	0	Inf_only	0	0	0	0	0	0	0	0	0	0	0	0	0	0	0	Inf_only	0	0	Inf_only	0	0	Inf_only	0	0	0	0	0	0	0	0
B. breve	ASV_663	0	0	0	0	0	Inf_only	0	Moth_only	0	Inf_only	0	shared	0	0	0	Inf_only	0	Inf_only	0	Inf_only	0	0	0	0	0	0	0	0	0	0	0	0	0	Inf_only	0	0	Inf_only	Inf_only	0	Inf_only	0	0	0	0	0	0	0	Inf_only
B. breve	ASV_649	0	Moth_only	Moth_only	Inf_only	0	shared	0	Moth_only	0	Inf_only	0	shared	0	Moth_only	0	0	0	Inf_only	0	0	0	0	0	0	0	0	0	0	0	0	0	0	0	Inf_only	0	0	shared	Inf_only	0	Inf_only	0	0	0	0	0	0	0	0
B. breve	ASV_648	shared	Moth_only	Inf_only	Moth_only	Inf_only	shared	Moth_only	Moth_only	0	shared	0	shared	Inf_only	shared	0	Inf_only	0	Inf_only	0	0	0	0	Inf_only	0	0	Inf_only	0	0	Inf_only	0	0	0	0	Inf_only	0	Moth_only	Inf_only	Inf_only	0	Inf_only	0	0	Inf_only	0	0	0	0	0
B. breve	ASV_644	0	Moth_only	0	0	0	0	0	0	0	0	0	Inf_only	0	Inf_only	0	Inf_only	0	0	0	0	0	0	0	0	0	Inf_only	0	0	0	0	0	0	0	0	0	0	0	0	0	0	0	0	0	0	0	0	0	0
B. breve	ASV_639	0	Moth_only	Moth_only	shared	0	Inf_only	0	0	0	Inf_only	shared	Inf_only	0	shared	0	0	Moth_only	Inf_only	0	0	0	0	0	0	0	Inf_only	0	0	0	0	0	0	Inf_only	Inf_only	0	0	Inf_only	shared	0	Inf_only	0	Moth_only	0	0	0	0	0	0
B. breve	ASV_628	0	0	0	0	0	Inf_only	0	0	0	Inf_only	0	Inf_only	0	0	0	0	0	Inf_only	0	0	0	0	0	0	0	0	0	0	0	0	0	0	0	0	0	0	Inf_only	Inf_only	0	0	0	0	0	0	0	0	0	0
B. breve	ASV_618	0	Moth_only	shared	shared	0	Inf_only	0	Moth_only	Inf_only	Moth_only	shared	shared	Moth_only	shared	0	Inf_only	0	Moth_only	Moth_only	0	Moth_only	Moth_only	0	shared	Moth_only	Inf_only	0	0	0	Inf_only	0	shared	0	Inf_only	Inf_only	Inf_only	0	shared	0	Inf_only	0	Moth_only	Inf_only	0	Moth_only	0	Moth_only	0
B. breve	ASV_610	0	0	0	Inf_only	0	0	0	0	0	0	0	0	0	0	0	0	0	Inf_only	0	0	0	0	0	0	0	Inf_only	0	0	0	0	0	0	0	shared	0	Inf_only	Inf_only	Inf_only	0	0	0	0	0	0	0	0	0	0
B. breve	ASV_608	Inf_only	shared	Inf_only	shared	0	Inf_only	shared	Moth_only	Moth_only	shared	Inf_only	0	Inf_only	shared	0	Inf_only	Inf_only	Inf_only	shared	Inf_only	Moth_only	Inf_only	Inf_only	shared	0	Inf_only	Inf_only	0	0	Inf_only	0	0	0	Inf_only	shared	shared	shared	shared	0	0	0	0	Inf_only	0	Inf_only	0	0	0
B. breve	ASV_557	0	Moth_only	0	0	0	Inf_only	0	0	0	0	0	Inf_only	0	Moth_only	0	0	0	0	0	0	0	0	0	0	0	0	0	0	0	0	0	0	0	0	0	0	0	0	0	0	0	0	0	0	0	0	0	0
B. breve	ASV_527	Moth_only	Moth_only	Moth_only	Moth_only	0	Inf_only	Inf_only	shared	0	Inf_only	0	Inf_only	0	Moth_only	0	0	0	Inf_only	0	0	0	0	0	shared	0	Inf_only	0	0	Inf_only	0	0	0	0	Inf_only	0	Inf_only	Inf_only	Inf_only	0	Inf_only	0	0	0	0	0	0	0	0
B. breve	ASV_526	0	0	0	Moth_only	0	shared	0	0	0	0	0	0	0	Moth_only	0	0	0	Inf_only	Moth_only	0	0	0	0	0	0	0	0	0	0	0	0	Inf_only	0	0	0	0	Moth_only	0	0	0	0	0	0	0	0	0	0	0
B. breve	ASV_506	0	Moth_only	0	shared	0	0	Inf_only	0	0	Inf_only	0	Moth_only	0	0	0	Inf_only	0	Moth_only	0	0	0	0	0	0	Moth_only	Inf_only	0	0	0	0	0	0	0	0	shared	Inf_only	Moth_only	0	0	Inf_only	0	0	Moth_only	0	0	shared	0	shared
B. breve	ASV_487	Inf_only	Moth_only	Inf_only	Inf_only	0	shared	Inf_only	Moth_only	Inf_only	Inf_only	0	shared	Moth_only	shared	0	Inf_only	0	Inf_only	shared	0	Moth_only	0	0	Inf_only	0	0	0	0	0	Moth_only	Inf_only	0	0	shared	Inf_only	0	shared	Inf_only	0	Inf_only	0	Moth_only	Inf_only	Moth_only	0	0	0	0
B. breve	ASV_463	0	0	0	Inf_only	0	Inf_only	Inf_only	0	0	Inf_only	shared	shared	0	shared	0	0	0	Inf_only	Moth_only	0	0	0	0	0	0	0	0	Inf_only	0	0	0	0	0	Inf_only	0	0	Inf_only	Inf_only	Inf_only	Inf_only	0	0	0	0	0	0	0	0
B. breve	ASV_452	0	Moth_only	0	Inf_only	0	Inf_only	Inf_only	0	0	Inf_only	0	shared	0	0	0	0	0	Inf_only	Inf_only	0	0	0	0	0	0	0	0	0	0	0	0	0	0	Inf_only	0	0	Inf_only	Inf_only	0	Inf_only	0	0	Inf_only	0	0	0	0	0
B. breve	ASV_448	0	Moth_only	0	Inf_only	0	Inf_only	0	Inf_only	0	Inf_only	0	shared	0	Moth_only	0	0	0	Inf_only	0	0	0	Inf_only	0	Moth_only	0	Inf_only	Inf_only	0	0	0	0	0	0	Inf_only	Moth_only	Inf_only	shared	Inf_only	0	Inf_only	0	Inf_only	0	0	0	0	0	0
B. breve	ASV_443	0	0	0	0	0	Inf_only	0	0	0	0	0	Inf_only	0	Moth_only	0	0	0	Inf_only	0	0	0	0	0	0	0	0	0	0	0	0	0	0	0	Inf_only	0	0	Inf_only	Inf_only	0	Inf_only	0	0	0	0	0	0	0	0
B. breve	ASV_430	0	Moth_only	0	Moth_only	Moth_only	Inf_only	0	0	0	0	0	shared	0	0	0	Inf_only	Moth_only	Inf_only	Inf_only	0	0	0	0	0	0	0	0	0	0	0	0	0	0	Inf_only	0	0	Inf_only	Inf_only	0	Inf_only	0	0	0	0	0	0	Inf_only	0
B. breve	ASV_407	0	shared	Inf_only	shared	0	Inf_only	shared	shared	shared	Inf_only	shared	shared	Moth_only	Moth_only	0	Inf_only	0	Inf_only	shared	Inf_only	Inf_only	Moth_only	shared	0	Moth_only	Inf_only	Moth_only	shared	Inf_only	0	0	shared	0	Inf_only	Moth_only	shared	shared	Inf_only	0	Inf_only	0	Moth_only	Inf_only	0	shared	0	Moth_only	0
B. breve	ASV_406	0	0	0	shared	0	Inf_only	0	0	0	Inf_only	0	shared	0	0	0	0	0	Inf_only	0	0	0	0	0	0	0	Inf_only	0	0	0	0	0	0	0	Inf_only	0	0	Inf_only	Inf_only	0	Inf_only	0	0	0	0	0	0	0	0
B. breve	ASV_401	0	0	0	0	0	Inf_only	0	Inf_only	0	Inf_only	0	Inf_only	0	0	0	Inf_only	0	Inf_only	0	0	0	0	0	0	0	0	0	0	0	0	0	0	0	0	Moth_only	0	0	Inf_only	0	Inf_only	0	0	0	0	0	0	0	0
B. breve	ASV_4	shared	shared	shared	shared	Inf_only	shared	shared	shared	shared	shared	Inf_only	shared	shared	shared	shared	shared	shared	shared	shared	shared	shared	shared	shared	Inf_only	shared	Inf_only	shared	Inf_only	Inf_only	Inf_only	shared	shared	shared	shared	shared	shared	shared	shared	0	Inf_only	Moth_only	shared	Inf_only	shared	shared	shared	shared	shared
B. breve	ASV_386	0	0	0	Inf_only	0	Inf_only	0	Inf_only	0	0	0	Inf_only	0	Inf_only	0	Inf_only	0	Inf_only	0	0	0	0	0	0	0	Inf_only	Inf_only	0	0	0	0	0	0	0	Moth_only	Inf_only	Inf_only	shared	0	Inf_only	0	0	0	0	0	0	0	0
B. breve	ASV_378	Inf_only	Moth_only	Inf_only	0	0	Inf_only	0	Inf_only	0	0	0	Inf_only	0	0	0	0	Moth_only	Inf_only	0	0	0	0	0	0	0	0	0	0	0	Inf_only	0	0	0	Inf_only	Moth_only	Inf_only	Inf_only	shared	0	Inf_only	0	0	0	0	0	0	0	0
B. breve	ASV_325	0	0	Moth_only	0	0	Inf_only	0	Moth_only	0	Inf_only	0	shared	Inf_only	Moth_only	0	Inf_only	0	Inf_only	Moth_only	0	0	0	0	0	0	0	0	0	0	0	0	0	0	Inf_only	0	0	Inf_only	Inf_only	0	Inf_only	0	0	0	0	0	0	0	0
B. breve	ASV_274	Inf_only	Moth_only	shared	shared	0	0	shared	Moth_only	Moth_only	Inf_only	0	0	Inf_only	shared	0	Inf_only	Inf_only	Inf_only	Moth_only	0	Moth_only	Moth_only	Inf_only	Inf_only	0	Inf_only	Inf_only	0	Inf_only	0	0	0	0	shared	Moth_only	shared	shared	Moth_only	0	0	0	0	Inf_only	0	Inf_only	0	Inf_only	0
B. breve	ASV_268	Inf_only	shared	Moth_only	shared	0	shared	shared	shared	shared	shared	shared	shared	Inf_only	shared	0	Inf_only	Inf_only	Inf_only	shared	0	Moth_only	shared	shared	Inf_only	0	Inf_only	shared	Inf_only	0	Inf_only	0	shared	Inf_only	shared	shared	Inf_only	shared	shared	0	Inf_only	0	Moth_only	Inf_only	0	shared	0	Moth_only	0
B. breve	ASV_185	0	Moth_only	shared	shared	0	Inf_only	0	0	0	Inf_only	0	0	0	0	0	0	0	0	Moth_only	0	0	0	0	0	0	0	0	0	0	0	0	Inf_only	0	0	0	0	0	0	0	0	0	0	Inf_only	0	0	0	0	0
B. breve	ASV_174	Inf_only	shared	shared	shared	0	shared	shared	shared	shared	shared	shared	shared	Inf_only	shared	0	Inf_only	Inf_only	shared	shared	Inf_only	0	shared	Inf_only	shared	Moth_only	Inf_only	shared	shared	Inf_only	0	0	shared	Inf_only	shared	Moth_only	shared	shared	shared	0	Inf_only	0	shared	shared	Moth_only	shared	0	Moth_only	Inf_only
B. breve	ASV_1700	0	Moth_only	0	0	0	Inf_only	0	Inf_only	0	0	0	shared	0	Moth_only	0	0	0	0	Moth_only	0	0	0	0	0	0	Inf_only	0	0	0	0	0	0	0	0	0	Inf_only	0	0	0	Inf_only	0	0	0	0	0	0	0	0
B. breve	ASV_1699	0	Moth_only	0	0	0	0	0	0	0	0	0	Inf_only	0	0	0	Inf_only	0	Inf_only	0	0	0	0	0	0	0	0	0	0	0	0	0	0	0	Inf_only	0	0	Inf_only	Inf_only	0	0	0	0	0	Moth_only	0	0	0	0
B. breve	ASV_1695	Inf_only	Moth_only	shared	shared	0	Inf_only	shared	0	0	Inf_only	0	shared	0	shared	0	Inf_only	0	Inf_only	0	0	0	0	0	0	0	0	0	0	0	0	0	0	0	Inf_only	0	Inf_only	shared	shared	0	Inf_only	0	0	0	0	0	0	0	0
B. breve	ASV_1692	0	0	shared	shared	0	Inf_only	0	shared	0	Inf_only	0	Inf_only	0	Moth_only	0	Inf_only	Inf_only	Inf_only	0	0	Moth_only	0	Inf_only	0	0	0	0	0	Inf_only	0	0	0	0	shared	0	0	Inf_only	Inf_only	0	Inf_only	0	0	0	0	0	0	0	0
B. breve	ASV_1691	0	0	0	0	0	0	0	0	0	0	0	0	0	0	0	0	0	Inf_only	0	0	0	0	0	0	0	0	0	0	0	0	0	0	0	0	0	0	0	0	0	0	0	0	0	0	0	0	0	0
B. breve	ASV_169	Moth_only	Moth_only	shared	shared	0	Inf_only	Inf_only	shared	shared	Inf_only	Inf_only	shared	0	shared	0	Inf_only	0	Inf_only	shared	Inf_only	Moth_only	Moth_only	Inf_only	shared	Moth_only	Inf_only	Inf_only	0	Inf_only	Inf_only	0	shared	0	shared	Moth_only	Inf_only	shared	shared	0	Inf_only	0	Inf_only	Inf_only	Moth_only	Inf_only	Moth_only	Inf_only	shared
B. breve	ASV_1672	0	0	0	Inf_only	0	Inf_only	0	0	0	0	0	0	0	0	0	Inf_only	0	0	0	0	0	Moth_only	0	0	0	Inf_only	0	0	0	0	0	Moth_only	0	Inf_only	Moth_only	Inf_only	0	Inf_only	0	Inf_only	0	0	0	0	0	0	0	0
B. breve	ASV_1638	0	0	0	0	0	0	0	0	0	0	0	0	0	0	0	0	0	Inf_only	0	0	0	0	0	0	0	0	0	0	0	0	0	0	0	0	0	0	0	0	0	0	0	0	0	0	0	0	0	0
B. breve	ASV_1612	0	Moth_only	0	Moth_only	0	Inf_only	0	Moth_only	0	Inf_only	0	shared	0	0	0	0	0	Inf_only	0	0	0	0	0	0	0	0	0	Inf_only	0	0	0	0	0	0	0	0	Inf_only	Inf_only	0	Inf_only	Moth_only	0	0	0	0	Inf_only	0	0
B. breve	ASV_1566	0	0	0	Moth_only	0	Inf_only	0	0	0	0	0	Inf_only	0	0	0	0	0	Inf_only	0	0	0	0	0	0	0	0	0	0	0	0	0	0	0	0	0	0	Inf_only	Inf_only	0	Inf_only	0	0	0	0	0	0	0	0
B. breve	ASV_1552	0	0	0	0	0	Inf_only	0	0	0	0	0	Inf_only	0	0	0	0	0	Inf_only	0	0	0	0	0	0	0	0	0	0	0	0	0	0	0	0	0	0	Inf_only	0	0	Inf_only	0	0	0	0	0	0	0	0
B. breve	ASV_1549	0	0	0	Inf_only	0	0	0	0	0	Moth_only	0	0	0	0	0	0	0	Inf_only	0	0	0	0	Inf_only	0	0	0	0	0	0	0	0	0	0	0	0	0	0	0	0	Inf_only	0	0	0	0	0	0	0	0
B. breve	ASV_1547	0	0	0	Moth_only	0	Inf_only	Inf_only	0	0	0	0	0	Inf_only	0	0	Inf_only	0	0	0	0	0	Inf_only	0	0	0	0	0	0	0	0	0	0	0	Inf_only	0	0	0	0	0	0	0	0	0	0	0	0	0	0
B. breve	ASV_1503	0	0	0	0	0	0	0	0	0	0	0	0	0	0	0	0	0	Inf_only	0	0	0	0	0	0	0	0	0	0	0	0	0	0	0	0	0	0	0	0	0	Inf_only	0	0	0	0	0	0	0	0
B. breve	ASV_1502	Inf_only	Moth_only	Inf_only	0	0	Moth_only	Inf_only	Moth_only	0	0	shared	0	Inf_only	Inf_only	0	Inf_only	0	Inf_only	0	Moth_only	0	0	0	0	0	Inf_only	0	Inf_only	0	0	0	0	0	shared	Moth_only	Inf_only	Inf_only	0	0	0	0	0	0	0	0	0	0	0
B. breve	ASV_1495	0	Moth_only	0	Moth_only	0	Inf_only	0	Moth_only	0	Inf_only	shared	shared	Moth_only	Moth_only	0	Inf_only	0	Inf_only	Moth_only	0	0	Moth_only	Moth_only	shared	Moth_only	Inf_only	0	0	0	Inf_only	0	0	Inf_only	Moth_only	Inf_only	Inf_only	0	Inf_only	0	Inf_only	0	Inf_only	0	Inf_only	Inf_only	shared	0	Moth_only
B. breve	ASV_1489	0	0	0	0	0	Inf_only	0	0	0	0	0	0	0	0	0	0	0	0	0	0	0	0	0	0	0	0	0	0	0	0	0	0	0	0	0	0	0	0	0	0	0	0	0	0	0	0	0	0
B. breve	ASV_1446	0	Moth_only	0	Moth_only	0	Inf_only	0	Moth_only	0	shared	0	shared	Inf_only	Moth_only	0	Inf_only	0	0	0	Inf_only	0	0	0	0	Moth_only	0	0	Moth_only	0	0	0	0	0	0	0	0	Inf_only	shared	0	Inf_only	0	Inf_only	Inf_only	0	Moth_only	Moth_only	Moth_only	shared
B. breve	ASV_1423	0	0	0	0	0	Inf_only	0	0	0	0	0	0	0	0	0	0	0	0	0	0	0	0	0	0	0	0	0	0	0	0	0	0	0	0	0	0	0	0	0	0	0	0	0	0	0	0	0	0
B. breve	ASV_1420	0	0	0	Inf_only	0	Inf_only	0	Moth_only	0	Inf_only	Inf_only	shared	0	Moth_only	0	Inf_only	0	Inf_only	Inf_only	0	0	0	Inf_only	0	0	0	0	0	0	0	0	0	0	Inf_only	0	0	shared	shared	0	Inf_only	0	0	0	0	0	0	Inf_only	0
B. breve	ASV_1377	0	0	0	0	0	0	0	0	0	0	0	Inf_only	0	0	0	0	0	0	0	0	0	0	0	0	0	0	0	0	0	0	0	0	0	0	0	0	0	0	0	0	0	0	0	0	0	0	0	0
B. breve	ASV_1374	0	Moth_only	0	Inf_only	0	Inf_only	0	shared	0	0	0	shared	Inf_only	0	0	Inf_only	0	0	0	0	0	0	0	0	0	Inf_only	0	0	0	0	0	Inf_only	0	0	0	Inf_only	0	0	0	Inf_only	0	Inf_only	0	0	0	0	0	0
B. breve	ASV_1372	0	0	0	0	0	0	0	0	0	0	0	Inf_only	0	0	0	0	0	0	0	0	0	0	0	0	0	Inf_only	0	0	0	0	0	0	0	0	Inf_only	0	0	0	0	0	0	0	0	0	0	Moth_only	0	Moth_only
B. breve	ASV_1356	Moth_only	Moth_only	0	shared	Moth_only	shared	0	shared	0	shared	0	shared	0	shared	0	Inf_only	Moth_only	shared	Moth_only	0	Moth_only	Moth_only	Moth_only	shared	shared	shared	Moth_only	0	0	Inf_only	0	0	Inf_only	shared	shared	Inf_only	shared	0	0	Inf_only	0	shared	0	Inf_only	Moth_only	0	shared	0
B. breve	ASV_1355	0	0	0	Inf_only	0	Inf_only	Inf_only	Inf_only	0	0	0	Inf_only	0	0	0	Inf_only	0	Inf_only	0	0	0	0	Inf_only	0	0	0	0	0	0	0	0	0	0	0	0	0	Inf_only	0	0	Inf_only	0	0	0	0	0	0	0	0
B. breve	ASV_135	shared	Moth_only	shared	shared	Inf_only	shared	shared	shared	shared	shared	Inf_only	shared	shared	shared	Moth_only	shared	0	shared	shared	shared	Moth_only	shared	Inf_only	Moth_only	Moth_only	shared	Moth_only	shared	Inf_only	0	0	shared	Inf_only	shared	shared	shared	shared	shared	0	Inf_only	0	shared	Inf_only	0	shared	0	shared	Inf_only
B. breve	ASV_1342	0	Moth_only	0	shared	0	Inf_only	0	Inf_only	0	0	0	shared	0	Moth_only	0	0	0	Inf_only	shared	0	0	0	0	0	0	Inf_only	0	0	0	0	0	0	0	Inf_only	Moth_only	0	Inf_only	Inf_only	0	Inf_only	0	0	0	0	0	0	0	0
B. breve	ASV_1339	0	0	0	0	0	Inf_only	0	0	0	0	0	Inf_only	0	0	0	0	0	Inf_only	0	0	0	0	0	0	0	0	0	0	0	0	0	0	0	0	0	0	0	0	0	0	0	0	0	0	0	0	0	0
B. breve	ASV_1337	0	0	0	Inf_only	0	Inf_only	0	0	Inf_only	Inf_only	0	shared	0	shared	0	Inf_only	0	Inf_only	0	0	0	0	0	0	0	0	Inf_only	Inf_only	0	0	0	0	0	Inf_only	Moth_only	0	shared	Inf_only	0	Inf_only	0	0	Inf_only	0	0	0	0	0
B. breve	ASV_1327	0	0	0	Moth_only	0	0	0	0	0	0	shared	Moth_only	0	0	0	0	0	0	0	0	0	Moth_only	Moth_only	0	0	Inf_only	0	0	0	Inf_only	0	0	0	0	0	0	0	0	0	0	0	0	0	0	0	0	0	0
B. breve	ASV_1304	0	0	0	0	0	0	0	0	0	0	0	0	0	0	0	0	Moth_only	0	0	0	0	0	0	0	0	Inf_only	0	0	0	0	0	0	0	shared	0	0	Inf_only	Inf_only	0	0	0	0	0	0	0	Inf_only	0	Inf_only
B. breve	ASV_1303	0	0	0	shared	0	Inf_only	0	0	0	Inf_only	0	shared	0	Moth_only	0	0	0	Inf_only	0	0	0	0	0	0	0	Inf_only	0	0	0	0	0	0	0	shared	0	0	shared	Inf_only	0	Inf_only	0	0	0	0	0	0	0	0
B. breve	ASV_1294	0	0	0	0	0	0	0	0	0	0	0	0	0	0	0	0	0	Inf_only	0	0	0	0	0	0	0	0	0	0	0	0	0	0	0	0	0	0	0	0	0	0	0	0	0	0	0	0	0	0
B. breve	ASV_1293	0	0	0	0	0	0	0	0	0	0	0	0	0	0	0	0	0	Inf_only	0	0	0	0	0	0	0	0	0	0	0	0	0	0	0	0	0	0	0	0	0	0	0	0	0	0	0	0	0	0
B. breve	ASV_1263	Inf_only	0	0	Inf_only	0	Inf_only	Inf_only	0	0	0	shared	Inf_only	0	0	0	Inf_only	0	0	0	0	0	0	0	0	0	0	0	0	0	0	0	0	0	0	0	0	0	0	0	0	0	0	0	0	0	0	0	0
B. breve	ASV_1262	0	Moth_only	0	0	0	Inf_only	0	0	0	0	0	shared	Inf_only	shared	0	Inf_only	0	Inf_only	Moth_only	0	0	0	0	0	0	Inf_only	0	0	0	0	0	0	0	Inf_only	0	0	Inf_only	shared	Inf_only	Inf_only	0	0	Inf_only	0	Inf_only	0	0	0
B. breve	ASV_123	Moth_only	Moth_only	0	shared	0	Inf_only	0	0	0	0	0	shared	0	Inf_only	0	Inf_only	0	Inf_only	Moth_only	0	0	0	0	0	0	Inf_only	0	0	0	0	0	0	0	shared	Moth_only	Inf_only	Inf_only	Inf_only	Inf_only	Inf_only	Inf_only	0	0	0	0	0	0	0
B. breve	ASV_1229	0	0	0	0	0	Inf_only	0	0	0	0	0	0	0	0	0	0	0	0	0	0	0	0	0	0	0	0	0	0	0	0	0	0	0	0	0	0	0	0	0	0	0	0	0	0	0	0	0	0
B. breve	ASV_12	shared	shared	shared	shared	0	shared	shared	shared	Moth_only	shared	Inf_only	Inf_only	Inf_only	shared	Moth_only	shared	shared	shared	shared	shared	shared	Inf_only	Inf_only	Inf_only	shared	Inf_only	shared	Inf_only	Inf_only	shared	Inf_only	Inf_only	Inf_only	Inf_only	shared	shared	shared	shared	0	0	0	shared	Inf_only	Moth_only	shared	Inf_only	shared	0
B. breve	ASV_1198	0	0	0	0	0	Inf_only	0	0	0	0	0	shared	0	0	0	0	0	Inf_only	0	0	0	0	0	0	0	0	0	0	0	0	0	0	0	0	0	0	Inf_only	0	0	Inf_only	0	0	0	0	0	0	0	0
B. breve	ASV_1197	0	0	0	0	0	0	0	0	0	0	0	Inf_only	0	0	0	0	0	Inf_only	0	0	0	0	0	0	0	0	0	0	0	0	0	0	0	0	0	0	0	0	0	0	0	0	0	0	0	0	0	0
B. breve	ASV_1195	0	0	0	0	0	0	0	0	0	0	0	Inf_only	0	0	0	0	0	Inf_only	0	0	0	0	0	0	0	0	0	0	0	0	0	0	0	0	0	0	0	Inf_only	0	0	0	0	0	0	0	0	0	0
B. breve	ASV_1165	0	0	Inf_only	0	0	0	Inf_only	0	0	Inf_only	0	Inf_only	0	0	0	0	0	0	0	0	0	0	Inf_only	0	0	0	0	0	0	0	0	0	0	0	0	0	0	0	0	0	0	0	0	0	0	0	0	0
B. breve	ASV_1164	0	0	0	0	0	Inf_only	0	0	0	0	0	0	0	0	0	0	0	0	0	0	0	0	0	0	0	0	0	0	0	0	0	0	0	0	0	0	0	0	0	0	0	0	0	0	0	0	0	0
B. breve	ASV_1138	0	Moth_only	0	Inf_only	0	Inf_only	0	0	0	0	0	shared	0	0	0	0	0	Inf_only	0	0	0	0	0	Inf_only	0	Inf_only	0	0	0	0	0	0	Inf_only	Inf_only	0	Inf_only	Inf_only	Inf_only	0	Inf_only	0	0	0	0	0	0	0	0
B. breve	ASV_1127	0	0	0	0	0	Inf_only	0	Moth_only	0	0	Moth_only	shared	Moth_only	Moth_only	0	shared	0	Moth_only	Moth_only	Moth_only	0	0	0	0	0	Inf_only	0	0	0	0	0	0	shared	Inf_only	0	Inf_only	0	0	0	Inf_only	0	Inf_only	Inf_only	0	0	Moth_only	0	Moth_only
B. breve	ASV_1125	0	0	Moth_only	shared	0	Inf_only	0	0	0	Moth_only	0	0	Inf_only	0	0	Inf_only	0	0	Moth_only	Inf_only	0	0	0	Inf_only	Moth_only	0	0	0	0	0	0	0	0	Inf_only	0	Moth_only	0	0	0	0	0	0	0	0	0	0	0	0
B. breve	ASV_1110	Inf_only	0	0	shared	0	Inf_only	0	shared	Inf_only	0	0	Inf_only	0	Moth_only	0	Inf_only	0	Inf_only	Inf_only	0	0	0	Inf_only	Inf_only	0	0	Inf_only	0	0	0	0	0	0	Inf_only	Moth_only	0	0	0	0	Inf_only	0	0	0	0	0	0	Inf_only	0
B. breve	ASV_1101	0	0	0	0	0	0	0	0	0	0	0	0	0	0	0	0	0	Inf_only	0	0	0	0	0	0	0	0	0	0	0	0	0	0	0	0	0	0	Inf_only	0	0	0	0	0	0	0	0	0	0	0
B. breve	ASV_1092	0	0	0	0	0	Inf_only	0	0	0	0	0	0	0	0	0	0	0	0	0	0	0	0	0	0	0	0	0	0	0	0	0	0	0	0	0	0	0	0	0	0	0	0	0	0	0	0	0	0
B. breve	ASV_1088	0	0	0	Inf_only	0	Inf_only	0	0	0	0	0	shared	0	0	0	Inf_only	0	Inf_only	Moth_only	0	0	0	0	0	0	0	0	0	0	0	0	0	0	0	shared	0	Inf_only	0	0	Inf_only	0	0	0	0	0	0	0	0
B. breve	ASV_1075	0	0	0	Inf_only	0	Inf_only	0	Inf_only	0	Inf_only	0	Inf_only	0	0	0	0	0	Inf_only	0	0	Moth_only	0	0	0	0	0	0	0	0	0	0	0	0	Inf_only	0	0	Inf_only	Inf_only	0	Inf_only	0	0	0	0	0	0	0	0
B. breve	ASV_1074	0	Moth_only	0	shared	0	Inf_only	Moth_only	0	0	0	0	Inf_only	0	0	0	Inf_only	0	Inf_only	0	0	0	0	0	0	0	0	0	0	0	0	0	0	0	Inf_only	0	0	0	0	0	0	0	0	0	0	0	0	0	0
B. breve	ASV_1073	0	Moth_only	0	0	0	0	0	Moth_only	0	0	0	0	0	0	0	Inf_only	0	Inf_only	0	0	0	0	0	0	0	Inf_only	0	0	0	0	0	0	0	shared	Moth_only	0	Inf_only	0	0	0	0	0	0	0	0	0	0	0
B. breve	ASV_1060	0	0	0	0	0	Inf_only	Inf_only	0	0	0	0	0	0	0	0	Inf_only	0	Inf_only	0	0	0	0	0	0	0	0	0	0	0	0	0	0	0	0	0	0	0	0	0	0	0	0	0	0	0	0	0	0
B. breve	ASV_1059	0	0	0	Inf_only	0	Inf_only	0	0	0	0	0	Inf_only	0	Inf_only	0	0	0	Inf_only	0	0	0	0	0	0	0	0	0	0	0	0	0	0	0	0	0	0	Inf_only	Inf_only	0	Inf_only	0	0	0	0	0	0	0	0
B. breve	ASV_1054	0	0	0	0	0	0	0	0	0	0	0	0	0	0	0	0	0	0	0	0	0	0	0	0	0	0	0	0	0	0	0	0	0	0	0	0	0	0	0	Inf_only	0	0	0	0	0	0	0	0
B. breve	ASV_1017	0	0	0	0	0	Inf_only	0	0	0	0	0	Inf_only	0	0	0	0	0	Inf_only	0	0	0	0	0	0	0	0	0	0	0	0	0	0	0	0	0	0	0	0	0	0	0	0	0	0	0	0	0	0
B. breve	ASV_1016	Inf_only	0	0	shared	0	0	0	shared	0	Inf_only	shared	shared	0	Moth_only	0	Inf_only	0	0	0	0	0	0	0	0	0	Inf_only	0	Inf_only	0	0	0	0	0	0	Moth_only	0	shared	Inf_only	0	0	0	0	0	0	0	0	0	0
B. breve	ASV_1015	0	Moth_only	0	0	0	Inf_only	0	Inf_only	0	0	0	Inf_only	0	0	0	0	0	Inf_only	0	0	0	0	0	0	0	Inf_only	0	0	0	0	0	0	0	0	0	Inf_only	0	Inf_only	0	0	0	0	0	0	0	0	0	0
B. breve	ASV_10	shared	shared	shared	shared	0	shared	shared	shared	Moth_only	shared	shared	shared	shared	shared	0	shared	Inf_only	shared	shared	shared	shared	shared	shared	shared	shared	Inf_only	shared	Inf_only	Inf_only	Inf_only	shared	shared	shared	shared	shared	shared	shared	shared	0	0	0	Moth_only	Inf_only	0	Inf_only	0	Inf_only	0
B. catenulatum subsp. kashiwanohense	ASV_999	0	0	0	0	0	0	0	0	0	0	0	0	0	0	0	0	0	0	0	0	0	0	0	0	0	0	0	0	0	0	0	0	Moth_only	0	0	0	0	0	0	0	0	0	0	0	Moth_only	Moth_only	Moth_only	Moth_only
B. catenulatum subsp. kashiwanohense	ASV_942	0	0	0	0	0	0	0	0	0	0	0	0	0	0	0	0	0	0	0	0	0	0	0	0	0	0	0	0	0	0	Moth_only	0	0	0	0	0	0	0	Inf_only	0	0	0	0	0	0	shared	0	shared
B. catenulatum subsp. kashiwanohense	ASV_857	0	0	0	0	0	0	0	0	0	0	0	Moth_only	0	0	0	0	0	0	0	0	0	0	0	0	0	0	0	0	0	0	0	0	Inf_only	Moth_only	0	0	0	0	0	0	0	0	0	0	0	shared	0	shared
B. catenulatum subsp. kashiwanohense	ASV_776	0	0	0	0	0	0	0	0	0	0	0	0	0	0	0	0	0	0	0	0	0	0	0	0	0	0	0	Moth_only	0	0	0	0	0	0	Inf_only	0	0	0	0	0	0	Inf_only	0	0	Moth_only	shared	Moth_only	shared
B. catenulatum subsp. kashiwanohense	ASV_741	0	0	0	0	0	0	0	0	0	0	0	0	0	0	0	0	0	0	0	0	0	0	0	0	0	0	0	0	0	0	0	0	0	0	0	0	0	0	0	0	0	0	0	0	0	shared	0	shared
B. catenulatum subsp. kashiwanohense	ASV_726	0	Moth_only	0	0	0	0	0	0	0	0	0	0	0	0	0	0	0	0	0	0	0	0	0	0	0	Inf_only	Moth_only	0	0	0	0	0	0	0	0	0	0	0	0	0	0	0	0	0	Moth_only	shared	Moth_only	shared
B. catenulatum subsp. kashiwanohense	ASV_691	0	0	0	0	0	0	0	0	0	0	0	0	0	0	0	0	0	0	0	0	0	0	0	0	0	0	0	Moth_only	0	0	0	Moth_only	0	0	Inf_only	0	0	0	Inf_only	Moth_only	0	0	0	0	Moth_only	shared	Moth_only	shared
B. catenulatum subsp. kashiwanohense	ASV_498	0	0	0	0	0	0	0	0	0	0	0	0	0	0	0	0	0	0	0	0	0	0	0	0	0	0	Moth_only	Moth_only	0	0	Moth_only	0	Inf_only	0	Inf_only	0	0	0	0	Inf_only	0	0	0	0	0	Moth_only	0	Moth_only
B. catenulatum subsp. kashiwanohense	ASV_480	0	0	0	0	0	0	0	0	0	0	0	0	0	0	0	0	0	0	0	0	0	0	0	0	0	0	0	0	0	0	0	0	Moth_only	0	Inf_only	0	0	0	0	Inf_only	0	0	0	Inf_only	0	shared	0	Moth_only
B. catenulatum subsp. kashiwanohense	ASV_450	0	0	0	0	0	0	0	0	0	0	0	0	0	0	0	0	0	0	0	0	0	0	0	0	0	0	0	shared	0	0	0	0	0	0	Inf_only	0	0	0	0	0	Inf_only	0	0	0	Moth_only	shared	Moth_only	shared
B. catenulatum subsp. kashiwanohense	ASV_411	0	0	0	0	0	0	0	0	0	0	0	0	0	0	0	0	0	0	0	0	0	0	0	0	0	0	0	0	0	0	0	0	0	0	0	0	0	0	Moth_only	0	0	0	0	0	Moth_only	shared	Moth_only	shared
B. catenulatum subsp. kashiwanohense	ASV_34	Inf_only	0	Moth_only	0	0	Moth_only	0	0	Moth_only	shared	0	0	Moth_only	Inf_only	0	Inf_only	0	0	0	0	Moth_only	0	Moth_only	Moth_only	Moth_only	0	Moth_only	Moth_only	Inf_only	Inf_only	Moth_only	Moth_only	shared	Moth_only	0	Moth_only	Moth_only	0	shared	shared	Inf_only	0	0	Inf_only	Inf_only	shared	0	shared
B. catenulatum subsp. kashiwanohense	ASV_27	0	0	0	0	0	0	0	0	0	0	0	0	0	0	0	0	0	0	0	0	0	Moth_only	Moth_only	Moth_only	0	0	Moth_only	Moth_only	Moth_only	0	Moth_only	Moth_only	0	Moth_only	0	0	0	0	0	0	0	0	0	Inf_only	0	Inf_only	0	Inf_only
B. catenulatum subsp. kashiwanohense	ASV_23	0	0	0	0	0	0	0	0	0	0	0	0	0	0	0	0	0	0	0	0	0	0	0	0	0	0	0	Moth_only	0	0	0	0	0	0	0	0	0	0	shared	Moth_only	shared	0	0	0	Moth_only	shared	Moth_only	shared
B. catenulatum subsp. kashiwanohense	ASV_219	0	0	0	0	0	0	Moth_only	0	0	0	0	0	0	0	0	0	0	0	0	0	0	0	0	0	0	0	0	0	0	0	0	0	0	0	0	0	0	0	Inf_only	0	Inf_only	0	0	0	0	0	0	0
B. catenulatum subsp. kashiwanohense	ASV_168	0	0	0	0	0	0	0	0	0	0	0	0	0	0	0	0	0	0	0	0	0	0	0	0	0	0	0	0	0	0	0	0	0	0	0	0	0	0	0	0	0	0	0	Moth_only	0	0	0	0
B. catenulatum subsp. kashiwanohense	ASV_1665	0	0	0	0	0	0	0	0	0	0	0	0	0	0	0	0	0	0	0	0	0	0	0	0	0	0	0	0	0	0	0	0	0	0	0	0	0	0	0	0	0	0	0	0	Moth_only	shared	Moth_only	Moth_only
B. catenulatum subsp. kashiwanohense	ASV_1657	0	0	0	0	0	0	0	0	0	0	0	0	0	0	0	0	0	0	0	0	0	0	0	0	0	0	0	0	0	0	0	0	0	0	0	0	0	0	0	0	0	0	0	0	0	Moth_only	0	Moth_only
B. catenulatum subsp. kashiwanohense	ASV_1594	0	0	0	0	0	0	0	0	0	0	0	0	0	0	0	0	0	0	0	0	0	0	0	0	0	Inf_only	0	0	0	0	0	0	0	0	0	0	0	0	0	0	0	0	0	shared	0	Inf_only	0	Inf_only
B. catenulatum subsp. kashiwanohense	ASV_1579	0	0	0	0	0	0	0	0	0	0	0	0	0	0	0	0	0	0	0	0	0	0	0	0	0	0	0	Moth_only	0	0	0	0	0	0	Inf_only	0	0	0	0	0	0	0	0	0	0	0	0	Inf_only
B. catenulatum subsp. kashiwanohense	ASV_1526	0	0	0	0	0	0	0	0	0	0	0	0	0	0	0	0	0	0	0	0	0	0	0	0	0	0	0	0	0	0	0	0	0	0	0	0	0	0	0	0	0	Inf_only	0	0	0	shared	0	Moth_only
B. catenulatum subsp. kashiwanohense	ASV_1525	0	0	0	0	0	0	0	0	0	0	0	0	0	0	0	0	0	0	0	0	0	0	0	0	0	0	0	0	0	0	0	0	0	0	0	0	0	0	0	0	0	0	0	0	Moth_only	Moth_only	Moth_only	Moth_only
B. catenulatum subsp. kashiwanohense	ASV_1519	0	0	0	0	0	0	0	0	0	0	0	0	0	0	0	0	0	0	0	0	0	0	0	0	0	0	0	0	0	0	0	0	0	0	0	0	0	0	0	0	0	0	0	0	0	Moth_only	0	Moth_only
B. catenulatum subsp. kashiwanohense	ASV_1467	0	0	0	0	0	0	0	0	0	0	0	0	0	0	0	0	0	0	0	0	0	0	0	0	0	0	0	0	0	0	0	0	0	0	0	0	0	0	0	0	0	0	0	Moth_only	0	Moth_only	0	Moth_only
B. catenulatum subsp. kashiwanohense	ASV_140	0	0	0	0	0	0	0	0	0	0	0	0	0	0	0	0	0	0	0	0	0	0	0	0	0	0	0	0	0	0	0	0	0	0	0	Inf_only	0	0	Inf_only	0	0	0	0	0	0	0	0	0
B. catenulatum subsp. kashiwanohense	ASV_1362	0	0	0	0	0	0	0	0	0	0	0	0	0	0	0	0	0	0	0	0	0	0	0	0	0	0	0	0	0	0	0	0	Moth_only	0	0	0	0	0	0	Inf_only	0	Inf_only	0	0	Moth_only	shared	Moth_only	shared
B. catenulatum subsp. kashiwanohense	ASV_1361	0	0	0	0	0	0	0	0	0	0	0	0	0	0	0	0	0	0	0	0	0	0	0	Moth_only	0	0	Moth_only	0	0	0	0	0	Moth_only	0	0	0	0	0	0	shared	Inf_only	Inf_only	0	0	Moth_only	shared	Moth_only	shared
B. catenulatum subsp. kashiwanohense	ASV_1351	0	0	0	0	0	0	0	0	0	0	0	0	0	0	0	0	0	0	0	0	0	0	0	Moth_only	0	0	0	0	0	0	0	0	0	0	Inf_only	0	0	0	Inf_only	Moth_only	Inf_only	0	0	Moth_only	Moth_only	shared	Moth_only	Moth_only
B. catenulatum subsp. kashiwanohense	ASV_13	0	Moth_only	0	0	0	0	0	0	0	0	0	0	Moth_only	0	0	0	0	0	0	0	0	Moth_only	shared	Moth_only	Moth_only	Moth_only	Moth_only	Moth_only	shared	0	0	0	Moth_only	0	Inf_only	0	0	0	shared	shared	Inf_only	Inf_only	Moth_only	shared	Moth_only	shared	Moth_only	shared
B. catenulatum subsp. kashiwanohense	ASV_1283	0	0	0	0	0	0	0	0	0	0	0	0	0	0	0	0	0	0	0	0	0	0	0	0	0	0	0	0	0	0	0	0	0	0	0	0	0	0	0	0	0	0	0	0	0	Moth_only	0	Moth_only
B. catenulatum subsp. kashiwanohense	ASV_1215	0	0	0	0	0	0	0	0	0	0	0	0	0	0	0	0	0	0	0	0	0	0	0	0	0	0	0	0	0	0	0	0	0	0	0	0	0	0	0	0	0	0	0	0	0	shared	0	Moth_only
B. catenulatum subsp. kashiwanohense	ASV_1112	0	0	0	0	0	0	0	0	0	0	0	0	0	0	0	0	0	0	0	0	0	0	0	0	0	0	0	0	0	0	0	0	0	0	0	0	0	0	0	0	0	0	0	0	0	shared	0	shared
B. catenulatum subsp. kashiwanohense	ASV_1086	0	0	0	0	0	0	0	0	0	0	0	0	0	0	0	0	0	0	0	0	0	0	0	0	0	0	0	Moth_only	Moth_only	0	0	0	0	0	Inf_only	0	0	0	shared	shared	0	Inf_only	0	Moth_only	Moth_only	shared	Moth_only	shared
B. catenulatum subsp. kashiwanohense	ASV_1076	0	0	0	0	0	0	0	0	0	0	0	0	0	0	0	0	0	0	0	0	0	0	0	0	0	0	0	0	0	0	0	0	0	0	0	0	0	0	Inf_only	0	0	0	0	0	0	0	0	0
B. catenulatum subsp. kashiwanohense	ASV_1030	0	0	0	0	0	0	0	0	0	0	0	0	0	0	0	0	0	0	0	0	0	0	0	0	0	0	0	0	0	0	0	0	0	0	0	0	0	0	0	0	0	0	0	0	0	shared	0	shared
B. choerinum	ASV_348	0	0	0	0	0	0	0	0	0	0	0	0	0	0	0	0	0	0	0	0	0	0	0	0	0	0	0	0	0	0	0	0	0	0	0	0	0	0	0	0	0	0	0	0	0	0	0	0
B. choerinum	ASV_1222	0	0	0	0	0	0	0	0	0	0	0	0	0	0	0	0	0	0	0	0	0	0	0	0	0	0	0	0	0	0	0	0	0	0	0	0	0	0	0	0	0	0	0	0	0	0	0	0
B. crudilactis	ASV_1634	0	0	0	0	0	0	0	0	0	0	0	0	0	0	0	0	0	0	0	0	0	0	0	Inf_only	0	0	0	0	0	0	0	0	0	0	Inf_only	0	0	0	0	0	0	0	0	0	0	0	0	0
B. dentium	ASV_22	0	Moth_only	Moth_only	0	shared	0	0	0	0	0	Moth_only	0	Moth_only	0	Inf_only	Moth_only	0	0	0	0	Inf_only	Inf_only	Inf_only	shared	0	0	Moth_only	Moth_only	0	Moth_only	shared	Inf_only	0	0	Inf_only	0	0	0	0	0	0	Inf_only	0	Inf_only	0	Moth_only	0	Moth_only
B. dentium	ASV_1501	0	Moth_only	0	0	Moth_only	0	0	0	0	0	0	0	Moth_only	0	0	0	0	0	0	0	0	Inf_only	0	shared	Inf_only	0	Moth_only	0	0	Moth_only	shared	Inf_only	0	Moth_only	Inf_only	0	0	0	0	0	0	0	0	Inf_only	0	Moth_only	0	Moth_only
B. dentium	ASV_1438	0	Moth_only	0	0	0	0	0	0	0	0	Moth_only	0	0	0	Inf_only	0	0	0	0	0	Inf_only	0	0	shared	0	shared	Moth_only	0	0	Moth_only	Moth_only	0	0	0	Inf_only	0	0	0	0	0	0	0	0	Inf_only	0	Moth_only	0	Moth_only
B. dentium	ASV_129	0	0	0	0	0	0	0	0	0	0	0	0	0	0	0	0	0	0	0	0	0	0	0	Inf_only	0	0	0	0	0	0	Inf_only	Inf_only	0	0	Inf_only	0	0	0	0	0	0	0	0	0	0	0	0	0
B. longum subsp. infantis	ASV_962	0	Inf_only	Moth_only	Inf_only	Moth_only	Inf_only	0	0	0	0	shared	shared	Moth_only	Moth_only	Moth_only	0	Moth_only	Inf_only	Inf_only	0	0	0	0	0	0	0	0	Moth_only	0	0	0	0	0	Inf_only	0	0	Inf_only	Inf_only	0	Inf_only	0	0	0	Moth_only	0	Inf_only	0	Inf_only
B. longum subsp. infantis	ASV_96	Inf_only	shared	shared	shared	0	shared	shared	shared	shared	shared	shared	shared	shared	shared	0	Inf_only	Inf_only	shared	shared	Inf_only	Moth_only	shared	shared	shared	Moth_only	shared	shared	Inf_only	Inf_only	Inf_only	0	0	Moth_only	shared	shared	shared	shared	shared	0	Inf_only	0	shared	shared	0	shared	Moth_only	shared	shared
B. longum subsp. infantis	ASV_953	0	0	0	Inf_only	0	0	0	0	0	0	0	0	0	0	0	0	0	Inf_only	0	0	Inf_only	0	0	0	0	0	0	0	0	0	0	0	0	Inf_only	0	0	0	0	0	Inf_only	0	0	0	0	0	0	0	0
B. longum subsp. infantis	ASV_915	0	0	0	0	0	0	0	0	0	0	0	0	0	0	0	0	0	0	0	0	0	0	0	0	0	0	0	0	0	0	0	0	0	0	0	0	0	0	0	Inf_only	0	0	0	0	0	0	0	0
B. longum subsp. infantis	ASV_9	shared	shared	shared	shared	shared	shared	shared	shared	shared	shared	shared	shared	shared	shared	shared	shared	Inf_only	shared	shared	shared	shared	shared	shared	shared	shared	shared	shared	shared	shared	Inf_only	shared	shared	shared	shared	shared	shared	shared	shared	Moth_only	shared	Moth_only	shared	shared	shared	shared	shared	shared	shared
B. longum subsp. infantis	ASV_855	0	Moth_only	0	0	0	0	0	0	0	0	0	0	0	0	0	0	0	Inf_only	Inf_only	0	0	0	0	0	0	0	0	0	Inf_only	0	0	0	0	Inf_only	0	0	Inf_only	Inf_only	0	Inf_only	0	0	0	0	0	0	0	0
B. longum subsp. infantis	ASV_811	0	0	0	Inf_only	Moth_only	Inf_only	0	0	0	0	Moth_only	shared	Moth_only	Inf_only	Moth_only	0	Moth_only	Inf_only	0	0	0	0	0	0	0	0	0	Moth_only	Moth_only	0	0	0	0	shared	0	0	Inf_only	Inf_only	0	Inf_only	Moth_only	0	0	Inf_only	0	Inf_only	0	Inf_only
B. longum subsp. infantis	ASV_796	0	0	0	Inf_only	0	0	0	0	Inf_only	0	0	0	0	0	0	0	0	Inf_only	0	0	0	0	0	0	0	0	0	0	0	0	0	0	0	0	0	0	0	0	0	Inf_only	0	0	0	0	0	0	0	0
B. longum subsp. infantis	ASV_750	Moth_only	0	0	Inf_only	shared	0	0	0	0	0	0	Moth_only	Moth_only	0	Moth_only	0	0	Moth_only	0	0	0	0	0	0	0	0	0	Moth_only	0	0	0	0	0	0	0	0	0	0	Inf_only	Moth_only	Moth_only	Inf_only	0	Moth_only	0	0	0	0
B. longum subsp. infantis	ASV_672	0	0	0	Inf_only	Moth_only	Inf_only	0	0	Inf_only	0	Moth_only	shared	Moth_only	0	Moth_only	Moth_only	Moth_only	Inf_only	Inf_only	Inf_only	0	0	0	0	0	0	0	Moth_only	0	0	0	0	0	Inf_only	Moth_only	0	Inf_only	Inf_only	0	Inf_only	0	0	0	0	0	Inf_only	0	Inf_only
B. longum subsp. infantis	ASV_647	0	shared	0	shared	0	0	0	0	0	0	0	shared	Moth_only	0	Moth_only	0	Moth_only	Inf_only	Inf_only	0	0	0	0	0	Inf_only	0	0	0	0	0	0	0	0	Inf_only	Inf_only	0	0	0	Moth_only	Inf_only	0	0	0	0	0	Inf_only	0	Inf_only
B. longum subsp. infantis	ASV_633	0	0	0	0	0	Inf_only	0	0	0	0	0	0	0	0	0	0	0	Inf_only	0	0	0	Moth_only	0	0	0	0	0	0	0	0	0	0	0	Inf_only	0	0	Inf_only	0	0	Inf_only	0	0	0	0	0	0	0	0
B. longum subsp. infantis	ASV_546	0	0	0	0	Moth_only	0	0	0	0	0	0	0	0	0	0	0	0	0	0	0	0	0	0	0	0	0	0	0	0	0	0	0	0	0	0	0	0	0	0	0	0	0	0	0	0	0	0	0
B. longum subsp. infantis	ASV_543	0	shared	0	Inf_only	0	Inf_only	0	0	Inf_only	0	0	Inf_only	Moth_only	Moth_only	0	0	0	Inf_only	Inf_only	0	0	0	0	Inf_only	Inf_only	0	0	0	0	0	0	0	Inf_only	Inf_only	Inf_only	0	Inf_only	Inf_only	0	Inf_only	0	0	0	0	0	0	0	Inf_only
B. longum subsp. infantis	ASV_505	0	Inf_only	0	shared	0	Inf_only	0	0	Inf_only	0	Inf_only	shared	Inf_only	Moth_only	Moth_only	shared	0	Inf_only	Inf_only	0	0	0	0	Inf_only	0	0	0	0	0	0	0	Moth_only	0	Inf_only	0	0	Inf_only	Inf_only	0	Inf_only	Moth_only	0	0	0	0	0	0	0
B. longum subsp. infantis	ASV_5	Inf_only	shared	shared	shared	Inf_only	shared	shared	shared	shared	0	Inf_only	Inf_only	Inf_only	shared	0	Inf_only	0	Inf_only	shared	Moth_only	Moth_only	0	0	Moth_only	0	0	Moth_only	0	0	0	0	0	Moth_only	Inf_only	Inf_only	Moth_only	shared	shared	0	Inf_only	0	Inf_only	Inf_only	0	Inf_only	0	Inf_only	0
B. longum subsp. infantis	ASV_47	shared	shared	Inf_only	shared	shared	shared	Moth_only	shared	shared	Inf_only	shared	shared	Moth_only	Moth_only	Moth_only	shared	Moth_only	shared	shared	shared	0	shared	Moth_only	shared	shared	shared	Moth_only	Moth_only	Moth_only	shared	shared	Inf_only	shared	shared	shared	Inf_only	shared	Inf_only	Moth_only	shared	0	Inf_only	shared	Inf_only	Moth_only	shared	Moth_only	shared
B. longum subsp. infantis	ASV_467	0	0	Inf_only	0	0	0	0	0	0	0	0	Inf_only	0	0	0	0	0	Inf_only	0	0	0	0	0	0	0	0	0	0	0	0	0	Inf_only	Moth_only	0	0	0	0	0	0	Inf_only	0	0	0	0	0	0	0	0
B. longum subsp. infantis	ASV_451	0	Moth_only	0	shared	0	0	0	Inf_only	Inf_only	0	0	Inf_only	Inf_only	0	0	0	0	Inf_only	shared	0	0	0	0	0	0	0	Moth_only	0	0	Inf_only	0	0	shared	Inf_only	0	0	0	0	0	Inf_only	0	0	0	0	0	0	0	0
B. longum subsp. infantis	ASV_393	0	Moth_only	0	0	0	0	0	0	0	0	shared	Moth_only	Moth_only	0	Moth_only	0	0	0	0	0	0	0	0	0	0	0	0	0	0	0	0	0	0	0	0	0	0	0	0	0	0	0	Moth_only	0	0	0	0	0
B. longum subsp. infantis	ASV_392	0	0	0	Inf_only	Moth_only	0	0	0	0	0	Moth_only	0	0	0	Moth_only	0	0	0	0	0	0	0	0	Moth_only	0	0	0	0	0	0	0	0	0	0	0	0	0	0	Moth_only	Moth_only	0	0	Moth_only	0	0	0	0	0
B. longum subsp. infantis	ASV_33	0	0	0	0	0	0	0	0	0	0	0	0	0	0	0	0	0	0	0	0	Inf_only	0	Moth_only	Moth_only	0	0	Moth_only	Moth_only	0	0	0	0	0	Moth_only	0	0	0	0	0	0	0	0	0	0	0	Inf_only	0	Inf_only
B. longum subsp. infantis	ASV_322	0	Moth_only	0	Inf_only	shared	Moth_only	0	0	0	0	Moth_only	0	Moth_only	Moth_only	Moth_only	0	0	Moth_only	Moth_only	0	0	0	0	Moth_only	0	0	0	shared	0	0	0	0	Moth_only	0	Inf_only	0	0	0	shared	shared	Moth_only	Inf_only	Moth_only	shared	0	0	0	Inf_only
B. longum subsp. infantis	ASV_31	0	shared	Moth_only	shared	0	Inf_only	Moth_only	shared	shared	0	shared	Inf_only	0	Moth_only	0	Inf_only	Inf_only	Inf_only	shared	0	0	0	0	0	0	0	Moth_only	0	0	Inf_only	0	0	0	Inf_only	Inf_only	0	0	Moth_only	0	Inf_only	0	Moth_only	0	0	0	0	0	0
B. longum subsp. infantis	ASV_273	0	shared	0	Inf_only	Moth_only	0	0	0	0	0	Moth_only	0	0	Moth_only	0	0	Inf_only	0	Inf_only	Inf_only	0	Inf_only	0	Moth_only	0	Moth_only	Moth_only	Moth_only	0	Inf_only	0	Moth_only	Moth_only	shared	Moth_only	0	0	0	shared	Inf_only	0	Inf_only	Moth_only	0	0	Inf_only	0	Inf_only
B. longum subsp. infantis	ASV_271	Moth_only	Moth_only	Moth_only	Inf_only	shared	0	Inf_only	Moth_only	0	0	shared	Moth_only	Moth_only	shared	Moth_only	shared	0	Moth_only	Inf_only	0	0	0	Inf_only	Moth_only	0	0	0	Moth_only	Moth_only	0	Inf_only	0	0	0	0	0	0	0	shared	shared	shared	Inf_only	Moth_only	shared	Inf_only	shared	0	shared
B. longum subsp. infantis	ASV_225	0	shared	0	shared	0	Inf_only	Inf_only	shared	Inf_only	Inf_only	Inf_only	shared	0	shared	0	Inf_only	0	Inf_only	shared	0	Moth_only	Moth_only	Inf_only	Inf_only	0	shared	Inf_only	0	0	Inf_only	0	Inf_only	shared	shared	shared	Inf_only	shared	shared	0	Inf_only	Moth_only	0	Inf_only	0	0	Moth_only	Inf_only	Moth_only
B. longum subsp. infantis	ASV_194	0	Moth_only	shared	shared	0	Inf_only	Moth_only	shared	Moth_only	Inf_only	shared	shared	0	shared	0	Inf_only	0	Inf_only	Moth_only	0	0	0	0	0	0	Inf_only	Inf_only	Moth_only	0	0	0	0	0	Inf_only	Moth_only	Inf_only	Inf_only	Inf_only	0	Inf_only	0	Moth_only	0	0	0	Moth_only	0	Moth_only
B. longum subsp. infantis	ASV_1521	0	0	0	0	0	0	0	0	0	0	0	0	0	0	0	0	0	0	0	0	0	0	0	0	0	0	0	0	0	Inf_only	0	0	0	0	0	0	0	0	0	Inf_only	0	0	0	0	0	0	0	0
B. longum subsp. infantis	ASV_1462	0	0	0	0	0	0	0	0	0	0	0	0	0	0	0	0	0	0	0	0	0	0	0	0	0	0	0	0	0	0	0	0	0	0	0	0	0	0	0	Inf_only	0	0	0	0	0	0	0	0
B. longum subsp. infantis	ASV_1409	0	0	0	0	0	Moth_only	0	0	0	0	0	Inf_only	0	0	0	Inf_only	0	Inf_only	0	0	0	0	0	0	0	Moth_only	0	0	0	0	0	0	0	0	0	0	0	0	0	0	0	0	0	0	0	0	0	0
B. longum subsp. infantis	ASV_14	Moth_only	Inf_only	0	shared	Moth_only	0	0	Moth_only	Inf_only	Inf_only	shared	0	Moth_only	Moth_only	Moth_only	Moth_only	0	0	shared	0	Inf_only	Moth_only	Moth_only	Moth_only	0	0	Moth_only	0	0	0	0	Moth_only	Moth_only	shared	Moth_only	0	0	0	0	shared	0	Inf_only	0	shared	0	shared	0	shared
B. longum subsp. infantis	ASV_1398	0	0	0	0	Inf_only	0	0	0	0	0	0	0	0	0	0	0	0	0	0	0	0	Inf_only	0	0	0	0	Moth_only	Moth_only	0	0	Moth_only	0	0	0	0	0	0	0	0	0	0	0	0	0	0	0	0	0
B. longum subsp. infantis	ASV_1397	0	0	0	0	Inf_only	0	0	0	0	0	shared	0	0	0	0	0	0	0	0	0	0	0	0	Moth_only	Moth_only	0	0	0	0	0	0	0	0	0	0	0	0	0	Moth_only	0	0	Inf_only	Moth_only	0	0	0	0	0
B. longum subsp. infantis	ASV_1381	0	0	0	0	0	0	0	0	0	0	0	0	0	0	0	0	0	0	0	0	0	0	0	0	0	0	0	0	0	0	0	0	0	0	0	0	0	0	0	0	0	0	0	0	0	0	0	0
B. longum subsp. infantis	ASV_1369	Moth_only	Inf_only	0	shared	Moth_only	Inf_only	0	Moth_only	0	0	Moth_only	shared	Moth_only	Moth_only	Moth_only	shared	Moth_only	Inf_only	Inf_only	0	0	0	0	0	0	0	0	Moth_only	0	0	0	0	0	shared	0	0	Inf_only	Inf_only	0	Inf_only	0	0	0	0	0	Inf_only	0	Inf_only
B. longum subsp. infantis	ASV_1316	0	0	0	0	0	0	0	0	0	0	0	Inf_only	0	0	0	0	0	Inf_only	Inf_only	0	0	0	0	0	0	0	0	0	0	0	0	0	0	0	0	0	0	0	0	Inf_only	0	0	0	0	0	0	0	0
B. longum subsp. infantis	ASV_1282	0	0	0	0	0	0	0	0	0	0	0	0	0	0	0	0	0	0	Inf_only	0	0	0	0	0	0	0	0	0	0	0	0	0	0	0	0	0	0	0	0	Inf_only	0	0	0	0	0	0	0	0
B. longum subsp. infantis	ASV_1250	0	0	0	0	Moth_only	0	0	0	0	0	0	0	Moth_only	0	Moth_only	0	0	0	Inf_only	0	0	0	0	0	Moth_only	0	0	0	0	0	0	0	0	0	0	0	0	0	0	Inf_only	0	0	0	0	0	0	0	0
B. longum subsp. infantis	ASV_1244	0	0	0	0	shared	0	0	0	0	0	shared	0	0	0	0	0	0	0	0	0	0	0	0	0	0	0	0	0	0	0	0	0	Moth_only	0	0	0	0	0	Moth_only	0	0	0	Moth_only	0	0	Inf_only	0	0
B. longum subsp. infantis	ASV_1171	0	0	0	0	0	0	0	0	0	0	0	0	Moth_only	0	0	0	0	Inf_only	0	0	0	0	0	0	0	0	0	0	0	0	0	0	0	0	0	0	0	0	0	0	0	0	0	0	0	Inf_only	0	0
B. longum subsp. infantis	ASV_1152	0	0	0	0	Moth_only	0	0	0	0	0	0	Moth_only	Moth_only	0	Moth_only	0	0	0	0	0	0	0	0	0	0	0	0	0	0	0	0	0	0	0	0	0	0	0	0	0	0	0	0	0	0	0	0	0
B. longum subsp. infantis	ASV_108	0	0	0	0	Moth_only	0	0	0	0	0	0	0	0	0	0	0	0	0	0	0	0	Inf_only	Moth_only	0	0	0	0	0	0	0	Moth_only	Moth_only	Moth_only	0	Inf_only	0	0	0	0	Inf_only	0	0	0	0	0	0	0	0
B. longum subsp. infantis	ASV_1004	0	Inf_only	0	0	0	0	0	0	Inf_only	0	0	0	0	0	0	0	0	Inf_only	Inf_only	0	0	0	0	0	0	0	0	0	0	0	0	0	0	Inf_only	0	0	0	0	0	Inf_only	0	0	0	0	0	0	0	0
B. longum subsp. longum	ASV_929	0	0	0	0	0	0	0	0	0	0	0	0	0	0	0	0	0	0	0	0	0	0	0	0	0	0	0	0	0	0	0	0	0	0	Moth_only	0	0	0	0	Inf_only	0	0	0	0	0	0	0	0
B. longum subsp. longum	ASV_908	0	0	0	0	0	0	0	0	0	0	0	0	0	0	0	0	0	0	0	0	0	0	0	0	0	0	0	0	0	0	Moth_only	0	Moth_only	0	0	0	0	0	0	0	0	Inf_only	0	0	0	0	0	Inf_only
B. longum subsp. longum	ASV_892	0	Moth_only	0	0	Moth_only	0	0	0	0	0	0	0	Moth_only	0	0	0	0	0	0	0	0	0	0	0	0	0	0	0	0	0	0	0	0	0	0	0	0	0	0	0	0	0	0	0	0	0	0	0
B. longum subsp. longum	ASV_89	0	Moth_only	0	0	0	0	0	0	0	0	0	0	0	0	0	Inf_only	0	0	0	0	0	0	0	0	0	0	0	0	0	0	0	0	0	0	0	0	0	0	0	0	Moth_only	0	0	0	0	0	0	0
B. longum subsp. longum	ASV_888	0	0	0	Inf_only	Moth_only	0	0	0	0	0	0	0	Moth_only	0	Moth_only	0	0	Moth_only	0	0	Inf_only	0	0	0	0	0	0	0	Moth_only	0	0	0	Moth_only	0	0	0	0	0	0	0	0	Inf_only	Moth_only	0	0	Moth_only	0	Moth_only
B. longum subsp. longum	ASV_885	0	0	0	0	0	0	0	0	0	0	0	0	0	0	0	0	0	0	0	Inf_only	0	0	0	0	0	0	0	0	0	0	0	0	0	0	0	0	0	0	0	0	0	0	0	0	0	0	0	0
B. longum subsp. longum	ASV_867	Inf_only	0	0	Moth_only	0	0	0	0	0	0	0	0	0	0	0	Inf_only	0	Inf_only	Moth_only	0	0	0	0	0	0	0	0	0	Inf_only	0	0	0	0	0	Moth_only	Inf_only	Inf_only	0	0	0	0	0	0	0	0	0	0	0
B. longum subsp. longum	ASV_860	0	Moth_only	0	shared	shared	Inf_only	0	0	Inf_only	0	Moth_only	shared	Moth_only	0	Moth_only	shared	Moth_only	Moth_only	0	shared	0	0	0	0	0	shared	Inf_only	Moth_only	0	0	Moth_only	0	shared	Moth_only	0	0	0	Inf_only	Moth_only	shared	0	Inf_only	Moth_only	Moth_only	0	shared	0	shared
B. longum subsp. longum	ASV_852	Moth_only	0	0	Inf_only	shared	0	0	0	0	0	0	Moth_only	Moth_only	Inf_only	Moth_only	0	0	shared	0	0	0	0	0	0	0	0	0	0	0	0	0	0	0	0	0	0	0	0	Moth_only	Moth_only	0	0	0	Moth_only	0	0	0	0
B. longum subsp. longum	ASV_846	0	Inf_only	0	Moth_only	0	0	0	0	Inf_only	0	0	Moth_only	0	0	0	0	0	0	Inf_only	0	Inf_only	0	0	0	0	0	0	0	0	Inf_only	0	0	0	Moth_only	0	0	0	0	0	Inf_only	0	Inf_only	0	0	0	shared	0	shared
B. longum subsp. longum	ASV_829	0	0	0	Inf_only	Moth_only	0	0	0	0	0	shared	shared	Moth_only	0	0	0	Moth_only	Moth_only	0	Moth_only	0	0	0	0	0	0	0	0	0	0	0	0	0	0	0	0	0	0	0	0	0	Inf_only	0	0	0	0	0	0
B. longum subsp. longum	ASV_813	Moth_only	Moth_only	0	Inf_only	shared	0	0	0	0	0	Moth_only	Moth_only	Moth_only	Inf_only	Moth_only	Moth_only	Moth_only	Moth_only	0	Moth_only	0	0	0	0	0	Moth_only	0	0	0	0	0	0	shared	Moth_only	0	0	0	0	Moth_only	shared	Moth_only	Inf_only	0	Moth_only	0	Moth_only	0	Moth_only
B. longum subsp. longum	ASV_779	0	0	Moth_only	0	Moth_only	0	0	0	0	0	0	0	Moth_only	0	Moth_only	0	0	Moth_only	0	0	0	0	0	0	0	0	0	0	0	0	0	0	0	0	0	0	0	Moth_only	0	0	0	Inf_only	0	0	0	0	0	0
B. longum subsp. longum	ASV_729	0	0	0	Inf_only	0	Inf_only	0	0	0	Inf_only	0	0	0	Moth_only	0	0	0	0	Moth_only	0	0	0	0	0	0	0	0	0	0	0	0	0	0	0	Moth_only	0	0	0	0	0	0	0	0	0	0	0	0	0
B. longum subsp. longum	ASV_724	0	0	0	0	0	0	0	0	0	0	0	0	0	0	0	Inf_only	0	0	0	0	0	0	0	0	0	0	0	0	0	0	0	0	0	0	0	0	0	0	0	0	0	0	0	0	0	0	0	0
B. longum subsp. longum	ASV_723	0	Moth_only	0	0	0	0	0	0	0	0	Moth_only	Moth_only	0	0	Moth_only	0	0	0	0	0	0	0	0	0	0	0	0	0	0	0	0	0	0	shared	0	0	0	0	Moth_only	0	0	0	0	0	0	0	0	0
B. longum subsp. longum	ASV_721	0	Moth_only	Inf_only	0	0	Inf_only	0	0	0	Inf_only	0	shared	shared	Moth_only	0	0	0	0	Moth_only	Inf_only	0	Moth_only	0	0	0	0	Moth_only	0	0	0	0	0	0	Inf_only	0	0	Inf_only	Inf_only	0	Inf_only	0	0	0	0	0	0	0	0
B. longum subsp. longum	ASV_7	Inf_only	Moth_only	shared	shared	0	shared	shared	Moth_only	shared	shared	Inf_only	Moth_only	Inf_only	shared	0	Inf_only	shared	shared	Moth_only	shared	Moth_only	0	Inf_only	0	0	Inf_only	Inf_only	Inf_only	Inf_only	0	0	0	0	0	Inf_only	Moth_only	Moth_only	Moth_only	0	0	0	shared	Inf_only	0	shared	0	shared	Inf_only
B. longum subsp. longum	ASV_664	0	Moth_only	0	shared	shared	0	0	0	Inf_only	0	Moth_only	shared	Moth_only	Moth_only	Moth_only	Moth_only	Moth_only	Moth_only	0	Moth_only	0	Moth_only	shared	Moth_only	Moth_only	shared	Moth_only	Moth_only	Moth_only	shared	Moth_only	Moth_only	shared	shared	Inf_only	Inf_only	0	0	0	Inf_only	0	Inf_only	Moth_only	Inf_only	0	shared	0	shared
B. longum subsp. longum	ASV_653	Moth_only	0	0	shared	shared	0	0	0	0	0	Moth_only	Moth_only	Moth_only	0	0	Moth_only	shared	0	0	Inf_only	0	0	0	Moth_only	0	Moth_only	0	0	0	0	Moth_only	0	shared	Inf_only	0	0	0	0	shared	shared	0	Inf_only	Moth_only	0	Moth_only	shared	Moth_only	shared
B. longum subsp. longum	ASV_620	Moth_only	0	0	0	0	0	0	0	0	0	shared	0	Moth_only	0	0	Moth_only	0	Moth_only	0	0	0	0	0	Moth_only	Moth_only	Moth_only	Moth_only	0	0	Inf_only	Moth_only	0	shared	0	0	0	0	0	0	0	0	Inf_only	0	0	0	shared	0	shared
B. longum subsp. longum	ASV_609	0	0	Moth_only	Moth_only	0	0	0	Inf_only	0	0	shared	Inf_only	0	0	0	0	0	Inf_only	Moth_only	0	0	0	0	0	0	0	0	0	0	0	0	0	0	0	0	Inf_only	Inf_only	Inf_only	0	Inf_only	0	0	0	0	0	0	0	0
B. longum subsp. longum	ASV_596	0	0	0	0	0	0	0	0	0	0	0	0	0	Moth_only	0	0	0	0	0	0	0	0	0	0	0	0	0	0	0	0	0	0	0	Moth_only	0	0	0	0	shared	Moth_only	shared	Inf_only	0	Moth_only	0	0	0	0
B. longum subsp. longum	ASV_582	0	0	0	0	0	0	0	0	0	0	0	0	0	0	0	0	0	0	0	0	0	0	0	0	0	0	0	0	0	0	0	0	0	0	0	0	0	0	0	0	0	Inf_only	0	0	0	Moth_only	0	Moth_only
B. longum subsp. longum	ASV_578	0	0	0	0	Moth_only	0	0	0	0	0	shared	0	Moth_only	Moth_only	Moth_only	Moth_only	Moth_only	Moth_only	0	Moth_only	0	shared	0	Moth_only	0	Moth_only	Moth_only	Moth_only	Moth_only	Inf_only	Moth_only	Moth_only	shared	0	0	0	0	0	0	0	0	Inf_only	0	0	0	shared	0	shared
B. longum subsp. longum	ASV_575	0	0	0	Inf_only	Moth_only	0	0	Moth_only	0	0	0	0	Moth_only	0	0	0	0	0	0	0	0	0	0	0	0	0	0	0	0	0	0	0	0	0	0	0	0	0	0	0	0	0	0	0	0	0	0	0
B. longum subsp. longum	ASV_565	Moth_only	Moth_only	0	shared	shared	Inf_only	Moth_only	Moth_only	Moth_only	Moth_only	Moth_only	shared	Moth_only	Moth_only	Moth_only	shared	Moth_only	Moth_only	shared	Moth_only	0	shared	Moth_only	shared	shared	shared	Moth_only	Moth_only	Moth_only	shared	0	0	shared	shared	Inf_only	Inf_only	0	0	Inf_only	Inf_only	0	Inf_only	Moth_only	shared	Moth_only	shared	Moth_only	shared
B. longum subsp. longum	ASV_552	0	0	0	0	0	Inf_only	0	0	0	0	0	shared	0	0	0	0	0	Inf_only	0	0	0	0	0	0	0	0	Inf_only	0	0	0	0	0	0	0	0	0	Inf_only	Inf_only	Moth_only	Inf_only	Moth_only	0	shared	0	0	0	0	0
B. longum subsp. longum	ASV_532	Moth_only	Moth_only	0	Moth_only	Moth_only	0	0	0	0	0	0	0	Moth_only	0	Moth_only	0	0	Moth_only	0	0	0	0	0	0	0	0	0	0	0	0	0	0	0	0	0	0	0	0	0	0	0	Inf_only	0	0	0	0	0	0
B. longum subsp. longum	ASV_529	Moth_only	Moth_only	0	shared	shared	Inf_only	0	0	0	0	0	Moth_only	shared	Moth_only	Moth_only	shared	0	Moth_only	0	0	0	0	0	Moth_only	0	0	0	0	0	0	0	0	Moth_only	0	0	0	0	Moth_only	shared	Moth_only	Moth_only	Inf_only	0	Moth_only	0	0	0	0
B. longum subsp. longum	ASV_507	shared	shared	Inf_only	shared	shared	Inf_only	0	Moth_only	Inf_only	Moth_only	shared	shared	Moth_only	shared	Moth_only	Moth_only	Moth_only	Moth_only	Moth_only	shared	Inf_only	Moth_only	Moth_only	shared	shared	shared	Moth_only	Moth_only	Moth_only	shared	Moth_only	0	shared	shared	Inf_only	Inf_only	0	0	Inf_only	shared	0	Inf_only	Inf_only	shared	Moth_only	shared	Moth_only	shared
B. longum subsp. longum	ASV_503	0	Moth_only	shared	Inf_only	0	Moth_only	Moth_only	Moth_only	0	Inf_only	0	0	0	Moth_only	0	Inf_only	0	Inf_only	0	Inf_only	0	0	0	0	0	Inf_only	Inf_only	0	Inf_only	0	0	0	0	0	Moth_only	Inf_only	shared	Moth_only	0	0	0	Moth_only	Inf_only	0	Inf_only	0	Inf_only	0
B. longum subsp. longum	ASV_495	0	0	0	0	0	0	0	0	0	0	0	0	0	0	0	0	0	0	0	0	0	0	0	0	0	0	0	0	0	0	0	0	0	0	0	0	0	0	0	0	0	Inf_only	0	0	0	0	0	0
B. longum subsp. longum	ASV_486	0	Moth_only	0	Inf_only	shared	Inf_only	0	Moth_only	0	0	Moth_only	shared	Moth_only	0	Moth_only	shared	Moth_only	Inf_only	0	shared	0	Inf_only	0	0	0	0	Inf_only	shared	0	0	0	0	0	0	0	0	Inf_only	Inf_only	0	Inf_only	Moth_only	Inf_only	0	Moth_only	0	Inf_only	0	Inf_only
B. longum subsp. longum	ASV_471	Inf_only	shared	shared	shared	0	Moth_only	shared	Moth_only	shared	shared	Inf_only	Inf_only	Inf_only	shared	0	Inf_only	0	0	Moth_only	0	Moth_only	0	Inf_only	0	0	0	Inf_only	Inf_only	Inf_only	0	0	0	0	0	0	Moth_only	Moth_only	Moth_only	0	0	Inf_only	Moth_only	Inf_only	0	Inf_only	0	Inf_only	0
B. longum subsp. longum	ASV_469	0	0	0	0	0	0	0	0	0	0	0	0	0	0	0	0	0	0	0	0	0	0	0	0	0	0	0	0	0	0	0	0	0	0	0	0	0	0	Moth_only	0	0	0	0	0	0	0	0	0
B. longum subsp. longum	ASV_434	0	0	0	0	0	0	0	0	0	0	0	0	0	0	0	0	0	0	0	0	0	0	0	0	0	0	0	0	0	0	0	0	0	0	0	0	0	0	Moth_only	0	0	0	0	0	0	0	0	0
B. longum subsp. longum	ASV_415	Moth_only	Moth_only	0	Moth_only	shared	Inf_only	0	Moth_only	0	0	Moth_only	shared	Moth_only	shared	Moth_only	Moth_only	Moth_only	Moth_only	Moth_only	0	0	Moth_only	0	Moth_only	Moth_only	Moth_only	Moth_only	Moth_only	shared	Inf_only	Moth_only	0	shared	Moth_only	0	0	0	Moth_only	shared	shared	Moth_only	Inf_only	Moth_only	Moth_only	0	shared	0	Moth_only
B. longum subsp. longum	ASV_358	shared	Moth_only	shared	shared	0	shared	shared	shared	Moth_only	shared	shared	shared	shared	shared	0	shared	Moth_only	shared	shared	shared	Moth_only	shared	Inf_only	Moth_only	shared	shared	shared	Inf_only	Inf_only	Inf_only	Moth_only	Moth_only	shared	shared	Moth_only	shared	shared	shared	Inf_only	Inf_only	Moth_only	shared	shared	0	Inf_only	shared	0	shared
B. longum subsp. longum	ASV_356	0	0	0	0	0	0	0	0	0	0	0	0	0	Inf_only	0	0	0	0	0	0	0	0	0	0	0	0	0	0	0	0	0	0	Moth_only	0	0	0	0	0	Moth_only	Moth_only	Moth_only	0	Moth_only	Moth_only	0	0	0	0
B. longum subsp. longum	ASV_327	Moth_only	0	0	shared	Moth_only	Inf_only	0	0	0	0	Moth_only	shared	Moth_only	Moth_only	Moth_only	0	Moth_only	Inf_only	0	0	0	0	0	Moth_only	Moth_only	Moth_only	0	shared	Moth_only	0	0	0	shared	shared	0	0	Inf_only	Inf_only	0	Inf_only	0	0	0	Moth_only	0	shared	0	shared
B. longum subsp. longum	ASV_321	shared	shared	0	shared	Moth_only	Inf_only	Moth_only	0	Inf_only	0	shared	shared	Moth_only	Moth_only	Moth_only	shared	Moth_only	Inf_only	shared	shared	0	0	0	Inf_only	0	Moth_only	Moth_only	Moth_only	Moth_only	Inf_only	0	0	Moth_only	shared	0	0	Inf_only	Inf_only	0	Inf_only	0	0	0	shared	0	Inf_only	0	Inf_only
B. longum subsp. longum	ASV_311	0	Moth_only	0	Inf_only	Moth_only	Moth_only	0	0	0	0	shared	0	Moth_only	0	Moth_only	Moth_only	0	Moth_only	0	0	0	0	0	0	0	0	0	0	0	0	0	0	0	0	Moth_only	0	0	0	0	0	0	0	0	0	0	0	0	0
B. longum subsp. longum	ASV_3	shared	shared	shared	shared	shared	shared	shared	shared	shared	shared	shared	shared	shared	shared	shared	shared	shared	shared	shared	shared	shared	shared	shared	shared	shared	shared	shared	shared	shared	shared	shared	shared	shared	shared	shared	shared	shared	shared	shared	shared	shared	shared	shared	shared	shared	shared	shared	shared
B. longum subsp. longum	ASV_262	shared	shared	Moth_only	shared	shared	Inf_only	Moth_only	Moth_only	shared	Inf_only	Moth_only	shared	Moth_only	Moth_only	Moth_only	shared	Moth_only	Inf_only	shared	Moth_only	Inf_only	Inf_only	0	Inf_only	0	0	0	Moth_only	shared	0	0	0	Inf_only	shared	shared	0	Inf_only	Inf_only	0	shared	0	Inf_only	Inf_only	shared	Inf_only	Inf_only	0	Inf_only
B. longum subsp. longum	ASV_257	Moth_only	Moth_only	Moth_only	Moth_only	Moth_only	Moth_only	0	Moth_only	0	0	shared	0	shared	shared	Moth_only	Inf_only	0	Moth_only	0	0	0	0	0	0	0	0	0	0	0	0	0	0	0	0	Moth_only	0	0	0	Moth_only	Moth_only	0	Inf_only	0	0	0	0	0	0
B. longum subsp. longum	ASV_253	0	0	0	0	0	0	0	0	0	0	0	0	0	0	0	0	0	0	0	0	0	0	0	0	0	0	0	0	0	0	0	0	0	0	0	0	0	0	Moth_only	Moth_only	0	0	0	Moth_only	0	0	0	0
B. longum subsp. longum	ASV_248	0	Moth_only	0	shared	0	0	Inf_only	0	Moth_only	Inf_only	0	0	0	Inf_only	0	Inf_only	0	Inf_only	0	Moth_only	Inf_only	0	Inf_only	0	Moth_only	Moth_only	0	0	Inf_only	0	Inf_only	0	0	0	shared	0	Moth_only	Moth_only	0	0	0	0	0	0	0	0	Inf_only	0
B. longum subsp. longum	ASV_218	Moth_only	shared	0	shared	shared	shared	Moth_only	Moth_only	shared	shared	shared	shared	Moth_only	Moth_only	Moth_only	shared	0	Moth_only	shared	0	shared	shared	0	Moth_only	0	Moth_only	Moth_only	Moth_only	Moth_only	Inf_only	shared	Moth_only	shared	shared	shared	0	0	0	shared	shared	Moth_only	Inf_only	Moth_only	Moth_only	Moth_only	shared	Moth_only	shared
B. longum subsp. longum	ASV_192	0	0	0	0	0	0	0	0	0	0	0	0	0	0	0	0	0	0	0	0	0	0	0	0	0	0	0	0	0	0	0	0	0	0	0	0	0	0	0	0	0	0	0	0	0	0	0	0
B. longum subsp. longum	ASV_181	Moth_only	Moth_only	0	shared	shared	Inf_only	Moth_only	Moth_only	shared	Moth_only	Moth_only	shared	Moth_only	shared	Moth_only	Moth_only	Moth_only	Moth_only	0	Moth_only	0	shared	0	Moth_only	Moth_only	shared	Moth_only	Moth_only	Moth_only	shared	Moth_only	Moth_only	shared	Moth_only	shared	Moth_only	0	0	shared	shared	shared	Inf_only	Moth_only	shared	Moth_only	shared	Moth_only	shared
B. longum subsp. longum	ASV_176	0	Moth_only	0	Moth_only	0	Moth_only	0	Moth_only	0	0	0	0	0	0	0	0	0	0	0	0	0	0	Moth_only	shared	Moth_only	0	0	0	0	Inf_only	Inf_only	0	0	0	0	0	0	0	0	Moth_only	0	0	0	0	0	0	0	Inf_only
B. longum subsp. longum	ASV_1702	Inf_only	shared	shared	shared	0	Moth_only	shared	Moth_only	shared	shared	Inf_only	0	Inf_only	shared	0	Inf_only	0	0	Moth_only	Inf_only	Moth_only	0	0	Moth_only	0	0	Inf_only	Inf_only	Inf_only	0	0	0	0	0	0	Moth_only	Moth_only	Moth_only	Inf_only	0	Inf_only	Moth_only	Inf_only	0	Inf_only	0	Inf_only	0
B. longum subsp. longum	ASV_1666	0	0	0	0	0	0	0	0	0	0	0	0	Moth_only	0	0	0	0	0	0	0	0	0	0	0	0	0	0	0	0	0	0	0	0	0	0	0	0	0	0	0	0	0	0	0	0	Moth_only	0	Moth_only
B. longum subsp. longum	ASV_1635	0	0	0	Inf_only	0	Inf_only	0	Inf_only	0	0	0	Inf_only	0	Moth_only	0	0	0	Inf_only	0	0	0	0	0	0	0	0	0	0	0	0	0	0	0	Inf_only	Moth_only	0	Inf_only	Inf_only	0	Inf_only	0	0	0	0	0	0	0	0
B. longum subsp. longum	ASV_1577	Inf_only	shared	shared	shared	Inf_only	shared	shared	Moth_only	shared	shared	Inf_only	Inf_only	Inf_only	shared	0	Inf_only	Inf_only	Moth_only	Moth_only	shared	Moth_only	0	Inf_only	Moth_only	0	0	Inf_only	Inf_only	Inf_only	Inf_only	0	0	Inf_only	0	0	Moth_only	Moth_only	Moth_only	Moth_only	0	0	Moth_only	Inf_only	0	Inf_only	0	Inf_only	0
B. longum subsp. longum	ASV_152	Moth_only	Moth_only	0	shared	Moth_only	shared	Moth_only	Moth_only	0	0	shared	shared	shared	Moth_only	Moth_only	shared	Moth_only	Inf_only	Moth_only	shared	Moth_only	Inf_only	Moth_only	Moth_only	0	0	0	shared	shared	0	Moth_only	0	shared	shared	Moth_only	Moth_only	Inf_only	shared	0	Inf_only	0	shared	0	Moth_only	0	Inf_only	0	Inf_only
B. longum subsp. longum	ASV_1452	0	0	0	0	0	0	0	0	0	0	0	0	0	0	0	0	0	0	0	0	0	0	0	0	0	0	0	0	0	0	0	0	0	0	0	0	0	0	0	0	0	0	0	0	0	0	0	0
B. longum subsp. longum	ASV_1449	Moth_only	Moth_only	0	0	shared	0	0	0	0	0	0	0	Moth_only	0	Moth_only	0	0	Moth_only	0	0	0	0	0	0	0	0	0	0	0	0	0	0	0	0	0	0	0	0	shared	Moth_only	Moth_only	Inf_only	0	Moth_only	0	0	0	Inf_only
B. longum subsp. longum	ASV_1447	0	0	0	0	0	0	0	0	0	0	0	0	0	0	0	0	0	0	0	0	0	0	0	0	0	0	0	0	0	0	0	0	0	0	0	0	0	0	0	0	0	0	0	0	0	0	0	0
B. longum subsp. longum	ASV_1391	0	0	0	0	0	0	0	0	0	0	0	0	0	0	0	0	0	0	0	0	0	0	0	0	0	0	0	0	0	0	0	0	0	0	0	0	0	0	0	0	0	0	Moth_only	0	0	0	0	0
B. longum subsp. longum	ASV_1347	0	0	0	0	0	0	0	0	0	0	0	0	0	0	0	0	0	0	0	shared	0	0	0	0	0	0	0	0	0	0	0	0	0	0	0	0	0	0	0	0	0	0	0	0	0	0	0	Inf_only
B. longum subsp. longum	ASV_1325	Inf_only	shared	shared	shared	Inf_only	shared	shared	Moth_only	shared	shared	Inf_only	Inf_only	Inf_only	shared	0	Inf_only	Moth_only	0	Moth_only	shared	shared	0	Inf_only	Moth_only	0	0	Inf_only	Inf_only	Inf_only	0	0	0	0	0	Inf_only	Moth_only	Moth_only	Moth_only	0	0	Inf_only	Moth_only	Inf_only	0	Inf_only	0	Inf_only	0
B. longum subsp. longum	ASV_1290	0	0	0	0	Moth_only	0	0	0	0	0	0	0	Moth_only	0	0	0	0	0	0	0	0	0	0	0	0	0	0	0	0	0	0	0	0	0	0	0	0	0	0	0	0	0	0	0	0	0	0	0
B. longum subsp. longum	ASV_1284	0	0	0	0	0	0	0	0	0	0	0	0	0	0	0	0	0	0	0	0	0	0	0	0	0	0	0	0	0	0	0	0	0	0	0	0	0	0	0	0	0	0	0	0	0	0	0	0
B. longum subsp. longum	ASV_1243	0	0	0	0	0	0	0	0	0	0	0	0	0	0	0	0	0	0	0	0	0	0	0	0	0	0	0	0	0	0	0	0	0	0	0	0	0	0	0	0	0	Inf_only	Moth_only	0	0	0	0	0
B. longum subsp. longum	ASV_1240	0	0	0	0	0	0	0	0	0	0	0	0	0	0	0	0	0	0	0	0	0	0	0	0	0	0	0	0	0	0	Inf_only	0	0	0	0	0	0	0	0	0	0	0	0	0	0	0	0	0
B. longum subsp. longum	ASV_122	shared	shared	shared	shared	shared	shared	shared	shared	shared	shared	shared	shared	shared	shared	Moth_only	shared	shared	Inf_only	shared	shared	shared	Inf_only	0	shared	Inf_only	Inf_only	shared	shared	shared	0	Moth_only	Moth_only	Inf_only	shared	Moth_only	Moth_only	shared	shared	Moth_only	Inf_only	Moth_only	shared	Inf_only	shared	Inf_only	Inf_only	0	Inf_only
B. longum subsp. longum	ASV_1184	0	0	0	0	0	0	0	0	0	0	0	0	0	0	0	0	0	0	0	0	0	0	0	0	0	0	0	0	0	0	0	0	0	0	0	0	0	0	0	0	0	0	0	0	0	0	0	0
B. longum subsp. longum	ASV_1181	0	0	0	0	0	0	0	0	0	0	0	0	0	0	0	0	0	0	0	0	0	0	Moth_only	0	0	0	0	Moth_only	0	0	0	0	Moth_only	Moth_only	0	0	0	0	Inf_only	Moth_only	0	Inf_only	Moth_only	Inf_only	Moth_only	shared	Moth_only	shared
B. longum subsp. longum	ASV_1180	Moth_only	Moth_only	Moth_only	Moth_only	shared	Inf_only	0	Moth_only	0	0	Moth_only	shared	Moth_only	Moth_only	Moth_only	Moth_only	Moth_only	Moth_only	Moth_only	Moth_only	0	shared	Moth_only	Moth_only	shared	shared	Moth_only	Moth_only	Moth_only	shared	Moth_only	0	shared	0	Inf_only	0	Moth_only	0	0	shared	0	Inf_only	0	Inf_only	Moth_only	shared	Moth_only	shared
B. longum subsp. longum	ASV_1178	0	0	0	0	0	0	0	0	0	0	0	0	0	0	0	0	0	0	0	0	0	0	0	0	0	0	0	0	0	0	0	0	0	0	0	0	0	0	Moth_only	0	Inf_only	0	0	0	0	0	0	0
B. longum subsp. longum	ASV_1172	0	0	0	0	0	0	0	0	0	0	0	0	0	0	0	0	0	0	0	0	0	0	0	0	0	0	0	0	0	0	0	0	0	0	0	0	0	0	Moth_only	Moth_only	0	0	0	Moth_only	0	0	0	0
B. longum subsp. longum	ASV_114	0	Inf_only	0	0	0	0	0	Moth_only	Inf_only	0	0	0	0	0	0	Inf_only	0	0	0	0	0	0	0	0	0	0	0	0	0	0	0	0	0	0	0	0	0	0	0	0	0	Inf_only	0	0	0	0	0	0
B. longum subsp. longum	ASV_1069	0	0	0	0	Moth_only	0	0	0	0	0	Moth_only	0	Moth_only	0	Inf_only	0	0	0	0	0	0	Inf_only	0	Moth_only	0	0	Moth_only	0	0	0	Inf_only	0	0	0	Inf_only	0	0	0	0	0	0	0	0	0	0	Moth_only	0	Moth_only
B. longum subsp. longum	ASV_1047	0	0	0	0	Inf_only	Inf_only	0	0	0	0	Moth_only	Moth_only	Moth_only	0	Moth_only	Moth_only	Moth_only	0	0	Moth_only	0	0	0	0	0	0	0	0	0	Inf_only	0	0	Moth_only	Moth_only	0	0	0	0	Moth_only	Inf_only	0	Inf_only	0	0	0	0	0	0
B. longum subsp. longum	ASV_1038	0	0	0	0	0	0	0	0	0	0	0	0	0	0	0	0	0	0	0	0	0	0	0	0	0	0	0	0	0	0	0	0	0	0	0	0	0	Inf_only	0	0	0	0	0	0	0	0	0	0
B. pseudocatenulatum	ASV_994	Moth_only	Moth_only	0	0	shared	0	0	0	0	0	shared	Moth_only	Moth_only	Inf_only	Moth_only	0	0	Moth_only	Moth_only	0	0	0	0	0	0	0	0	Moth_only	0	0	0	0	Moth_only	0	Inf_only	0	0	0	0	0	0	Inf_only	0	0	0	0	0	0
B. pseudocatenulatum	ASV_985	0	0	0	0	0	0	0	0	0	0	0	0	0	0	0	0	0	0	0	0	0	0	0	0	0	0	0	0	0	0	0	0	0	0	0	0	0	0	0	0	0	Inf_only	0	Inf_only	0	0	0	0
B. pseudocatenulatum	ASV_984	0	0	0	0	0	0	0	0	0	0	0	0	Moth_only	0	0	0	0	0	0	0	0	0	0	0	0	0	0	Moth_only	0	Inf_only	0	0	Moth_only	0	Inf_only	0	Moth_only	0	0	Inf_only	Inf_only	0	0	0	Moth_only	shared	Moth_only	shared
B. pseudocatenulatum	ASV_981	0	0	0	0	0	0	0	0	0	0	shared	Moth_only	0	0	0	0	Moth_only	0	0	0	0	Moth_only	Moth_only	shared	Inf_only	shared	Moth_only	Moth_only	0	shared	Moth_only	0	shared	0	Inf_only	Inf_only	0	0	0	0	0	Inf_only	Moth_only	Inf_only	Moth_only	Moth_only	Moth_only	Moth_only
B. pseudocatenulatum	ASV_967	0	0	0	0	0	0	0	0	0	0	0	0	0	0	0	0	0	0	0	0	0	0	Moth_only	0	0	0	0	Moth_only	0	0	0	0	0	Moth_only	0	0	0	0	0	0	0	0	0	Inf_only	0	0	0	0
B. pseudocatenulatum	ASV_964	Moth_only	0	0	0	0	0	0	0	0	0	Moth_only	shared	Inf_only	0	0	Moth_only	Moth_only	Moth_only	Moth_only	Moth_only	0	0	0	0	0	0	0	0	0	0	0	Moth_only	0	0	Moth_only	0	0	0	0	0	0	0	0	0	Moth_only	Moth_only	Moth_only	Moth_only
B. pseudocatenulatum	ASV_961	0	0	0	0	0	0	0	0	0	0	0	Moth_only	Moth_only	0	0	0	0	0	0	0	0	0	0	0	0	0	Moth_only	0	0	Moth_only	0	0	0	0	0	0	0	0	0	0	0	Inf_only	0	Inf_only	0	0	0	0
B. pseudocatenulatum	ASV_960	Inf_only	Moth_only	Inf_only	shared	0	0	0	0	Moth_only	0	0	0	0	Inf_only	Inf_only	Inf_only	0	0	Moth_only	0	0	0	0	0	0	0	0	0	0	0	0	0	0	0	0	0	0	0	0	0	0	Moth_only	0	0	0	0	Inf_only	0
B. pseudocatenulatum	ASV_945	Inf_only	Moth_only	0	Moth_only	0	0	0	Moth_only	0	0	0	0	Inf_only	Inf_only	Inf_only	0	0	Moth_only	0	0	Moth_only	0	0	0	0	0	0	0	0	0	0	0	0	0	0	0	0	0	0	0	0	Moth_only	Inf_only	0	0	0	0	0
B. pseudocatenulatum	ASV_940	0	0	0	0	0	0	0	0	0	0	0	0	0	0	Moth_only	0	0	Moth_only	0	0	0	0	0	0	0	0	0	0	0	0	Moth_only	Moth_only	0	Moth_only	0	0	0	0	0	Inf_only	0	Inf_only	0	0	0	0	0	0
B. pseudocatenulatum	ASV_928	Moth_only	Moth_only	0	Inf_only	shared	Inf_only	0	Moth_only	0	0	Moth_only	shared	Moth_only	Moth_only	shared	shared	Moth_only	Moth_only	0	Moth_only	0	shared	Moth_only	shared	Moth_only	shared	Moth_only	Moth_only	Moth_only	shared	Moth_only	0	shared	shared	Inf_only	Inf_only	0	0	0	Inf_only	0	Inf_only	0	0	0	Moth_only	Inf_only	Moth_only
B. pseudocatenulatum	ASV_914	0	0	0	0	0	0	0	0	0	0	0	0	0	0	0	0	0	0	0	0	0	0	0	0	0	0	0	0	0	0	0	0	0	0	0	0	0	0	0	0	0	0	0	0	0	0	0	0
B. pseudocatenulatum	ASV_903	0	0	0	Inf_only	0	0	0	0	0	0	0	0	0	0	0	0	0	0	0	0	0	0	0	0	0	0	0	0	0	0	Moth_only	0	0	0	0	0	0	0	0	0	0	Inf_only	0	0	0	0	0	0
B. pseudocatenulatum	ASV_901	0	Moth_only	0	0	shared	0	0	0	0	0	Moth_only	Moth_only	Moth_only	Moth_only	Moth_only	0	0	Moth_only	Moth_only	0	0	0	Moth_only	shared	0	Inf_only	0	Moth_only	0	0	Moth_only	0	0	0	shared	0	0	0	0	0	Moth_only	Inf_only	0	Inf_only	0	0	0	0
B. pseudocatenulatum	ASV_897	0	Moth_only	0	0	0	0	0	0	0	0	0	0	Moth_only	0	Moth_only	0	0	Moth_only	Moth_only	0	0	0	0	0	0	0	0	0	0	0	0	0	0	0	0	0	0	0	0	0	0	0	0	0	0	0	0	0
B. pseudocatenulatum	ASV_895	0	Moth_only	0	0	0	Inf_only	0	Moth_only	0	Inf_only	Moth_only	shared	0	Moth_only	0	0	0	Inf_only	0	Moth_only	0	Moth_only	Moth_only	0	Moth_only	Inf_only	0	0	0	Inf_only	0	0	shared	shared	Moth_only	Inf_only	0	0	0	Inf_only	0	0	0	0	0	Moth_only	0	Moth_only
B. pseudocatenulatum	ASV_894	0	0	0	0	0	0	0	0	0	0	0	0	0	0	0	0	0	0	0	0	0	0	0	0	0	0	0	0	0	0	0	0	0	0	0	0	0	0	0	0	0	0	0	0	0	Moth_only	0	Moth_only
B. pseudocatenulatum	ASV_889	0	0	0	0	0	0	0	0	0	0	0	0	0	0	0	0	0	0	0	0	0	0	Moth_only	Moth_only	Moth_only	Inf_only	0	0	0	0	0	0	0	0	Inf_only	0	0	0	0	0	0	0	0	Inf_only	Moth_only	Moth_only	Moth_only	shared
B. pseudocatenulatum	ASV_875	Inf_only	Moth_only	shared	shared	0	Moth_only	shared	Moth_only	0	shared	Inf_only	Moth_only	Inf_only	shared	Inf_only	Inf_only	shared	0	Moth_only	0	shared	0	Inf_only	Moth_only	0	0	Inf_only	Inf_only	shared	Inf_only	0	0	0	0	Inf_only	Moth_only	Moth_only	Moth_only	Inf_only	0	Inf_only	Moth_only	Inf_only	0	Inf_only	0	Inf_only	0
B. pseudocatenulatum	ASV_866	Moth_only	Moth_only	0	Moth_only	Moth_only	Inf_only	0	0	0	0	Moth_only	shared	shared	Moth_only	shared	shared	Moth_only	0	0	Inf_only	Inf_only	0	0	shared	Inf_only	0	Moth_only	Moth_only	Moth_only	0	0	0	Inf_only	shared	Inf_only	0	0	0	0	Inf_only	0	Inf_only	0	Inf_only	0	Inf_only	0	Inf_only
B. pseudocatenulatum	ASV_865	Moth_only	Moth_only	0	0	0	0	0	0	0	0	shared	Moth_only	0	0	0	Inf_only	0	0	0	Moth_only	0	0	0	0	0	0	0	0	0	0	0	0	0	0	0	0	0	0	0	0	0	0	0	0	0	Moth_only	0	Moth_only
B. pseudocatenulatum	ASV_856	0	0	0	0	0	Inf_only	0	0	0	0	0	0	0	0	0	0	0	0	0	0	0	0	0	0	0	0	0	0	0	0	Moth_only	0	0	Moth_only	0	0	0	0	0	0	0	Inf_only	0	0	0	0	0	0
B. pseudocatenulatum	ASV_845	0	0	0	0	0	0	0	0	0	0	0	0	0	0	0	0	0	Moth_only	0	0	0	0	0	0	0	0	0	0	0	0	0	0	0	0	0	0	0	0	0	0	0	0	0	0	0	0	0	0
B. pseudocatenulatum	ASV_843	Moth_only	Moth_only	0	shared	Moth_only	Inf_only	0	Moth_only	0	0	Moth_only	shared	Moth_only	0	shared	Moth_only	Moth_only	Inf_only	0	0	0	0	0	0	0	0	0	Moth_only	0	0	0	0	Inf_only	Moth_only	shared	0	0	0	0	Inf_only	0	0	0	0	0	Inf_only	0	Inf_only
B. pseudocatenulatum	ASV_839	Moth_only	Moth_only	0	Moth_only	Moth_only	Inf_only	0	0	0	0	Moth_only	shared	Moth_only	0	shared	0	Moth_only	Moth_only	0	0	0	0	0	Moth_only	0	0	0	Moth_only	Moth_only	Moth_only	0	0	0	Moth_only	shared	0	0	0	0	0	0	Inf_only	0	Inf_only	0	Inf_only	0	Inf_only
B. pseudocatenulatum	ASV_835	Inf_only	Moth_only	shared	shared	0	Moth_only	Inf_only	Moth_only	0	shared	Inf_only	0	Inf_only	shared	Inf_only	Inf_only	0	0	Moth_only	0	Moth_only	0	0	Moth_only	0	0	Inf_only	Inf_only	shared	0	0	0	0	0	Inf_only	Moth_only	Moth_only	Moth_only	0	0	Inf_only	Moth_only	Inf_only	0	Inf_only	0	Inf_only	0
B. pseudocatenulatum	ASV_831	0	0	0	0	0	0	0	0	0	0	shared	0	0	0	0	0	0	0	0	0	0	0	0	0	0	0	0	0	0	0	0	0	0	0	0	0	0	0	0	0	0	0	0	0	0	Moth_only	0	Moth_only
B. pseudocatenulatum	ASV_828	Moth_only	Moth_only	Inf_only	Inf_only	shared	Inf_only	0	0	0	0	Moth_only	shared	Moth_only	0	Moth_only	Moth_only	Moth_only	Moth_only	Moth_only	Moth_only	0	Moth_only	Moth_only	shared	shared	shared	Moth_only	Moth_only	Moth_only	shared	Moth_only	Moth_only	shared	Moth_only	Inf_only	Inf_only	0	Inf_only	0	Inf_only	Inf_only	Inf_only	0	Inf_only	0	shared	0	Moth_only
B. pseudocatenulatum	ASV_821	0	0	0	0	Moth_only	0	0	0	0	0	Moth_only	Moth_only	0	0	0	Moth_only	0	0	0	0	0	Moth_only	0	Moth_only	Moth_only	Moth_only	0	0	Moth_only	Inf_only	Moth_only	0	shared	Moth_only	0	0	0	0	0	0	0	Inf_only	0	0	0	Moth_only	0	Moth_only
B. pseudocatenulatum	ASV_819	0	0	0	0	0	0	0	0	0	0	Moth_only	0	0	0	0	0	0	0	0	0	0	0	0	0	0	0	0	0	0	0	0	0	0	0	0	0	0	0	0	0	0	0	0	Inf_only	0	0	0	0
B. pseudocatenulatum	ASV_816	Moth_only	Moth_only	0	shared	shared	Inf_only	0	Moth_only	0	0	shared	shared	Moth_only	Moth_only	Moth_only	shared	Moth_only	Moth_only	0	Moth_only	Inf_only	Moth_only	Inf_only	Moth_only	shared	shared	Moth_only	Moth_only	Moth_only	shared	0	0	shared	shared	Inf_only	Inf_only	0	0	0	Inf_only	0	shared	Moth_only	shared	0	shared	0	shared
B. pseudocatenulatum	ASV_815	0	0	0	0	0	0	0	0	0	0	0	0	0	0	0	0	0	0	0	0	0	0	0	0	0	0	0	0	0	0	0	0	0	0	0	0	0	0	0	0	0	0	0	0	0	0	0	0
B. pseudocatenulatum	ASV_8	shared	Moth_only	shared	shared	shared	shared	Moth_only	Moth_only	shared	shared	shared	Moth_only	shared	shared	Moth_only	shared	shared	Moth_only	Moth_only	Inf_only	Moth_only	shared	Moth_only	shared	shared	shared	Moth_only	shared	shared	shared	shared	shared	shared	shared	shared	Inf_only	shared	shared	0	Inf_only	Inf_only	shared	0	Inf_only	0	shared	0	shared
B. pseudocatenulatum	ASV_785	0	0	0	0	0	0	0	0	0	0	0	Moth_only	0	0	0	0	Moth_only	0	0	0	0	0	0	0	0	0	0	0	0	0	0	0	0	0	0	0	0	0	0	0	0	0	0	0	0	0	0	0
B. pseudocatenulatum	ASV_783	0	0	0	0	shared	0	0	0	0	0	0	shared	0	0	Inf_only	0	0	Moth_only	0	0	0	0	0	0	0	0	0	0	0	0	0	0	0	0	0	0	0	0	0	0	0	0	0	0	0	0	0	0
B. pseudocatenulatum	ASV_78	0	0	0	Moth_only	0	0	0	Moth_only	0	Moth_only	shared	Moth_only	Inf_only	0	0	Moth_only	Moth_only	Moth_only	0	Moth_only	0	0	0	0	0	0	0	Moth_only	0	Moth_only	0	0	0	0	0	0	0	0	0	Moth_only	0	0	Moth_only	0	Moth_only	Moth_only	Moth_only	Moth_only
B. pseudocatenulatum	ASV_773	0	0	0	0	0	0	0	0	0	0	0	0	0	0	0	0	0	0	0	0	0	0	0	0	0	0	0	0	0	0	0	0	0	0	0	0	0	0	0	0	0	0	0	Inf_only	0	Inf_only	0	0
B. pseudocatenulatum	ASV_762	0	0	0	0	0	0	0	0	0	0	0	Moth_only	0	0	0	0	Moth_only	0	Moth_only	0	0	0	0	0	0	0	0	0	0	0	0	0	0	0	0	0	0	0	0	0	0	Inf_only	0	Inf_only	0	0	0	0
B. pseudocatenulatum	ASV_747	Moth_only	Moth_only	Moth_only	0	shared	0	0	0	0	0	Moth_only	Moth_only	Moth_only	0	Moth_only	Moth_only	Moth_only	Moth_only	0	Moth_only	0	0	0	Moth_only	shared	shared	0	Moth_only	Moth_only	shared	Moth_only	0	shared	Moth_only	Inf_only	0	0	0	0	Inf_only	0	Inf_only	0	0	0	shared	0	Moth_only
B. pseudocatenulatum	ASV_745	Moth_only	0	0	0	0	0	0	0	0	0	shared	0	0	0	Inf_only	0	0	0	0	0	0	0	0	0	0	0	0	0	0	0	0	0	0	0	0	0	0	0	0	0	0	0	0	0	0	0	0	0
B. pseudocatenulatum	ASV_743	Moth_only	0	0	0	Moth_only	Inf_only	0	0	0	0	Moth_only	Moth_only	Moth_only	0	Moth_only	Moth_only	Moth_only	Moth_only	0	Moth_only	Inf_only	Moth_only	0	Moth_only	shared	Moth_only	Moth_only	Moth_only	Moth_only	Inf_only	0	0	shared	0	Inf_only	0	0	0	0	Inf_only	0	Inf_only	0	0	0	Moth_only	0	Moth_only
B. pseudocatenulatum	ASV_727	0	0	0	0	0	0	0	0	0	0	0	0	0	0	Moth_only	0	0	0	0	0	0	0	0	0	0	0	0	0	0	0	0	0	0	0	0	0	0	0	0	0	0	0	0	0	0	0	0	0
B. pseudocatenulatum	ASV_72	Inf_only	shared	Inf_only	shared	Moth_only	Inf_only	0	Moth_only	Moth_only	Moth_only	Moth_only	shared	shared	shared	shared	shared	Moth_only	Moth_only	Moth_only	Moth_only	0	0	0	0	0	0	Moth_only	Moth_only	Moth_only	Moth_only	0	0	0	Moth_only	Inf_only	0	0	Moth_only	0	0	0	0	0	Inf_only	shared	Moth_only	Moth_only	shared
B. pseudocatenulatum	ASV_718	0	0	0	0	Moth_only	0	0	0	0	0	0	Moth_only	0	0	0	0	0	0	0	0	0	0	0	0	0	0	0	0	0	0	0	0	0	0	0	0	0	0	0	0	0	0	0	0	0	0	0	0
B. pseudocatenulatum	ASV_711	0	0	0	Moth_only	0	0	0	0	0	0	0	0	0	0	0	0	0	Moth_only	0	0	0	0	0	0	0	0	0	0	0	0	0	0	0	0	0	0	0	0	0	0	0	0	0	0	0	0	0	0
B. pseudocatenulatum	ASV_709	0	Moth_only	shared	shared	0	Moth_only	shared	Moth_only	Moth_only	shared	Inf_only	0	Inf_only	shared	Inf_only	Inf_only	Inf_only	0	Moth_only	0	Moth_only	0	Inf_only	Moth_only	0	0	Inf_only	Inf_only	Moth_only	Inf_only	0	0	0	0	Inf_only	Moth_only	Moth_only	Moth_only	0	0	Inf_only	Moth_only	Inf_only	0	Inf_only	0	Inf_only	0
B. pseudocatenulatum	ASV_708	Moth_only	0	0	0	Moth_only	0	0	0	0	0	Moth_only	Moth_only	Moth_only	0	Moth_only	0	0	Moth_only	0	0	0	0	0	0	0	0	0	0	0	0	Moth_only	0	0	0	0	0	0	0	0	0	0	Inf_only	0	0	0	0	0	0
B. pseudocatenulatum	ASV_703	0	Moth_only	shared	shared	0	Moth_only	Moth_only	Moth_only	Moth_only	Inf_only	0	0	0	shared	Inf_only	Inf_only	0	0	Moth_only	0	Moth_only	0	Inf_only	Moth_only	0	0	Inf_only	0	shared	0	0	0	0	0	Inf_only	0	Moth_only	0	0	0	Inf_only	0	Inf_only	0	Inf_only	0	0	0
B. pseudocatenulatum	ASV_701	Moth_only	Moth_only	0	0	Moth_only	0	0	0	0	0	Moth_only	shared	Moth_only	0	shared	0	Moth_only	Moth_only	0	0	Inf_only	0	0	Moth_only	0	Inf_only	0	Moth_only	Moth_only	shared	0	0	0	shared	0	0	0	0	0	Inf_only	0	Inf_only	0	Inf_only	0	0	0	0
B. pseudocatenulatum	ASV_684	Moth_only	Moth_only	0	0	0	0	0	0	0	0	0	0	0	0	0	0	0	0	0	0	0	0	0	0	0	0	0	0	0	0	0	0	0	0	0	0	0	0	0	0	0	0	0	0	0	0	0	0
B. pseudocatenulatum	ASV_683	0	Moth_only	0	0	shared	0	0	0	0	0	0	Moth_only	Moth_only	0	0	0	0	Moth_only	0	0	0	0	0	0	0	0	0	0	0	0	0	0	0	0	0	0	0	0	0	0	0	0	0	0	0	0	0	0
B. pseudocatenulatum	ASV_682	Moth_only	Moth_only	0	shared	Moth_only	Inf_only	0	0	0	0	Moth_only	shared	Moth_only	Moth_only	shared	Inf_only	Moth_only	0	0	0	0	0	0	Moth_only	0	0	0	Moth_only	Moth_only	Inf_only	0	0	0	Moth_only	Inf_only	0	0	0	0	0	0	Inf_only	0	shared	0	Inf_only	0	0
B. pseudocatenulatum	ASV_675	Moth_only	0	0	0	shared	0	0	0	0	0	0	0	Moth_only	0	0	0	0	Moth_only	0	0	0	0	0	0	0	0	0	0	0	0	0	0	0	0	Moth_only	0	0	0	0	0	0	Inf_only	0	0	0	0	0	0
B. pseudocatenulatum	ASV_666	Moth_only	0	0	0	0	0	0	0	0	0	Moth_only	shared	0	0	0	Moth_only	Moth_only	0	0	Moth_only	0	0	Moth_only	Moth_only	0	0	Moth_only	Moth_only	Moth_only	0	0	0	Inf_only	0	Inf_only	0	0	0	0	0	0	0	0	0	0	0	0	0
B. pseudocatenulatum	ASV_661	0	Moth_only	0	shared	0	0	0	Moth_only	0	0	Moth_only	shared	Moth_only	0	0	0	Moth_only	0	Moth_only	0	0	0	0	0	0	0	0	Moth_only	0	0	0	0	0	0	0	0	0	0	0	0	0	0	0	Inf_only	0	0	0	0
B. pseudocatenulatum	ASV_660	0	0	0	Moth_only	shared	0	0	0	0	0	0	0	Moth_only	0	Moth_only	0	0	Moth_only	0	0	0	0	0	0	0	0	0	0	0	0	0	0	0	0	0	0	0	0	0	0	0	Inf_only	0	Moth_only	0	0	0	0
B. pseudocatenulatum	ASV_659	0	0	0	0	Moth_only	0	0	0	0	0	shared	0	0	0	Inf_only	0	0	0	0	0	0	0	0	0	0	0	0	0	0	0	Moth_only	0	0	Moth_only	0	0	0	0	0	0	0	0	0	0	0	0	0	0
B. pseudocatenulatum	ASV_650	0	0	0	0	0	0	0	0	0	0	0	0	0	0	0	0	0	0	0	0	0	0	0	0	0	0	0	0	0	0	0	0	0	0	0	0	0	0	0	0	0	0	0	0	0	0	0	0
B. pseudocatenulatum	ASV_643	Inf_only	Moth_only	Moth_only	shared	0	Moth_only	shared	Moth_only	Moth_only	shared	shared	0	Inf_only	shared	Inf_only	Inf_only	0	0	Moth_only	Moth_only	Moth_only	0	Inf_only	Moth_only	0	0	0	0	shared	0	0	0	Inf_only	0	Inf_only	Moth_only	Moth_only	Moth_only	0	0	Inf_only	shared	Inf_only	0	0	0	Inf_only	0
B. pseudocatenulatum	ASV_632	Moth_only	Moth_only	0	0	Moth_only	0	0	0	0	0	0	0	Moth_only	0	Moth_only	0	0	Moth_only	0	0	0	0	0	0	0	0	0	0	0	0	0	0	0	Moth_only	0	0	0	0	0	0	Moth_only	Inf_only	0	0	0	0	0	0
B. pseudocatenulatum	ASV_623	Inf_only	Moth_only	0	shared	0	Moth_only	shared	Moth_only	Moth_only	Inf_only	Inf_only	0	0	shared	shared	Inf_only	shared	Moth_only	Moth_only	0	0	0	Inf_only	Moth_only	0	0	Inf_only	0	0	Inf_only	0	0	0	0	Inf_only	Moth_only	Moth_only	Moth_only	0	0	Inf_only	0	Inf_only	0	Inf_only	0	Inf_only	0
B. pseudocatenulatum	ASV_598	Moth_only	Moth_only	Moth_only	Inf_only	shared	Inf_only	0	0	Inf_only	0	Moth_only	shared	Moth_only	Moth_only	shared	Moth_only	shared	Moth_only	Moth_only	shared	0	shared	shared	shared	shared	shared	shared	Moth_only	Moth_only	shared	Moth_only	0	shared	Moth_only	Inf_only	Inf_only	Inf_only	0	0	Inf_only	0	Inf_only	0	Inf_only	0	Moth_only	0	Moth_only
B. pseudocatenulatum	ASV_592	Inf_only	Moth_only	Inf_only	shared	0	0	0	Moth_only	0	Moth_only	shared	0	0	shared	Inf_only	Inf_only	0	0	Moth_only	0	0	0	0	0	0	0	0	Inf_only	Inf_only	0	0	0	0	0	Inf_only	Moth_only	Moth_only	Moth_only	0	0	0	0	0	0	Inf_only	0	0	0
B. pseudocatenulatum	ASV_590	shared	Moth_only	0	shared	0	Inf_only	0	Moth_only	0	0	0	shared	shared	Moth_only	0	Inf_only	0	0	Moth_only	0	0	Moth_only	Moth_only	shared	Moth_only	Inf_only	0	0	0	Inf_only	0	Moth_only	0	shared	shared	Inf_only	Inf_only	0	0	Inf_only	0	0	Inf_only	0	Moth_only	0	Moth_only	0
B. pseudocatenulatum	ASV_585	Moth_only	Moth_only	0	0	Inf_only	0	0	Moth_only	0	0	0	0	0	0	Moth_only	0	0	Moth_only	0	0	0	0	0	0	0	Moth_only	0	0	0	0	0	0	0	Moth_only	0	0	0	0	0	0	Inf_only	Inf_only	0	Inf_only	0	0	0	0
B. pseudocatenulatum	ASV_580	Moth_only	shared	0	shared	shared	Inf_only	0	Moth_only	Inf_only	0	Moth_only	shared	Moth_only	shared	Moth_only	Moth_only	Moth_only	Moth_only	Moth_only	shared	0	Moth_only	Moth_only	shared	shared	shared	Moth_only	Moth_only	Moth_only	shared	Moth_only	0	shared	shared	shared	Inf_only	0	Inf_only	0	Inf_only	0	Inf_only	0	Inf_only	Moth_only	shared	Moth_only	Moth_only
B. pseudocatenulatum	ASV_569	Moth_only	Moth_only	0	shared	Moth_only	Inf_only	0	0	0	0	Moth_only	shared	Moth_only	0	shared	0	Moth_only	0	0	0	0	0	Moth_only	shared	Moth_only	0	Moth_only	Moth_only	Moth_only	0	0	0	0	Moth_only	Inf_only	0	0	0	0	Inf_only	0	Inf_only	0	Inf_only	0	0	0	Inf_only
B. pseudocatenulatum	ASV_562	0	Moth_only	0	shared	shared	0	0	0	0	0	0	0	Moth_only	0	Moth_only	0	0	Moth_only	0	0	0	0	Inf_only	0	0	0	0	0	0	0	0	0	0	0	0	0	0	0	0	0	0	Inf_only	0	0	Moth_only	Moth_only	Moth_only	Moth_only
B. pseudocatenulatum	ASV_556	shared	Moth_only	0	0	shared	0	0	0	0	0	Moth_only	Moth_only	Moth_only	Moth_only	Moth_only	Moth_only	Moth_only	Moth_only	Moth_only	0	Inf_only	Moth_only	Moth_only	shared	Moth_only	shared	0	Moth_only	Moth_only	shared	Moth_only	0	Moth_only	Moth_only	Inf_only	0	Inf_only	0	0	0	shared	Inf_only	0	shared	Moth_only	Inf_only	Moth_only	0
B. pseudocatenulatum	ASV_555	Moth_only	Moth_only	0	0	Moth_only	Inf_only	0	0	0	0	Moth_only	shared	Moth_only	Moth_only	shared	0	Moth_only	0	Moth_only	0	Inf_only	Moth_only	0	Moth_only	0	shared	0	Moth_only	shared	Inf_only	0	0	Moth_only	Moth_only	Inf_only	0	0	0	0	Inf_only	0	Inf_only	0	shared	0	0	0	0
B. pseudocatenulatum	ASV_549	0	Moth_only	0	0	Inf_only	0	0	0	0	0	0	Moth_only	0	0	0	0	Moth_only	0	0	0	0	Moth_only	Moth_only	shared	shared	Inf_only	Moth_only	Moth_only	Moth_only	shared	Moth_only	0	Moth_only	Moth_only	Inf_only	0	0	0	0	0	0	0	0	Inf_only	Moth_only	Moth_only	Moth_only	Moth_only
B. pseudocatenulatum	ASV_535	Inf_only	Moth_only	Inf_only	shared	0	0	0	Moth_only	Moth_only	Inf_only	Inf_only	Moth_only	0	shared	Inf_only	Inf_only	0	0	Moth_only	0	0	0	0	shared	0	0	0	Inf_only	0	Inf_only	0	0	Inf_only	0	Inf_only	0	Moth_only	Moth_only	0	0	Inf_only	Moth_only	Inf_only	0	0	0	0	0
B. pseudocatenulatum	ASV_530	0	0	0	0	0	0	0	0	0	0	0	0	0	0	0	0	0	0	0	0	0	0	0	0	0	Inf_only	0	0	0	0	0	0	0	0	Inf_only	0	0	0	0	0	0	0	0	Inf_only	Moth_only	Moth_only	Moth_only	shared
B. pseudocatenulatum	ASV_524	Moth_only	Moth_only	0	Inf_only	shared	Moth_only	0	0	0	0	0	0	Moth_only	Inf_only	Moth_only	0	0	Moth_only	Moth_only	0	0	0	0	0	0	0	0	0	0	0	0	0	0	0	0	0	0	0	0	Moth_only	Moth_only	Inf_only	0	Inf_only	Moth_only	0	Moth_only	0
B. pseudocatenulatum	ASV_523	0	0	0	Inf_only	Moth_only	0	0	0	0	0	Moth_only	Moth_only	0	0	Inf_only	0	Moth_only	Moth_only	0	0	0	0	0	0	0	0	Moth_only	Moth_only	Moth_only	0	Moth_only	0	Moth_only	Moth_only	0	0	0	0	0	0	0	Inf_only	0	Inf_only	0	0	0	0
B. pseudocatenulatum	ASV_515	0	0	0	0	0	0	0	0	0	0	0	0	Moth_only	0	0	0	0	0	0	0	0	0	0	0	0	0	0	0	0	0	0	0	0	0	0	0	0	0	0	0	0	0	0	0	0	0	0	0
B. pseudocatenulatum	ASV_514	0	0	0	0	0	0	0	0	0	0	0	0	0	0	0	0	0	0	0	0	0	0	0	0	0	0	0	0	0	0	0	0	0	0	Inf_only	0	0	0	0	0	0	0	0	0	Moth_only	shared	Moth_only	shared
B. pseudocatenulatum	ASV_504	Moth_only	Moth_only	0	0	Moth_only	0	0	0	0	0	0	0	Moth_only	0	Moth_only	0	0	Moth_only	0	0	0	0	0	0	0	0	0	0	0	0	0	0	0	0	0	0	0	0	0	0	0	Inf_only	0	0	0	0	0	0
B. pseudocatenulatum	ASV_500	Moth_only	Moth_only	0	Inf_only	Moth_only	Inf_only	Moth_only	0	0	0	Moth_only	shared	Moth_only	Moth_only	shared	0	Moth_only	0	Moth_only	0	Inf_only	Moth_only	Moth_only	Moth_only	0	shared	0	Moth_only	Moth_only	Inf_only	0	0	0	shared	0	0	Inf_only	0	0	Inf_only	0	Inf_only	0	shared	0	0	0	0
B. pseudocatenulatum	ASV_496	0	0	0	0	0	0	0	0	0	0	0	0	0	0	0	0	0	0	0	0	0	0	Moth_only	0	0	0	0	0	0	0	0	0	0	0	0	0	0	0	shared	Inf_only	0	0	0	0	0	Moth_only	0	Moth_only
B. pseudocatenulatum	ASV_483	shared	Moth_only	0	0	shared	0	0	0	0	0	shared	Moth_only	Moth_only	0	Moth_only	0	0	Moth_only	0	0	0	0	0	0	0	0	Moth_only	0	0	0	0	0	0	Moth_only	Inf_only	0	0	0	0	0	0	0	0	0	0	Moth_only	0	Moth_only
B. pseudocatenulatum	ASV_479	shared	Moth_only	Moth_only	shared	shared	Inf_only	0	Moth_only	shared	shared	Moth_only	shared	Moth_only	shared	Moth_only	Moth_only	Moth_only	Moth_only	Moth_only	shared	Inf_only	shared	Moth_only	shared	shared	shared	Moth_only	Moth_only	Moth_only	shared	Moth_only	Moth_only	shared	shared	shared	shared	0	0	0	Inf_only	0	Inf_only	0	shared	Moth_only	Moth_only	Moth_only	Moth_only
B. pseudocatenulatum	ASV_476	Moth_only	Moth_only	0	shared	shared	0	0	Moth_only	Inf_only	Inf_only	Moth_only	shared	Moth_only	Moth_only	shared	shared	Moth_only	Moth_only	0	Inf_only	Inf_only	shared	Moth_only	shared	shared	shared	Moth_only	Moth_only	Moth_only	shared	Moth_only	Moth_only	shared	shared	shared	Inf_only	0	Inf_only	0	Inf_only	0	Inf_only	Moth_only	Inf_only	0	Moth_only	0	Moth_only
B. pseudocatenulatum	ASV_475	Moth_only	Moth_only	0	0	shared	0	0	0	0	0	0	0	Moth_only	0	Moth_only	0	0	Moth_only	0	0	0	0	0	0	0	0	0	0	0	0	0	0	0	0	0	0	0	0	0	0	Moth_only	Inf_only	0	0	0	0	0	0
B. pseudocatenulatum	ASV_460	shared	Moth_only	0	shared	Moth_only	Inf_only	0	Moth_only	0	0	Moth_only	shared	Moth_only	Moth_only	Moth_only	shared	Moth_only	Moth_only	Moth_only	shared	0	0	0	0	0	0	0	0	0	0	Moth_only	0	0	0	0	0	0	Moth_only	0	shared	0	Inf_only	0	0	Moth_only	Moth_only	Moth_only	shared
B. pseudocatenulatum	ASV_459	Inf_only	shared	shared	shared	Inf_only	shared	shared	Moth_only	Moth_only	shared	shared	Moth_only	Inf_only	shared	Inf_only	Inf_only	Inf_only	Moth_only	Moth_only	Moth_only	shared	0	Inf_only	Moth_only	0	0	Inf_only	0	shared	Inf_only	0	0	0	0	Inf_only	Moth_only	Moth_only	Moth_only	0	0	Inf_only	Moth_only	Inf_only	0	Inf_only	0	Inf_only	0
B. pseudocatenulatum	ASV_431	0	0	0	0	0	Inf_only	0	0	0	0	0	Moth_only	Moth_only	0	0	Moth_only	Moth_only	Moth_only	0	Moth_only	0	0	0	Moth_only	Moth_only	Inf_only	Moth_only	0	0	0	0	0	shared	Moth_only	Inf_only	Inf_only	0	0	Inf_only	Inf_only	0	Inf_only	0	Inf_only	0	shared	0	shared
B. pseudocatenulatum	ASV_418	0	0	0	Moth_only	shared	0	0	0	0	0	Moth_only	Moth_only	Moth_only	Moth_only	Moth_only	0	Moth_only	Moth_only	Moth_only	0	0	Moth_only	Moth_only	shared	Inf_only	shared	Moth_only	Moth_only	Moth_only	Moth_only	Moth_only	0	shared	Moth_only	Inf_only	0	0	0	0	0	Moth_only	Inf_only	0	Moth_only	Moth_only	Moth_only	Moth_only	Moth_only
B. pseudocatenulatum	ASV_403	shared	Moth_only	0	0	shared	Inf_only	0	0	0	0	Moth_only	shared	0	0	0	Moth_only	Moth_only	Moth_only	0	0	0	Moth_only	Moth_only	0	Inf_only	shared	Moth_only	0	Moth_only	shared	0	0	Moth_only	Moth_only	Inf_only	0	0	0	0	Inf_only	0	Inf_only	0	0	0	0	0	0
B. pseudocatenulatum	ASV_399	Moth_only	Moth_only	0	0	Moth_only	0	0	0	0	0	Moth_only	shared	Moth_only	Moth_only	shared	0	Moth_only	Inf_only	0	0	0	0	0	Moth_only	Inf_only	0	0	0	0	0	Moth_only	Moth_only	shared	Moth_only	0	0	0	0	0	Inf_only	0	Inf_only	0	Moth_only	0	0	0	0
B. pseudocatenulatum	ASV_397	Moth_only	Moth_only	0	shared	shared	shared	0	0	Inf_only	0	Moth_only	shared	Moth_only	shared	Moth_only	Moth_only	Moth_only	Moth_only	Moth_only	Inf_only	0	shared	Moth_only	shared	shared	shared	Moth_only	Moth_only	Moth_only	shared	Moth_only	Moth_only	shared	shared	shared	Inf_only	0	0	Moth_only	Inf_only	0	Inf_only	Inf_only	Inf_only	0	Moth_only	0	Moth_only
B. pseudocatenulatum	ASV_389	shared	Moth_only	0	shared	shared	Inf_only	0	Moth_only	shared	shared	Moth_only	shared	shared	shared	shared	shared	shared	Moth_only	shared	shared	Inf_only	shared	Moth_only	shared	shared	shared	shared	Moth_only	shared	shared	Moth_only	Moth_only	shared	shared	shared	Inf_only	Inf_only	Inf_only	0	shared	0	shared	Moth_only	Inf_only	Moth_only	shared	Moth_only	shared
B. pseudocatenulatum	ASV_388	Moth_only	Moth_only	Moth_only	shared	shared	0	0	Moth_only	0	0	Moth_only	Moth_only	Moth_only	shared	shared	shared	0	Moth_only	Moth_only	0	0	Moth_only	Moth_only	shared	0	0	0	Moth_only	0	Moth_only	shared	0	0	0	Inf_only	Moth_only	Moth_only	0	Moth_only	shared	shared	Inf_only	0	Moth_only	0	0	0	0
B. pseudocatenulatum	ASV_382	Moth_only	Moth_only	0	0	shared	0	0	0	0	0	0	Moth_only	Moth_only	Inf_only	Moth_only	0	0	Moth_only	Moth_only	0	0	0	0	0	0	0	0	Moth_only	0	0	0	0	0	0	Moth_only	0	Moth_only	0	Moth_only	Moth_only	0	Inf_only	0	0	Moth_only	0	Moth_only	0
B. pseudocatenulatum	ASV_357	Moth_only	Moth_only	shared	shared	shared	Inf_only	0	Moth_only	0	shared	shared	shared	Moth_only	shared	shared	Moth_only	shared	Moth_only	Moth_only	Moth_only	Inf_only	Moth_only	Moth_only	shared	shared	shared	Moth_only	Moth_only	shared	shared	Moth_only	Moth_only	shared	shared	shared	0	0	Moth_only	0	Inf_only	Inf_only	Inf_only	Moth_only	Inf_only	Moth_only	shared	shared	Moth_only
B. pseudocatenulatum	ASV_354	Moth_only	Moth_only	0	shared	shared	Inf_only	0	Moth_only	0	0	Moth_only	shared	Moth_only	Moth_only	Inf_only	Moth_only	Moth_only	Moth_only	Moth_only	Moth_only	Inf_only	Moth_only	Moth_only	shared	shared	shared	Moth_only	Moth_only	Moth_only	shared	Inf_only	0	shared	shared	Inf_only	Moth_only	0	0	0	Inf_only	0	Inf_only	Inf_only	Inf_only	Moth_only	Inf_only	Moth_only	0
B. pseudocatenulatum	ASV_336	Moth_only	Moth_only	0	0	shared	0	0	0	0	0	Moth_only	Moth_only	Moth_only	0	Moth_only	0	Moth_only	Moth_only	0	0	0	Moth_only	Moth_only	shared	0	Moth_only	0	Moth_only	Moth_only	0	shared	Moth_only	Moth_only	Moth_only	shared	0	0	0	Inf_only	0	Inf_only	Inf_only	0	shared	0	Moth_only	0	shared
B. pseudocatenulatum	ASV_301	Inf_only	Moth_only	shared	shared	0	Moth_only	shared	Moth_only	shared	shared	shared	0	Inf_only	shared	Inf_only	Inf_only	Inf_only	Moth_only	Moth_only	Moth_only	Moth_only	0	Inf_only	Moth_only	0	0	shared	Inf_only	shared	Inf_only	0	0	Inf_only	0	Inf_only	Moth_only	Moth_only	Moth_only	0	0	Inf_only	Moth_only	Inf_only	0	Inf_only	0	Inf_only	0
B. pseudocatenulatum	ASV_293	Moth_only	Moth_only	0	0	shared	0	0	Moth_only	0	0	0	Moth_only	Moth_only	Inf_only	Moth_only	0	0	Moth_only	Moth_only	0	0	0	0	0	0	Moth_only	0	0	0	0	0	0	0	0	0	0	0	0	Moth_only	0	0	Inf_only	0	0	0	0	0	Inf_only
B. pseudocatenulatum	ASV_291	Moth_only	Moth_only	0	shared	shared	Inf_only	0	Moth_only	0	0	Moth_only	Moth_only	Moth_only	shared	Moth_only	Inf_only	Moth_only	Moth_only	Moth_only	0	0	0	shared	Moth_only	0	Moth_only	0	shared	0	0	0	0	shared	Moth_only	Inf_only	0	Moth_only	0	0	0	Moth_only	Inf_only	0	0	0	Moth_only	0	Moth_only
B. pseudocatenulatum	ASV_29	0	0	0	0	0	0	0	0	0	0	0	0	0	0	Moth_only	0	0	0	0	0	0	0	Moth_only	Moth_only	0	0	Moth_only	Moth_only	Moth_only	shared	Moth_only	Moth_only	Moth_only	0	0	0	0	0	0	Inf_only	0	Inf_only	0	Inf_only	0	Inf_only	0	Inf_only
B. pseudocatenulatum	ASV_281	Moth_only	Moth_only	0	shared	shared	0	Moth_only	0	0	0	shared	Moth_only	Moth_only	shared	Moth_only	Inf_only	0	Moth_only	Moth_only	Moth_only	0	0	shared	Moth_only	0	0	0	Moth_only	0	0	Moth_only	0	Moth_only	0	Inf_only	0	0	0	Inf_only	Moth_only	Moth_only	Inf_only	0	shared	Moth_only	shared	Moth_only	Moth_only
B. pseudocatenulatum	ASV_277	shared	Moth_only	0	shared	shared	shared	0	Moth_only	Inf_only	0	Moth_only	shared	Moth_only	Moth_only	Moth_only	shared	Moth_only	Moth_only	Moth_only	shared	0	shared	0	Moth_only	shared	shared	Moth_only	Moth_only	Moth_only	shared	Moth_only	Moth_only	shared	Moth_only	shared	Inf_only	0	0	Moth_only	Inf_only	0	Inf_only	Moth_only	shared	Moth_only	shared	Moth_only	Moth_only
B. pseudocatenulatum	ASV_261	shared	shared	shared	shared	shared	Inf_only	0	Moth_only	Inf_only	0	Moth_only	Moth_only	shared	shared	Moth_only	shared	Moth_only	shared	Moth_only	shared	Inf_only	shared	0	shared	shared	shared	Moth_only	Moth_only	Moth_only	shared	Moth_only	Moth_only	shared	shared	shared	Inf_only	0	Inf_only	0	Inf_only	0	Inf_only	Inf_only	Inf_only	0	shared	0	shared
B. pseudocatenulatum	ASV_244	shared	Moth_only	shared	shared	shared	Inf_only	0	Moth_only	Inf_only	0	Moth_only	shared	Moth_only	shared	shared	shared	Moth_only	Moth_only	Moth_only	0	Inf_only	shared	shared	shared	shared	shared	shared	Moth_only	Moth_only	shared	Moth_only	shared	shared	shared	shared	Inf_only	0	0	0	Inf_only	0	Inf_only	Moth_only	shared	Moth_only	shared	Moth_only	Moth_only
B. pseudocatenulatum	ASV_21	Moth_only	Moth_only	0	shared	shared	Inf_only	0	0	0	Inf_only	shared	shared	Moth_only	Moth_only	shared	shared	Moth_only	Moth_only	Moth_only	0	Inf_only	Moth_only	shared	shared	shared	shared	shared	Moth_only	0	Inf_only	Moth_only	shared	shared	Moth_only	shared	0	0	shared	0	shared	shared	Inf_only	Inf_only	shared	Inf_only	shared	0	shared
B. pseudocatenulatum	ASV_206	Moth_only	Moth_only	0	shared	shared	Inf_only	Inf_only	Moth_only	0	0	shared	Moth_only	Moth_only	shared	shared	Inf_only	0	Moth_only	Moth_only	0	0	0	Moth_only	Moth_only	0	Moth_only	Moth_only	shared	0	Inf_only	0	0	Moth_only	0	shared	0	0	Moth_only	Inf_only	Moth_only	Moth_only	Inf_only	0	Moth_only	Moth_only	shared	Moth_only	Moth_only
B. pseudocatenulatum	ASV_20	Inf_only	Moth_only	shared	shared	Moth_only	shared	shared	Moth_only	Moth_only	shared	shared	Moth_only	shared	shared	Inf_only	shared	Moth_only	Moth_only	Moth_only	Moth_only	Moth_only	Moth_only	shared	0	0	0	Moth_only	shared	0	shared	Moth_only	0	0	Moth_only	Inf_only	Moth_only	Moth_only	Moth_only	0	0	0	shared	Inf_only	Inf_only	Moth_only	Moth_only	shared	shared
B. pseudocatenulatum	ASV_2	shared	shared	shared	shared	shared	shared	shared	Moth_only	shared	shared	shared	shared	shared	shared	shared	shared	shared	shared	Moth_only	shared	shared	shared	shared	shared	shared	shared	shared	shared	shared	shared	shared	shared	shared	shared	shared	shared	shared	shared	shared	shared	shared	shared	shared	shared	shared	shared	shared	shared
B. pseudocatenulatum	ASV_1697	0	Moth_only	0	0	0	0	0	0	0	0	Moth_only	Moth_only	Moth_only	0	0	0	Moth_only	0	0	0	0	0	0	0	0	0	0	0	Moth_only	Inf_only	0	0	0	0	0	0	0	0	0	0	0	0	0	0	0	0	0	0
B. pseudocatenulatum	ASV_1689	Inf_only	Moth_only	shared	shared	0	Moth_only	shared	Moth_only	Moth_only	shared	Inf_only	0	Inf_only	shared	Inf_only	Inf_only	0	0	Moth_only	0	Moth_only	0	Inf_only	0	0	0	Inf_only	Inf_only	Inf_only	0	0	0	0	0	0	Moth_only	Moth_only	Moth_only	Inf_only	0	shared	Moth_only	Inf_only	0	Inf_only	0	Inf_only	0
B. pseudocatenulatum	ASV_1688	0	Moth_only	0	0	0	0	0	0	0	0	Moth_only	Moth_only	0	0	0	Moth_only	Moth_only	0	0	0	0	0	Moth_only	Moth_only	0	Moth_only	Moth_only	0	0	0	0	0	Moth_only	0	0	0	0	0	0	0	0	Inf_only	0	0	Moth_only	Moth_only	Moth_only	Moth_only
B. pseudocatenulatum	ASV_1685	Moth_only	Moth_only	0	0	0	0	0	0	0	0	Moth_only	shared	0	0	0	Moth_only	Moth_only	0	0	0	0	0	0	0	0	0	0	0	0	0	0	0	0	0	0	0	0	0	0	0	0	0	0	0	0	0	0	0
B. pseudocatenulatum	ASV_1683	0	0	0	0	Moth_only	0	0	0	0	0	Moth_only	shared	0	0	0	Moth_only	Moth_only	Moth_only	0	Moth_only	0	0	0	Moth_only	Inf_only	shared	0	0	0	0	Moth_only	0	shared	Moth_only	Inf_only	0	0	0	0	Inf_only	0	Inf_only	0	0	0	Moth_only	0	Moth_only
B. pseudocatenulatum	ASV_1676	0	0	0	0	0	0	0	0	0	0	0	0	0	0	0	0	0	0	0	0	0	0	0	0	0	0	0	0	0	0	0	0	0	0	0	0	0	0	0	0	0	0	0	0	0	0	0	0
B. pseudocatenulatum	ASV_1664	0	0	0	0	0	0	0	0	0	0	0	0	0	0	0	0	0	0	0	0	0	0	0	0	0	0	0	0	0	0	0	0	0	0	0	0	0	0	0	0	0	Inf_only	0	0	0	0	0	0
B. pseudocatenulatum	ASV_1663	0	0	0	0	0	0	0	0	0	0	0	0	0	0	0	0	Moth_only	0	0	0	0	0	0	0	0	0	0	0	0	0	0	0	0	0	0	0	0	0	0	0	0	Inf_only	0	Inf_only	0	0	0	0
B. pseudocatenulatum	ASV_1652	0	0	0	0	0	0	0	0	0	0	0	0	0	0	0	0	0	0	0	0	0	0	0	0	0	0	0	0	0	0	0	0	0	0	0	0	0	0	0	0	0	Inf_only	0	0	0	0	0	0
B. pseudocatenulatum	ASV_1637	Inf_only	Moth_only	0	0	Moth_only	Inf_only	0	0	0	0	Moth_only	Moth_only	Moth_only	0	Inf_only	0	Moth_only	0	0	0	Inf_only	0	0	0	0	0	0	Moth_only	Moth_only	0	0	0	0	Moth_only	shared	0	0	0	0	shared	0	Inf_only	0	Inf_only	0	Inf_only	0	0
B. pseudocatenulatum	ASV_1633	0	Moth_only	0	0	Moth_only	0	0	0	0	0	Moth_only	Moth_only	Moth_only	shared	0	Moth_only	Moth_only	0	0	Moth_only	0	0	0	0	0	0	0	Moth_only	0	0	Moth_only	0	Moth_only	0	0	0	0	0	0	Inf_only	0	Inf_only	0	0	0	0	0	0
B. pseudocatenulatum	ASV_1626	0	0	0	0	0	0	0	0	0	0	0	0	0	0	0	0	0	0	0	0	0	0	0	0	0	0	0	Moth_only	0	0	0	0	0	0	0	0	0	0	0	0	0	0	0	0	0	0	0	0
B. pseudocatenulatum	ASV_1615	Moth_only	Moth_only	0	0	shared	0	0	0	0	0	0	Moth_only	Moth_only	0	Moth_only	0	0	Moth_only	Moth_only	0	0	0	0	0	0	0	0	0	0	0	0	0	0	0	Inf_only	0	0	0	0	0	Inf_only	Inf_only	0	Moth_only	0	0	0	0
B. pseudocatenulatum	ASV_1609	0	0	0	0	Moth_only	0	0	0	0	0	0	Moth_only	0	0	Moth_only	0	0	Moth_only	0	0	0	0	0	0	0	0	0	0	0	0	0	0	0	0	0	0	0	0	0	0	0	0	0	0	0	0	0	0
B. pseudocatenulatum	ASV_1602	0	0	0	0	0	0	0	Moth_only	0	0	0	0	0	0	Inf_only	0	0	0	Moth_only	0	0	0	0	0	0	0	0	0	0	0	0	0	0	0	0	0	0	0	0	0	0	0	0	0	0	0	0	0
B. pseudocatenulatum	ASV_1589	0	0	0	0	0	0	0	0	0	0	0	0	0	0	0	0	0	0	0	0	0	0	0	0	0	0	0	0	0	0	0	0	0	0	0	0	0	0	0	0	0	Inf_only	0	0	0	0	0	0
B. pseudocatenulatum	ASV_1559	0	Moth_only	0	0	0	0	0	0	0	0	0	0	0	0	0	0	0	0	0	0	0	0	0	0	0	0	0	Moth_only	0	0	0	0	0	Moth_only	0	0	0	0	0	0	0	0	0	Inf_only	0	0	0	0
B. pseudocatenulatum	ASV_1551	0	0	0	0	0	0	0	0	0	0	0	Moth_only	0	0	0	0	0	0	0	0	0	0	0	0	0	0	0	0	0	0	0	0	0	0	0	0	0	0	0	0	0	0	0	0	0	0	0	0
B. pseudocatenulatum	ASV_1541	Moth_only	Moth_only	0	shared	Moth_only	0	0	0	0	0	Moth_only	shared	0	0	Moth_only	Moth_only	Moth_only	Moth_only	0	Moth_only	0	0	0	0	0	0	0	0	0	0	0	0	Moth_only	0	0	0	0	0	0	Inf_only	0	Inf_only	0	Inf_only	Moth_only	Moth_only	Moth_only	Moth_only
B. pseudocatenulatum	ASV_1538	Moth_only	Moth_only	0	0	0	0	0	0	0	0	Moth_only	Moth_only	0	0	0	0	0	Moth_only	0	0	0	0	0	0	0	0	0	0	0	0	0	0	0	0	0	0	0	0	0	0	Inf_only	0	0	0	0	Moth_only	0	Moth_only
B. pseudocatenulatum	ASV_1535	Moth_only	0	0	Inf_only	Moth_only	0	0	0	0	0	Moth_only	shared	Moth_only	0	shared	0	Moth_only	0	0	0	0	0	0	Moth_only	0	Inf_only	0	Moth_only	Moth_only	Inf_only	0	0	0	shared	0	0	0	0	0	0	0	0	0	Inf_only	0	0	0	0
B. pseudocatenulatum	ASV_1534	Inf_only	Moth_only	Moth_only	shared	0	0	0	Moth_only	0	0	shared	0	0	shared	Inf_only	0	0	0	Moth_only	0	0	0	0	Moth_only	0	0	0	0	Moth_only	0	0	0	0	0	Inf_only	0	0	0	0	0	Inf_only	0	Inf_only	0	0	0	0	0
B. pseudocatenulatum	ASV_1530	0	0	0	0	0	0	0	0	0	0	0	0	0	0	0	0	0	0	0	0	0	0	0	0	0	0	0	0	0	0	0	0	0	0	0	0	0	0	0	0	0	0	0	0	0	0	0	0
B. pseudocatenulatum	ASV_1523	0	0	0	0	Moth_only	0	0	0	0	0	0	0	0	0	0	0	0	0	0	0	Inf_only	0	0	0	Moth_only	0	0	0	0	0	0	0	0	0	0	0	0	0	0	0	0	Inf_only	0	0	0	0	0	0
B. pseudocatenulatum	ASV_1522	Moth_only	Moth_only	Moth_only	shared	shared	Inf_only	0	Moth_only	0	0	Moth_only	shared	Moth_only	Moth_only	Moth_only	shared	Moth_only	Moth_only	Moth_only	Moth_only	0	Moth_only	Moth_only	shared	shared	shared	Moth_only	Moth_only	shared	shared	Moth_only	Inf_only	shared	shared	Inf_only	Inf_only	shared	0	0	Inf_only	Inf_only	Inf_only	0	0	shared	Moth_only	Moth_only	shared
B. pseudocatenulatum	ASV_1520	0	0	0	0	0	0	0	0	0	0	0	0	0	0	0	0	0	0	0	0	0	0	0	0	0	0	0	0	0	0	0	0	0	0	0	0	0	0	0	0	0	0	0	0	0	shared	0	Moth_only
B. pseudocatenulatum	ASV_1499	0	Moth_only	0	Moth_only	0	0	0	Moth_only	0	0	0	0	0	0	0	0	0	0	0	0	0	0	0	0	0	0	Inf_only	0	Inf_only	0	0	0	0	0	Inf_only	0	0	0	0	0	0	0	0	0	0	0	0	0
B. pseudocatenulatum	ASV_1479	0	0	0	0	0	0	0	0	0	0	0	Moth_only	0	0	0	0	0	0	0	0	0	0	0	0	0	0	0	0	0	0	0	0	0	0	0	0	0	0	0	0	0	0	0	0	0	0	0	0
B. pseudocatenulatum	ASV_1476	0	0	0	0	0	Inf_only	0	0	0	0	0	Moth_only	0	0	0	Moth_only	Moth_only	0	0	Moth_only	0	0	0	0	0	0	0	0	0	0	0	0	Moth_only	0	Inf_only	0	0	0	0	0	0	0	0	0	0	0	0	0
B. pseudocatenulatum	ASV_1475	Moth_only	0	0	Inf_only	Moth_only	0	0	0	0	0	Moth_only	Moth_only	0	0	Inf_only	0	Moth_only	0	0	0	0	0	0	0	0	0	0	Moth_only	Moth_only	0	0	0	0	Moth_only	0	0	0	0	0	0	0	0	0	Inf_only	0	0	0	0
B. pseudocatenulatum	ASV_1466	0	0	0	0	Moth_only	0	0	0	0	0	0	0	0	0	0	0	0	0	0	0	0	Moth_only	Moth_only	0	0	0	Moth_only	0	0	0	Moth_only	0	Moth_only	0	0	0	0	0	0	0	0	Inf_only	0	0	0	0	0	0
B. pseudocatenulatum	ASV_1465	0	0	0	0	0	0	0	0	0	0	shared	0	0	0	0	0	0	0	0	0	0	0	0	0	0	0	0	0	0	0	0	0	0	0	0	0	0	0	0	0	0	Inf_only	0	0	0	0	0	0
B. pseudocatenulatum	ASV_1458	0	0	0	0	0	0	0	0	0	0	0	0	0	0	0	0	0	0	0	0	0	0	0	0	0	0	0	0	0	0	0	0	0	0	0	0	0	0	0	0	0	0	0	0	0	Moth_only	0	Moth_only
B. pseudocatenulatum	ASV_1451	0	0	0	0	0	0	0	0	0	0	0	0	0	0	0	0	0	0	0	0	0	0	0	0	0	0	0	0	0	0	0	0	0	0	0	0	0	0	0	0	0	Inf_only	0	Inf_only	0	0	0	0
B. pseudocatenulatum	ASV_1434	0	0	Moth_only	0	0	0	0	0	0	0	0	0	0	0	0	0	Moth_only	0	0	0	0	0	0	Inf_only	Inf_only	0	0	Moth_only	0	0	0	0	0	0	Inf_only	0	0	0	0	0	0	0	0	0	0	0	0	0
B. pseudocatenulatum	ASV_1425	Inf_only	Moth_only	0	0	0	Inf_only	0	Moth_only	0	0	0	shared	0	Moth_only	0	0	0	0	0	Moth_only	0	Moth_only	0	Moth_only	Moth_only	Inf_only	0	0	0	0	0	0	0	Moth_only	Inf_only	Inf_only	Moth_only	0	0	Inf_only	0	Inf_only	0	0	Moth_only	Moth_only	Moth_only	Moth_only
B. pseudocatenulatum	ASV_1417	0	0	0	0	0	0	0	0	0	0	0	0	0	0	0	0	0	0	0	0	0	0	0	0	0	0	0	0	0	0	0	0	0	0	0	0	0	0	0	0	0	Inf_only	0	0	0	0	0	0
B. pseudocatenulatum	ASV_1410	0	0	0	0	0	0	0	0	0	0	0	0	Moth_only	0	0	0	0	0	0	0	0	0	0	0	0	0	0	0	0	0	Moth_only	0	0	0	0	0	0	0	0	Inf_only	0	Inf_only	0	0	0	0	0	0
B. pseudocatenulatum	ASV_1392	0	0	0	0	Inf_only	0	0	0	0	0	0	0	0	0	0	0	0	0	0	0	0	0	0	0	0	0	0	0	0	0	0	0	0	0	0	0	0	0	0	0	Moth_only	Inf_only	0	0	0	0	0	0
B. pseudocatenulatum	ASV_1379	0	0	0	0	0	0	0	0	0	0	0	Moth_only	0	0	0	0	Moth_only	0	Moth_only	0	0	0	0	0	0	0	0	0	0	0	0	0	0	0	0	0	0	0	0	0	0	0	0	0	0	0	0	0
B. pseudocatenulatum	ASV_1371	0	0	0	0	0	0	0	0	0	0	0	0	0	Moth_only	0	0	0	0	0	0	0	0	0	0	0	0	0	0	0	0	0	0	0	0	0	0	0	0	0	0	0	0	0	0	0	0	0	0
B. pseudocatenulatum	ASV_1368	Moth_only	0	0	Inf_only	shared	0	0	0	0	0	0	Moth_only	Moth_only	Inf_only	Moth_only	0	0	Moth_only	0	0	0	0	0	0	0	0	0	Moth_only	0	0	0	0	0	0	0	0	0	0	0	0	0	Inf_only	0	0	0	0	0	0
B. pseudocatenulatum	ASV_1363	0	0	0	0	0	0	0	0	0	0	0	0	0	0	0	0	0	0	0	0	0	0	0	0	0	0	0	0	0	0	0	0	0	Moth_only	0	0	0	0	0	0	0	0	0	0	0	0	0	0
B. pseudocatenulatum	ASV_1352	0	0	0	0	0	0	0	0	0	0	0	0	0	0	0	0	0	0	0	0	0	0	0	0	0	0	0	0	0	0	0	0	0	0	0	0	0	0	0	0	0	0	0	0	0	0	0	0
B. pseudocatenulatum	ASV_1319	0	0	0	0	0	0	0	0	0	0	0	0	0	Moth_only	0	0	0	0	0	0	0	0	0	0	0	0	0	0	0	0	0	0	0	0	0	0	0	0	0	0	0	0	0	0	0	0	0	0
B. pseudocatenulatum	ASV_1317	0	0	0	0	0	0	0	0	0	0	0	0	0	0	0	0	0	0	0	0	0	0	0	0	0	0	0	0	0	0	0	0	0	0	0	0	0	0	0	0	0	0	0	0	0	Moth_only	0	Moth_only
B. pseudocatenulatum	ASV_1315	0	0	0	0	0	0	0	0	0	0	0	0	0	0	0	0	0	0	0	0	0	0	0	0	0	0	0	0	0	0	0	0	0	0	0	0	0	0	0	0	0	0	0	0	0	0	0	0
B. pseudocatenulatum	ASV_1310	0	0	0	0	0	0	0	0	0	0	0	0	0	0	0	0	0	0	0	0	0	0	0	0	0	0	0	0	0	0	0	0	0	0	0	0	0	0	0	0	0	0	0	0	0	0	0	0
B. pseudocatenulatum	ASV_1301	Moth_only	0	0	0	Moth_only	0	0	0	0	0	Moth_only	Moth_only	Moth_only	0	0	Moth_only	Moth_only	Moth_only	0	Moth_only	0	0	0	0	0	0	0	Moth_only	0	0	0	0	Inf_only	0	0	0	0	0	0	Inf_only	0	Inf_only	0	0	0	0	0	0
B. pseudocatenulatum	ASV_1291	0	Moth_only	0	0	0	0	0	0	0	0	0	Moth_only	0	0	0	Moth_only	Moth_only	0	0	0	0	0	0	0	0	0	0	0	Inf_only	0	0	0	0	0	0	0	0	0	0	0	0	0	0	0	0	0	0	0
B. pseudocatenulatum	ASV_1280	0	0	0	0	0	0	0	0	0	0	0	0	0	0	0	0	0	0	0	0	0	0	0	0	0	0	0	0	0	0	0	0	0	0	0	0	0	0	0	0	0	0	0	0	0	0	0	0
B. pseudocatenulatum	ASV_1279	Moth_only	Moth_only	0	0	shared	0	0	0	0	0	Moth_only	Moth_only	Moth_only	0	Moth_only	Moth_only	0	Moth_only	0	0	Inf_only	0	Moth_only	Moth_only	0	0	Moth_only	Moth_only	0	Moth_only	0	0	0	0	shared	0	0	0	0	0	0	Inf_only	0	Moth_only	0	Moth_only	0	Moth_only
B. pseudocatenulatum	ASV_1277	0	0	0	0	0	0	0	0	0	0	shared	Moth_only	0	0	Inf_only	0	Moth_only	0	0	0	0	0	0	0	0	0	0	Moth_only	0	Inf_only	0	0	0	Moth_only	0	0	0	0	0	0	0	0	0	Inf_only	0	0	0	0
B. pseudocatenulatum	ASV_1256	0	0	0	0	0	0	0	0	0	0	0	0	0	0	0	0	0	0	0	0	0	0	0	0	0	0	0	0	0	0	0	0	0	0	0	0	0	0	0	0	0	0	0	Inf_only	0	0	0	0
B. pseudocatenulatum	ASV_1251	0	0	0	0	0	0	0	0	0	0	0	0	0	0	0	0	0	0	0	0	0	0	0	0	0	0	0	0	0	0	0	0	0	0	0	0	0	0	0	0	0	Inf_only	0	0	0	0	0	0
B. pseudocatenulatum	ASV_1232	0	0	0	0	0	0	0	0	0	0	0	Inf_only	0	0	0	Inf_only	0	0	0	Moth_only	0	0	0	0	0	0	0	0	0	0	0	0	0	0	0	0	0	0	0	0	0	0	0	0	0	0	0	0
B. pseudocatenulatum	ASV_1225	0	0	0	0	0	0	0	0	0	0	Moth_only	Moth_only	0	0	0	0	0	0	0	0	0	0	0	0	0	0	0	0	Moth_only	0	0	0	0	0	0	0	0	0	0	0	0	0	0	Inf_only	0	0	0	0
B. pseudocatenulatum	ASV_1224	0	0	0	0	0	0	0	0	0	0	0	0	Moth_only	0	0	0	0	0	0	0	0	0	0	0	0	0	0	0	0	0	0	0	0	0	0	0	Moth_only	0	0	0	Inf_only	0	0	Inf_only	0	0	0	0
B. pseudocatenulatum	ASV_1220	0	0	0	shared	0	0	0	0	0	0	0	shared	0	0	0	0	0	0	0	0	0	0	0	0	0	0	0	0	0	0	0	0	0	0	0	0	0	0	0	0	0	0	0	0	0	0	0	0
B. pseudocatenulatum	ASV_1219	0	0	0	0	Moth_only	0	0	0	0	0	Moth_only	Moth_only	0	0	0	0	0	0	0	0	0	0	0	0	0	0	0	0	0	0	0	0	0	0	0	0	0	0	0	0	0	Inf_only	0	0	0	0	0	0
B. pseudocatenulatum	ASV_1218	0	0	0	0	0	0	0	0	0	0	0	0	0	0	0	0	0	0	0	0	0	0	0	0	0	0	0	0	0	0	0	0	0	0	0	0	0	0	0	0	0	Inf_only	0	0	0	0	0	0
B. pseudocatenulatum	ASV_1202	0	Moth_only	0	0	0	Inf_only	0	0	0	0	0	Moth_only	0	Moth_only	0	0	Moth_only	0	0	0	0	0	0	0	0	Inf_only	Moth_only	Moth_only	Moth_only	Inf_only	0	0	0	shared	0	0	Inf_only	0	0	Inf_only	0	Inf_only	0	shared	0	0	0	0
B. pseudocatenulatum	ASV_1193	0	0	0	0	0	0	0	0	0	0	shared	Moth_only	0	0	0	0	0	0	0	0	0	0	0	0	0	0	0	0	0	0	0	0	0	0	0	0	0	0	0	0	0	0	0	0	0	0	0	0
B. pseudocatenulatum	ASV_1190	0	0	0	0	0	0	0	0	0	0	0	Moth_only	0	0	0	0	Moth_only	0	0	0	0	0	0	0	0	0	0	0	0	0	0	0	0	0	0	0	0	0	0	0	0	Inf_only	0	0	0	0	0	0
B. pseudocatenulatum	ASV_1188	Inf_only	Moth_only	Moth_only	shared	0	0	0	Moth_only	Moth_only	0	0	0	Inf_only	shared	Inf_only	Inf_only	0	0	Moth_only	0	Moth_only	0	0	Moth_only	0	0	0	0	0	0	0	0	0	0	0	0	Moth_only	0	0	0	0	0	0	0	0	0	0	0
B. pseudocatenulatum	ASV_1187	0	0	0	0	0	0	0	0	0	0	0	0	0	0	0	0	0	Moth_only	0	0	0	0	0	0	0	0	0	0	0	0	0	0	0	0	0	0	0	0	0	0	0	0	0	0	0	0	0	0
B. pseudocatenulatum	ASV_1186	0	0	0	0	0	0	0	0	0	0	0	Moth_only	0	0	0	0	0	0	0	0	0	0	0	0	0	0	0	0	0	0	0	0	0	0	0	0	0	0	0	0	0	0	0	0	0	0	0	0
B. pseudocatenulatum	ASV_1179	0	0	0	0	Moth_only	0	0	0	0	0	0	Moth_only	Moth_only	0	0	0	0	Moth_only	0	0	0	0	0	0	0	0	0	0	0	0	0	0	0	0	0	0	0	0	0	0	0	0	0	0	0	0	0	0
B. pseudocatenulatum	ASV_1158	Inf_only	0	0	0	0	0	0	0	0	0	Moth_only	shared	0	0	0	0	Moth_only	0	0	0	0	0	0	0	0	0	0	0	0	0	0	0	0	0	0	0	0	0	0	0	0	0	0	0	0	0	0	0
B. pseudocatenulatum	ASV_1157	0	Moth_only	0	0	0	0	0	Moth_only	0	0	0	0	0	0	0	0	0	0	0	0	0	0	0	0	0	0	0	0	0	0	0	0	0	0	0	0	0	0	0	0	0	0	0	0	0	0	0	0
B. pseudocatenulatum	ASV_1156	Moth_only	Moth_only	0	0	Moth_only	Inf_only	0	0	0	0	Moth_only	Moth_only	Moth_only	0	Inf_only	0	Moth_only	0	0	0	0	Moth_only	0	Moth_only	Inf_only	Inf_only	0	Moth_only	Moth_only	shared	0	0	Moth_only	Moth_only	Inf_only	0	0	0	0	Inf_only	0	Inf_only	0	Inf_only	0	0	0	0
B. pseudocatenulatum	ASV_1155	Inf_only	Moth_only	shared	shared	0	Moth_only	shared	Moth_only	Moth_only	Inf_only	Inf_only	0	Inf_only	shared	Inf_only	Inf_only	Inf_only	Moth_only	Moth_only	Moth_only	Moth_only	0	Inf_only	Moth_only	0	0	Inf_only	Inf_only	Inf_only	Inf_only	0	0	Inf_only	0	Inf_only	Moth_only	Moth_only	Moth_only	shared	0	shared	Moth_only	Inf_only	0	Inf_only	0	Inf_only	0
B. pseudocatenulatum	ASV_1148	0	0	0	0	0	0	0	0	0	0	0	0	0	0	0	0	0	0	0	0	0	0	0	0	Moth_only	Inf_only	0	0	0	0	0	0	0	0	0	0	0	0	0	0	0	0	0	0	0	Moth_only	0	Moth_only
B. pseudocatenulatum	ASV_1139	shared	Moth_only	0	0	Moth_only	Inf_only	0	0	0	0	shared	shared	Moth_only	Moth_only	shared	Inf_only	shared	0	0	0	0	0	0	Inf_only	0	0	Moth_only	Moth_only	Moth_only	0	0	0	Inf_only	Moth_only	Inf_only	0	0	0	0	Inf_only	0	Inf_only	0	shared	0	Inf_only	0	Inf_only
B. pseudocatenulatum	ASV_1126	0	Moth_only	0	0	0	Inf_only	0	0	0	0	0	shared	0	Moth_only	0	0	0	0	0	0	0	0	0	0	Moth_only	Inf_only	0	0	0	0	0	Inf_only	0	0	Inf_only	Inf_only	0	0	0	Inf_only	0	Inf_only	0	0	0	0	0	0
B. pseudocatenulatum	ASV_1120	Moth_only	0	Inf_only	Inf_only	0	0	Inf_only	0	0	0	Moth_only	shared	0	0	0	0	Moth_only	0	0	0	0	0	0	0	0	0	0	0	0	0	0	0	0	0	0	0	0	0	0	0	0	0	0	0	0	0	0	Inf_only
B. pseudocatenulatum	ASV_1111	0	0	0	0	0	0	0	0	0	0	0	0	0	0	0	0	0	0	0	0	0	0	0	0	0	0	0	0	0	0	0	0	0	0	0	0	0	0	0	0	0	0	0	0	0	0	0	0
B. pseudocatenulatum	ASV_1107	0	0	0	0	0	0	0	0	0	0	0	0	0	0	0	0	0	0	0	0	0	0	0	0	0	0	0	0	0	0	0	0	0	0	0	0	0	0	0	0	0	0	0	0	0	0	0	0
B. pseudocatenulatum	ASV_1091	0	0	0	0	Inf_only	0	0	0	0	0	0	Moth_only	0	Inf_only	0	0	0	Moth_only	0	0	0	0	0	0	0	0	0	0	0	0	0	0	0	0	0	0	0	0	0	0	0	0	0	0	0	0	0	0
B. pseudocatenulatum	ASV_1082	0	shared	0	Inf_only	shared	0	0	0	Inf_only	0	shared	Moth_only	Moth_only	Moth_only	Moth_only	shared	Moth_only	Moth_only	Moth_only	0	Inf_only	Moth_only	Moth_only	Inf_only	Moth_only	shared	0	0	Moth_only	Inf_only	Moth_only	0	Moth_only	Inf_only	Inf_only	Inf_only	0	0	0	Inf_only	0	Inf_only	0	Inf_only	0	0	0	0
B. pseudocatenulatum	ASV_1056	Moth_only	Moth_only	0	0	Moth_only	Inf_only	0	0	0	0	Moth_only	shared	Moth_only	0	shared	0	Moth_only	0	Moth_only	0	0	0	0	Moth_only	0	0	0	Moth_only	Moth_only	Inf_only	0	0	0	Moth_only	Inf_only	0	0	0	0	Inf_only	0	Inf_only	0	Inf_only	0	0	0	0
B. pseudocatenulatum	ASV_1050	0	0	0	0	0	0	0	0	0	0	0	0	0	0	0	0	0	0	0	0	0	0	0	0	0	0	0	0	0	0	Moth_only	0	Moth_only	0	Inf_only	0	0	0	0	0	0	0	0	Inf_only	Moth_only	shared	Moth_only	shared
B. pseudocatenulatum	ASV_1048	0	Moth_only	0	Inf_only	0	0	0	0	Moth_only	0	Inf_only	0	Inf_only	shared	Inf_only	Inf_only	0	0	Moth_only	0	0	0	0	0	0	0	Inf_only	0	0	0	0	0	0	0	0	0	0	0	0	0	0	0	0	0	0	0	0	0
B. pseudocatenulatum	ASV_1028	0	0	0	0	0	0	0	0	0	0	0	0	0	0	0	0	0	0	0	0	0	0	0	0	0	0	0	0	0	0	0	0	0	0	0	0	0	0	0	0	0	0	0	0	0	0	0	0
B. pseudocatenulatum	ASV_1010	Inf_only	Moth_only	shared	shared	0	Moth_only	shared	Moth_only	Moth_only	shared	Inf_only	0	Inf_only	shared	0	Inf_only	0	0	0	0	0	0	Inf_only	0	0	0	Inf_only	Inf_only	0	0	0	0	0	0	0	Moth_only	Moth_only	Moth_only	0	0	Inf_only	0	Inf_only	0	Inf_only	0	Inf_only	0
B. pseudocatenulatum	ASV_1005	0	0	0	0	0	0	0	0	0	0	0	0	0	0	0	0	0	0	0	0	0	0	0	0	0	0	0	0	0	0	0	0	0	0	0	0	0	0	0	0	0	0	0	0	0	0	0	0
B. pseudolongum subsp. globosum	ASV_466	0	Moth_only	0	Moth_only	0	0	0	0	0	0	shared	0	0	0	0	0	0	0	0	0	0	0	0	0	Inf_only	0	0	0	0	0	Inf_only	0	0	0	0	Inf_only	0	0	0	0	0	0	0	0	0	0	0	0
B. ruminantium	ASV_976	0	0	0	0	0	0	0	0	0	0	0	0	0	0	0	0	0	0	0	0	0	0	0	0	0	0	0	0	0	0	0	0	0	0	0	0	0	0	0	Moth_only	Moth_only	0	0	Moth_only	0	0	0	0
B. ruminantium	ASV_782	0	Moth_only	0	0	0	0	0	0	0	0	0	0	Moth_only	0	0	Moth_only	0	0	0	0	0	0	0	0	0	0	0	0	0	0	0	0	0	0	0	0	0	0	Inf_only	0	0	0	0	Moth_only	0	0	0	0
B. ruminantium	ASV_64	0	0	0	0	0	0	0	0	0	0	0	0	Moth_only	0	0	0	0	0	0	0	0	0	0	0	0	0	0	Moth_only	0	Inf_only	Moth_only	0	0	0	0	0	0	0	Inf_only	0	shared	0	0	Moth_only	0	0	0	0
B. ruminantium	ASV_40	Inf_only	0	shared	Moth_only	0	shared	shared	Moth_only	Moth_only	shared	shared	0	shared	Inf_only	Inf_only	Inf_only	0	0	0	0	Moth_only	0	0	0	0	0	Inf_only	shared	Inf_only	Inf_only	shared	0	Moth_only	Moth_only	Moth_only	Moth_only	Moth_only	shared	shared	Moth_only	shared	Moth_only	shared	Moth_only	Inf_only	shared	Inf_only	Moth_only
B. ruminantium	ASV_308	0	0	0	0	0	0	0	0	0	0	0	0	0	0	0	0	0	0	0	0	0	0	0	0	0	0	0	0	0	0	0	0	Moth_only	0	0	0	0	0	0	0	0	0	0	0	0	0	0	0
B. ruminantium	ASV_1630	0	0	0	0	0	0	0	0	0	0	0	0	Moth_only	0	0	0	0	0	0	0	0	0	0	0	0	0	0	0	0	Inf_only	0	0	Moth_only	0	Moth_only	0	0	0	0	0	Inf_only	0	0	Moth_only	0	0	0	0
B. ruminantium	ASV_163	Moth_only	0	0	0	0	0	0	0	0	0	0	0	Moth_only	0	0	0	0	0	0	0	Moth_only	0	0	0	0	0	0	0	0	0	0	0	0	0	0	0	0	0	Inf_only	Moth_only	shared	0	0	Moth_only	0	Moth_only	0	Moth_only
B. ruminantium	ASV_161	Moth_only	0	0	Inf_only	0	0	0	0	0	0	shared	0	shared	Moth_only	0	Inf_only	0	0	0	0	0	0	0	0	0	0	0	0	0	0	0	0	Moth_only	0	Moth_only	Moth_only	0	Inf_only	Inf_only	0	Inf_only	0	0	Moth_only	0	0	0	0
B. ruminantium	ASV_1518	0	0	0	0	0	0	0	Moth_only	0	0	0	0	0	0	0	0	0	0	0	0	0	0	0	0	0	0	0	0	0	0	0	0	0	0	0	0	0	0	Inf_only	0	Moth_only	0	0	Moth_only	0	Inf_only	0	0
B. ruminantium	ASV_1313	0	0	0	0	0	0	0	0	0	0	0	0	Moth_only	0	0	0	0	0	0	0	0	0	0	0	0	0	0	0	0	0	0	0	0	0	0	0	0	0	0	Moth_only	0	0	0	Moth_only	0	0	0	0
B. ruminantium	ASV_1249	0	0	0	0	0	0	0	0	0	0	0	0	0	0	0	0	0	0	0	0	0	0	0	0	0	0	0	0	0	0	0	0	0	0	0	0	Moth_only	0	Inf_only	0	0	0	0	Moth_only	0	0	0	0
B. ruminantium	ASV_1191	0	0	0	0	0	0	0	0	0	0	0	0	Moth_only	0	0	0	0	0	0	0	0	0	0	0	0	0	0	0	0	0	0	0	0	0	0	0	0	0	Inf_only	0	0	0	0	0	0	0	0	0
B. ruminantium	ASV_1146	0	0	0	0	0	0	0	0	0	0	0	0	Moth_only	0	0	0	0	0	0	0	0	0	0	0	0	0	0	0	0	0	0	0	0	0	0	0	0	0	Inf_only	Moth_only	shared	0	0	Moth_only	0	Moth_only	0	Moth_only
B. ruminantium	ASV_1020	0	0	0	0	0	0	0	0	0	0	0	0	Moth_only	0	0	0	0	0	0	0	0	0	0	0	0	0	0	0	0	0	0	0	0	0	0	0	0	0	Inf_only	0	0	0	0	Moth_only	0	0	0	0
B. stercoris	ASV_916	0	Moth_only	0	0	shared	0	0	0	0	0	0	Moth_only	Moth_only	0	Moth_only	0	0	Moth_only	0	0	0	0	0	0	0	0	0	0	0	0	0	0	0	0	0	0	0	0	0	0	0	Inf_only	0	0	0	0	0	0
B. stercoris	ASV_694	Moth_only	Moth_only	0	Moth_only	shared	0	0	0	0	0	shared	Moth_only	Moth_only	0	Moth_only	0	0	Moth_only	0	0	0	0	0	shared	0	0	0	0	0	0	0	0	0	0	Inf_only	0	0	0	0	0	0	Inf_only	0	0	0	0	0	0
B. stercoris	ASV_627	Moth_only	Moth_only	0	0	shared	0	0	0	0	0	0	Moth_only	Moth_only	0	Moth_only	Moth_only	0	Moth_only	Moth_only	0	0	0	Moth_only	Moth_only	0	0	0	Moth_only	0	0	0	0	Moth_only	0	Inf_only	0	0	0	Inf_only	0	0	Inf_only	0	Moth_only	0	0	0	0
B. stercoris	ASV_626	Moth_only	Moth_only	0	0	shared	0	0	Moth_only	0	0	Moth_only	Moth_only	Moth_only	0	Moth_only	0	0	Moth_only	0	0	0	0	0	0	0	0	0	0	0	0	0	0	0	0	0	0	0	0	0	Inf_only	0	Inf_only	0	Moth_only	0	0	0	0
B. stercoris	ASV_606	Moth_only	Moth_only	0	0	shared	0	0	0	0	0	0	Moth_only	Moth_only	Inf_only	Moth_only	0	0	Moth_only	0	0	0	0	Moth_only	Moth_only	0	0	0	Moth_only	0	0	0	0	0	0	Inf_only	0	0	0	Inf_only	0	0	Inf_only	0	0	0	0	0	0
B. stercoris	ASV_560	Moth_only	Moth_only	0	shared	shared	0	0	0	0	Moth_only	shared	Moth_only	Moth_only	Moth_only	Moth_only	shared	0	Moth_only	Inf_only	0	0	0	0	0	0	0	0	0	Moth_only	0	0	0	Moth_only	0	0	0	0	Inf_only	shared	Moth_only	Moth_only	Inf_only	Moth_only	Moth_only	Inf_only	0	0	0
B. stercoris	ASV_512	Moth_only	Moth_only	0	Inf_only	shared	0	Moth_only	Moth_only	0	0	shared	Moth_only	Moth_only	Inf_only	Moth_only	Inf_only	0	Moth_only	0	Inf_only	0	0	Moth_only	Moth_only	0	0	0	Moth_only	0	0	0	0	Moth_only	Inf_only	0	0	0	0	shared	Moth_only	Moth_only	Inf_only	Moth_only	Moth_only	Moth_only	0	Moth_only	0
B. stercoris	ASV_491	Moth_only	Moth_only	0	0	shared	0	0	0	0	0	0	Moth_only	Moth_only	0	Moth_only	0	0	Moth_only	Moth_only	0	0	0	0	0	0	0	0	0	0	0	0	0	0	0	0	0	0	0	0	Moth_only	Moth_only	0	0	Moth_only	0	0	0	0
B. stercoris	ASV_324	Moth_only	Moth_only	0	0	shared	0	0	0	0	0	0	Moth_only	Moth_only	shared	Moth_only	0	0	Moth_only	Moth_only	0	0	0	0	0	0	0	0	0	0	0	0	0	0	0	0	0	0	0	shared	Moth_only	Moth_only	Inf_only	0	Moth_only	0	0	0	0
B. stercoris	ASV_25	shared	Moth_only	shared	shared	shared	0	shared	Moth_only	Moth_only	shared	Inf_only	Moth_only	shared	shared	shared	Inf_only	Moth_only	shared	Moth_only	0	Moth_only	Inf_only	Inf_only	shared	0	Inf_only	Inf_only	0	0	Moth_only	0	0	0	0	Moth_only	Moth_only	shared	shared	shared	Moth_only	shared	Moth_only	shared	Moth_only	Inf_only	0	Inf_only	0
B. stercoris	ASV_224	Moth_only	Moth_only	Moth_only	shared	shared	0	0	Moth_only	0	0	Moth_only	Moth_only	Moth_only	shared	Moth_only	0	0	Moth_only	Moth_only	0	0	0	Moth_only	shared	0	0	Moth_only	Moth_only	Moth_only	0	Moth_only	0	Moth_only	0	Inf_only	0	0	0	Inf_only	0	Inf_only	Inf_only	0	Moth_only	Moth_only	shared	Moth_only	shared
B. stercoris	ASV_211	shared	Moth_only	Inf_only	shared	shared	Moth_only	0	0	0	0	shared	Moth_only	Moth_only	shared	Moth_only	0	0	Moth_only	Moth_only	0	0	0	Moth_only	Moth_only	0	0	0	Moth_only	0	0	0	0	Moth_only	Moth_only	shared	0	0	0	Inf_only	0	shared	Inf_only	0	Moth_only	Moth_only	Moth_only	Moth_only	Moth_only
B. stercoris	ASV_1537	Moth_only	0	0	0	Inf_only	0	0	0	0	0	0	0	0	0	0	0	0	0	0	0	0	0	0	0	0	0	0	Moth_only	0	0	0	0	0	0	0	0	Moth_only	0	0	0	0	0	0	0	0	0	0	0
B. stercoris	ASV_1481	Moth_only	Moth_only	0	0	Inf_only	0	0	0	0	0	0	0	0	0	0	0	0	Moth_only	0	0	0	0	0	0	0	0	0	0	0	0	0	0	0	0	0	0	0	0	0	0	0	0	0	0	0	0	0	0
B. stercoris	ASV_1480	Moth_only	Moth_only	0	0	0	0	0	0	0	0	0	0	0	0	0	0	0	0	0	0	0	0	0	0	0	0	0	0	0	0	0	0	0	0	0	0	0	0	0	0	0	0	0	0	0	0	0	0
B. stercoris	ASV_1228	shared	Moth_only	0	Inf_only	shared	Moth_only	0	Moth_only	0	0	shared	Moth_only	Moth_only	shared	Moth_only	0	0	Moth_only	Moth_only	0	0	0	Moth_only	Moth_only	0	Inf_only	shared	Moth_only	0	0	0	0	Moth_only	0	shared	0	Moth_only	0	shared	shared	shared	Inf_only	0	Moth_only	Moth_only	Moth_only	Moth_only	Moth_only
[truncated: 8 more columns]

## Sheet: Table S8
Table S8. The occurrence of Bifidobacterium species nad ASV level sharing events based on the tuf gene.
Species		Han ethnic group																		Li ethnic group										Uyghur ethnic group
		wwa1	wwc1	wwa4	wwc4	wwa17	wwc17	wwa20	wwc20	wwa29	wwc29	wwa3	wwa7	wwa16	wwa27	wwc6	wwc10	wwc22	wwc25	HNa5	HNb5	HNa31	HNb31	HNa11	HNb6	HNb27	HNb29	HNb42	HNb45	HTa17	HTb17	HTa19	HTb19	HTa21	HTb21	HTa26	HTb26	HTa32	HTb32	HTa36	HTb36	HTa34	HTb25_Xd	HTb25Xx
B. breve		shared	shared	shared	shared	shared	shared	shared	shared	shared	shared	shared	shared	shared	shared	shared	shared	shared	shared	shared	shared	Moth_only	shared	shared	shared	shared	shared	shared	shared	Inf_only	shared	shared	shared	shared	shared	shared	shared	shared	shared	shared	shared	shared	shared	shared
B. pseudocatenulatum		shared	shared	shared	shared	shared	shared	shared	shared	shared	shared	shared	shared	shared	shared	shared	shared	shared	shared	shared	shared	shared	shared	shared	shared	shared	shared	shared	shared	shared	shared	shared	shared	shared	shared	shared	shared	shared	shared	shared	shared	shared	shared	shared
B. animalis subsp. lactis		shared	shared	shared	shared	shared	shared	shared	shared	shared	shared	shared	shared	shared	shared	shared	shared	shared	shared	shared	shared	shared	shared	shared	shared	shared	shared	shared	shared	shared	Moth_only	shared	shared	shared	shared	Inf_only	shared	shared	shared	shared	shared	shared	shared	Moth_only
B. bifidum		shared	shared	shared	shared	shared	shared	shared	shared	shared	shared	shared	shared	shared	shared	shared	shared	shared	shared	shared	shared	shared	shared	Inf_only	shared	shared	shared	shared	shared	Inf_only	shared	shared	shared	Inf_only	shared	shared	shared	shared	shared	shared	shared	shared	shared	shared
B. dentium		shared	Moth_only	shared	Moth_only	shared	Moth_only	shared	Moth_only	shared	Inf_only	shared	shared	Moth_only	Inf_only	shared	Moth_only		shared	shared	Inf_only	Moth_only		shared	Inf_only	shared	Moth_only	shared	Moth_only	shared	shared		Moth_only	Inf_only	shared	Inf_only	Moth_only	shared	shared	Inf_only	Inf_only	shared	shared	shared
B. longum subsp. infantis		shared	shared	shared	shared	shared	shared	shared	shared	shared	shared	shared	shared	shared	shared	shared	shared	shared	shared	shared	shared	shared	shared	shared	shared	shared	shared	shared	shared	shared	shared	shared	shared	shared	shared	shared	shared	shared	shared	shared	shared	shared	shared	shared
B. adolescentis		shared	shared	shared	shared	shared	shared	shared	shared	shared	shared	shared	shared	shared	shared	shared	shared	shared	shared	shared	shared	shared	shared	shared	shared	shared	shared	shared	Moth_only	shared	shared	shared	shared	shared	shared	shared	shared	shared	shared	shared	Moth_only	shared	shared	shared
B. longum subsp. suis		shared	shared	shared	shared	shared	Moth_only	shared	shared	Inf_only		Inf_only	shared		Inf_only		Inf_only		shared	shared			Moth_only	Inf_only		Inf_only	Moth_only	Moth_only	Moth_only	Inf_only	shared	Inf_only	shared	Inf_only		Inf_only	Inf_only	Inf_only	Moth_only		Inf_only	Inf_only
B. catenulatum subsp. kashiwanohense		shared	shared	shared	shared	shared	shared	shared	shared	shared	shared	shared	shared	shared	shared	shared	Moth_only	Moth_only	shared	shared	shared	shared	shared	shared	shared	Inf_only	shared	Moth_only	shared	shared	Inf_only	shared	shared	Inf_only	shared	shared	shared	shared	shared	shared	shared	shared	shared	shared
B. longum subsp. longum		shared	shared	shared	shared	shared	shared	shared	shared	Inf_only	shared	Inf_only	Inf_only	Moth_only	shared		Inf_only	Inf_only	shared	shared				Inf_only		Inf_only	Moth_only	Moth_only	Moth_only	Inf_only	Inf_only		shared	Inf_only	Inf_only	shared	Inf_only	shared	shared	Inf_only	Inf_only	Inf_only	Inf_only	Inf_only
B. colobi		shared	Moth_only	shared	shared	shared	Moth_only	shared	Moth_only	Inf_only	Moth_only	shared	shared	Moth_only	Inf_only		Moth_only	shared	shared	shared				Inf_only	Moth_only	Inf_only	Moth_only	Moth_only	Moth_only	shared	Moth_only	shared	shared	shared	Moth_only	shared	Moth_only	shared	Moth_only	shared	Moth_only	Inf_only
B. pseudolongum subsp. pseudolongum		Inf_only	shared	shared	shared		Moth_only	shared	Moth_only	Inf_only		Inf_only	shared		Inf_only	Inf_only			shared	shared		Inf_only		Inf_only		Inf_only	Moth_only	Moth_only	Moth_only	Inf_only			Moth_only	Inf_only		Inf_only		Inf_only	Moth_only			Inf_only
B. angulatum		shared	Moth_only	shared	Moth_only		Moth_only	shared	Moth_only	Inf_only	Moth_only	shared	Inf_only	Moth_only	Inf_only		Moth_only		shared	shared	Inf_only	Inf_only		Inf_only		Inf_only	Moth_only	Moth_only	Moth_only	shared	Moth_only	Moth_only	shared	shared	Moth_only	shared	Moth_only	shared	shared	shared		shared	Moth_only	shared
B. longum subsp. suillum		Inf_only	Moth_only	shared	shared	shared	shared	shared	Moth_only	Inf_only	Inf_only	shared	shared	Moth_only	Inf_only		shared	Inf_only	shared	shared				Inf_only			shared	shared	Moth_only	Inf_only	Inf_only		Moth_only	Inf_only	shared	shared	Moth_only	shared	Moth_only			shared	shared	shared
B. pullorum subsp. saeculare																												Inf_only											Inf_only
B. minimum													Moth_only			Inf_only														Moth_only
B. dolichotidis			Moth_only			Inf_only									Moth_only																											Moth_only
Species	ASV_ID	Han ethnic group																		Li ethnic group										Uyghur ethnic group
		wwa1	wwc1	wwa4	wwc4	wwa17	wwc17	wwa20	wwc20	wwa29	wwc29	wwa3	wwa7	wwa16	wwa27	wwc6	wwc10	wwc22	wwc25	HNa5	HNb5	HNa31	HNb31	HNa11	HNb6	HNb27	HNb29	HNb42	HNb45	HTa17	HTb17	HTa19	HTb19	HTa21	HTb21	HTa26	HTb26	HTa32	HTb32	HTa36	HTb36	HTa34	HTb25_Xd	HTb25Xx
B. adolescentis	ASV_976	Moth_only	0	0	0	0	0	0	0	0	0	0	0	0	0	0	0	0	0	0	0	0	0	0	0	0	0	0	0	0	0	0	0	0	0	0	0	0	0	0	0	0	0	0
B. adolescentis	ASV_95	shared	Moth_only	shared	shared	shared	Moth_only	shared	Moth_only	Inf_only	Moth_only	shared	shared	Moth_only	Inf_only	Moth_only	Moth_only	Moth_only	shared	shared	0	0	0	shared	Moth_only	Inf_only	Moth_only	Moth_only	shared	shared	Moth_only	shared	shared	shared	Moth_only	shared	Moth_only	shared	Moth_only	shared	Moth_only	Inf_only	0	0
B. adolescentis	ASV_868	Moth_only	shared	0	0	Moth_only	0	Moth_only	0	Inf_only	shared	shared	shared	Moth_only	0	0	0	0	shared	shared	0	0	0	0	0	0	Moth_only	Moth_only	0	Inf_only	0	Moth_only	Moth_only	Inf_only	Moth_only	shared	Moth_only	shared	Moth_only	0	0	Inf_only	0	0
B. adolescentis	ASV_86	Inf_only	Moth_only	shared	shared	0	Moth_only	shared	Moth_only	Inf_only	Moth_only	shared	shared	0	Inf_only	0	0	0	shared	shared	0	Inf_only	0	Inf_only	0	Inf_only	Moth_only	Moth_only	shared	shared	Moth_only	0	Moth_only	Inf_only	Moth_only	Inf_only	Moth_only	Inf_only	Moth_only	shared	0	shared	0	0
B. adolescentis	ASV_852	0	0	0	0	0	0	0	0	0	0	0	0	0	0	0	0	0	0	0	0	Moth_only	0	0	0	0	0	0	0	0	0	0	0	0	0	0	0	0	0	0	0	0	0	0
B. adolescentis	ASV_849	Inf_only	shared	shared	shared	0	shared	shared	shared	Inf_only	0	shared	shared	0	Inf_only	0	0	0	shared	shared	0	0	0	Inf_only	0	Inf_only	Moth_only	Moth_only	shared	Inf_only	0	0	Moth_only	Inf_only	0	Inf_only	0	Inf_only	Moth_only	0	0	Inf_only	0	0
B. adolescentis	ASV_833	Inf_only	0	shared	shared	Inf_only	Moth_only	shared	Moth_only	Inf_only	0	shared	shared	0	Inf_only	0	0	0	shared	shared	0	0	0	Inf_only	0	Inf_only	Moth_only	Moth_only	shared	Inf_only	Inf_only	shared	shared	Inf_only	Inf_only	shared	Moth_only	shared	Moth_only	0	0	Inf_only	0	0
B. adolescentis	ASV_803	0	0	shared	shared	0	Moth_only	shared	0	Inf_only	0	shared	shared	0	0	0	0	0	shared	shared	0	0	0	Inf_only	0	0	Moth_only	Moth_only	shared	Inf_only	0	0	Moth_only	Inf_only	0	Inf_only	0	Inf_only	Moth_only	0	0	Inf_only	0	0
B. adolescentis	ASV_789	0	0	0	0	0	0	0	0	0	0	0	0	0	0	0	0	0	0	0	0	0	0	0	0	0	0	0	0	0	0	0	0	0	Moth_only	0	0	0	0	0	0	0	0	0
B. adolescentis	ASV_785	shared	Moth_only	shared	shared	shared	Moth_only	shared	Moth_only	shared	Moth_only	shared	shared	Moth_only	Inf_only	0	Moth_only	0	shared	shared	0	0	0	shared	Moth_only	Inf_only	Moth_only	Moth_only	shared	shared	0	Moth_only	shared	Inf_only	Moth_only	shared	Moth_only	shared	Moth_only	shared	Moth_only	shared	0	0
B. adolescentis	ASV_77	Inf_only	shared	shared	shared	0	shared	Moth_only	shared	Inf_only	0	shared	shared	0	Inf_only	0	0	0	shared	shared	0	0	0	Inf_only	0	Inf_only	Moth_only	Moth_only	shared	Moth_only	Moth_only	0	Moth_only	Inf_only	0	Inf_only	0	Inf_only	Moth_only	shared	Moth_only	Inf_only	0	0
B. adolescentis	ASV_766	shared	shared	shared	shared	shared	Moth_only	shared	Moth_only	Inf_only	Moth_only	shared	shared	Moth_only	Inf_only	0	Moth_only	0	shared	shared	0	0	0	Inf_only	0	Inf_only	Moth_only	Moth_only	shared	shared	Moth_only	Moth_only	shared	shared	shared	shared	Moth_only	shared	Moth_only	shared	Moth_only	Inf_only	0	0
B. adolescentis	ASV_761	0	0	0	0	0	0	Inf_only	0	0	0	0	0	0	0	0	0	0	0	0	0	0	0	0	0	0	0	0	0	0	0	0	0	0	0	0	0	Moth_only	0	0	0	0	0	0
B. adolescentis	ASV_753	0	0	0	0	0	0	0	0	0	0	0	0	Moth_only	0	0	0	0	0	0	0	0	0	0	0	0	0	0	0	Moth_only	0	0	0	0	0	Moth_only	0	0	0	0	0	0	0	0
B. adolescentis	ASV_745	Inf_only	Moth_only	shared	Moth_only	0	Moth_only	shared	Moth_only	Inf_only	shared	shared	shared	0	Inf_only	shared	0	0	shared	shared	0	0	0	Inf_only	Moth_only	Inf_only	Moth_only	Moth_only	shared	Inf_only	0	Inf_only	Moth_only	Inf_only	0	Inf_only	0	shared	Moth_only	0	0	Inf_only	0	0
B. adolescentis	ASV_739	Moth_only	0	shared	0	Moth_only	Moth_only	shared	0	Inf_only	Moth_only	shared	shared	Moth_only	Inf_only	0	Moth_only	0	shared	shared	0	0	0	Inf_only	0	0	Moth_only	Moth_only	shared	shared	0	Moth_only	shared	Inf_only	0	Inf_only	0	shared	0	Inf_only	Moth_only	Inf_only	0	0
B. adolescentis	ASV_737	shared	Moth_only	shared	shared	shared	Moth_only	shared	Moth_only	shared	Moth_only	shared	shared	Moth_only	Inf_only	0	Moth_only	0	shared	shared	Moth_only	0	Inf_only	Inf_only	0	Inf_only	Moth_only	Moth_only	shared	shared	shared	0	shared	Inf_only	Moth_only	shared	Moth_only	shared	Moth_only	shared	Moth_only	Inf_only	0	Inf_only
B. adolescentis	ASV_707	shared	Moth_only	shared	shared	shared	Moth_only	shared	Moth_only	Inf_only	Moth_only	shared	shared	Moth_only	Inf_only	0	Moth_only	0	shared	shared	0	0	0	Inf_only	0	Inf_only	Moth_only	Moth_only	shared	shared	Moth_only	0	Moth_only	Inf_only	Moth_only	shared	Moth_only	shared	Moth_only	shared	Moth_only	Inf_only	0	0
B. adolescentis	ASV_689	shared	Moth_only	Moth_only	Moth_only	Moth_only	Moth_only	shared	Moth_only	0	Moth_only	shared	shared	Moth_only	Inf_only	0	0	0	shared	shared	0	0	0	Inf_only	0	Inf_only	Moth_only	Moth_only	shared	Inf_only	0	0	0	Inf_only	Moth_only	Inf_only	0	Moth_only	0	0	0	Inf_only	0	0
B. adolescentis	ASV_687	shared	Moth_only	shared	shared	Moth_only	Moth_only	shared	shared	Inf_only	0	shared	shared	0	shared	0	0	0	shared	shared	0	0	0	Inf_only	0	Inf_only	Moth_only	Moth_only	shared	Inf_only	shared	Inf_only	Moth_only	Inf_only	Moth_only	Inf_only	0	Inf_only	Moth_only	0	0	Inf_only	0	0
B. adolescentis	ASV_639	shared	shared	shared	shared	shared	Moth_only	shared	Moth_only	Inf_only	Moth_only	shared	shared	Moth_only	Inf_only	0	Moth_only	0	shared	shared	0	0	0	Inf_only	0	Inf_only	Moth_only	Moth_only	shared	shared	shared	0	shared	Inf_only	Moth_only	shared	Moth_only	shared	Moth_only	shared	Moth_only	shared	0	Inf_only
B. adolescentis	ASV_633	shared	Moth_only	0	shared	Moth_only	Moth_only	shared	Moth_only	0	Moth_only	Moth_only	shared	Moth_only	Inf_only	0	0	0	shared	Moth_only	0	0	0	Inf_only	0	0	Moth_only	Moth_only	0	Inf_only	0	0	Moth_only	0	Moth_only	shared	Moth_only	shared	0	0	0	0	0	0
B. adolescentis	ASV_597	shared	Moth_only	shared	Moth_only	shared	Moth_only	shared	0	Inf_only	Moth_only	shared	shared	Moth_only	Inf_only	0	Moth_only	0	shared	shared	0	0	0	Inf_only	0	Inf_only	Moth_only	Moth_only	shared	Inf_only	0	0	Moth_only	Inf_only	Moth_only	shared	Moth_only	shared	Moth_only	0	0	Inf_only	0	0
B. adolescentis	ASV_596	0	0	0	0	0	0	0	0	Inf_only	shared	0	0	0	0	0	0	0	0	Moth_only	0	0	0	0	0	0	0	0	0	0	0	0	0	0	0	Moth_only	Moth_only	Moth_only	0	0	0	0	0	0
B. adolescentis	ASV_593	shared	shared	shared	shared	Inf_only	Moth_only	shared	shared	Inf_only	0	shared	shared	0	Inf_only	0	0	0	shared	shared	0	0	0	Inf_only	0	Inf_only	Moth_only	Moth_only	shared	Inf_only	0	shared	Moth_only	Inf_only	0	Inf_only	0	Inf_only	Moth_only	Inf_only	Moth_only	Inf_only	0	0
B. adolescentis	ASV_574	shared	shared	shared	shared	shared	Moth_only	shared	Moth_only	shared	Moth_only	shared	shared	Moth_only	Inf_only	Moth_only	Moth_only	0	shared	shared	0	0	Inf_only	Inf_only	0	Inf_only	Moth_only	Moth_only	shared	shared	Moth_only	shared	shared	Inf_only	Moth_only	shared	Moth_only	shared	Moth_only	shared	Moth_only	Inf_only	Moth_only	Moth_only
B. adolescentis	ASV_572	shared	Moth_only	shared	shared	shared	Moth_only	shared	Moth_only	Inf_only	Moth_only	shared	shared	Moth_only	Inf_only	0	Moth_only	0	shared	shared	0	0	0	Inf_only	0	Inf_only	Moth_only	Moth_only	shared	Inf_only	0	Inf_only	Moth_only	Inf_only	Moth_only	shared	Moth_only	shared	Moth_only	0	0	Inf_only	0	0
B. adolescentis	ASV_571	shared	shared	shared	shared	shared	shared	shared	shared	shared	shared	shared	shared	Moth_only	Inf_only	0	shared	0	shared	shared	0	Moth_only	0	Inf_only	Moth_only	Inf_only	Moth_only	Moth_only	shared	shared	shared	shared	shared	shared	Moth_only	shared	Moth_only	shared	shared	shared	Moth_only	Inf_only	Moth_only	Moth_only
B. adolescentis	ASV_566	0	0	0	0	0	0	0	0	0	0	0	0	0	0	0	0	0	0	Inf_only	0	0	0	0	0	Inf_only	0	0	0	0	0	0	0	0	Moth_only	0	0	0	0	0	0	0	0	0
B. adolescentis	ASV_541	shared	Moth_only	shared	shared	shared	Moth_only	shared	Moth_only	Inf_only	Moth_only	shared	shared	Moth_only	Inf_only	0	shared	0	shared	shared	Moth_only	0	0	Inf_only	Moth_only	Inf_only	Moth_only	Moth_only	shared	shared	0	Moth_only	Moth_only	Inf_only	Moth_only	shared	Moth_only	shared	Moth_only	shared	Moth_only	Inf_only	0	Inf_only
B. adolescentis	ASV_532	shared	Moth_only	shared	shared	shared	Moth_only	shared	Moth_only	Inf_only	Moth_only	shared	shared	Moth_only	Inf_only	0	Moth_only	0	shared	shared	0	0	Moth_only	shared	Moth_only	Inf_only	Moth_only	Moth_only	shared	shared	Moth_only	shared	shared	Inf_only	Moth_only	shared	Moth_only	shared	shared	shared	Moth_only	Inf_only	Moth_only	shared
B. adolescentis	ASV_522	Moth_only	shared	Inf_only	0	Moth_only	0	Inf_only	0	0	Moth_only	Moth_only	Inf_only	Moth_only	0	0	0	0	0	Inf_only	0	0	0	0	0	0	Moth_only	Moth_only	0	Inf_only	0	0	0	0	Moth_only	shared	0	Moth_only	Moth_only	0	0	Inf_only	0	0
B. adolescentis	ASV_510	Inf_only	0	0	0	Inf_only	0	Moth_only	0	0	0	shared	0	0	0	0	0	0	shared	Moth_only	0	0	0	0	0	Inf_only	0	Moth_only	0	Inf_only	0	0	0	0	0	Inf_only	Moth_only	Moth_only	Moth_only	0	0	0	0	0
B. adolescentis	ASV_494	Inf_only	shared	shared	shared	0	shared	shared	shared	Inf_only	0	shared	shared	0	Inf_only	0	0	0	shared	shared	0	0	0	Inf_only	0	Inf_only	Moth_only	Moth_only	shared	shared	0	0	Moth_only	Inf_only	Moth_only	Inf_only	0	shared	Moth_only	Inf_only	Moth_only	Inf_only	0	Inf_only
B. adolescentis	ASV_477	Moth_only	shared	shared	shared	Moth_only	shared	shared	shared	0	shared	shared	shared	Moth_only	0	0	0	0	shared	shared	0	Moth_only	0	Inf_only	0	0	Moth_only	Inf_only	shared	Inf_only	Inf_only	0	0	0	Inf_only	Inf_only	0	0	0	0	0	Inf_only	0	0
B. adolescentis	ASV_463	Moth_only	0	0	0	Moth_only	shared	shared	0	Inf_only	shared	shared	0	Moth_only	0	0	0	0	shared	Moth_only	0	Moth_only	0	0	0	Inf_only	0	0	0	Inf_only	0	0	0	0	Moth_only	Moth_only	Moth_only	shared	Moth_only	0	0	Inf_only	0	0
B. adolescentis	ASV_441	shared	Moth_only	shared	shared	shared	Moth_only	shared	shared	Inf_only	shared	shared	shared	Moth_only	shared	0	shared	0	shared	shared	0	0	0	Inf_only	0	Inf_only	Moth_only	Moth_only	shared	shared	Moth_only	shared	shared	Inf_only	Moth_only	shared	Moth_only	shared	Moth_only	shared	Moth_only	Inf_only	0	0
B. adolescentis	ASV_429	Moth_only	0	0	0	Moth_only	0	Inf_only	0	0	shared	0	0	0	0	0	0	0	shared	0	0	Moth_only	0	Inf_only	0	0	Moth_only	0	0	0	0	0	0	0	0	Inf_only	0	0	0	0	0	0	0	0
B. adolescentis	ASV_421	shared	shared	shared	shared	Moth_only	shared	shared	shared	Inf_only	shared	shared	shared	Moth_only	Inf_only	0	shared	0	shared	shared	0	0	0	Inf_only	0	Inf_only	Moth_only	Moth_only	0	shared	0	Moth_only	Moth_only	Inf_only	Moth_only	shared	Moth_only	shared	Moth_only	Moth_only	Moth_only	Inf_only	0	0
B. adolescentis	ASV_415	0	Moth_only	shared	0	Moth_only	Moth_only	shared	Moth_only	Inf_only	Moth_only	shared	shared	Moth_only	0	0	0	0	shared	Inf_only	0	0	0	Inf_only	0	Inf_only	Moth_only	Moth_only	0	Inf_only	0	0	Moth_only	Inf_only	shared	Moth_only	Moth_only	Moth_only	0	0	0	Inf_only	0	0
B. adolescentis	ASV_392	Inf_only	Moth_only	shared	shared	Moth_only	Moth_only	shared	Moth_only	Inf_only	0	shared	shared	0	Inf_only	0	0	0	shared	shared	0	0	0	Inf_only	0	Inf_only	Moth_only	Moth_only	shared	Inf_only	0	Inf_only	Moth_only	Inf_only	0	Inf_only	0	Inf_only	Moth_only	0	0	Inf_only	0	0
B. adolescentis	ASV_384	Moth_only	shared	shared	shared	Moth_only	0	shared	0	Inf_only	shared	shared	shared	Moth_only	Inf_only	0	0	0	shared	shared	0	0	0	Inf_only	0	0	0	Moth_only	0	Inf_only	0	0	0	Inf_only	Moth_only	shared	Moth_only	shared	0	0	0	0	0	0
B. adolescentis	ASV_381	0	shared	shared	0	0	0	shared	shared	Inf_only	0	0	0	0	Inf_only	0	0	0	shared	Moth_only	0	0	0	Inf_only	0	0	0	Moth_only	0	Inf_only	0	0	Moth_only	Inf_only	0	shared	0	shared	Moth_only	0	0	Inf_only	0	0
B. adolescentis	ASV_380	0	0	0	0	0	0	0	0	0	0	0	0	0	0	0	0	0	0	0	0	0	0	0	0	0	0	0	0	0	0	0	0	Inf_only	0	shared	Moth_only	Moth_only	0	0	0	0	0	0
B. adolescentis	ASV_378	0	0	shared	0	0	0	0	0	0	0	0	0	Moth_only	0	0	0	0	0	0	0	Moth_only	0	0	0	0	0	0	0	0	0	0	0	0	0	0	0	Moth_only	0	0	0	0	0	0
B. adolescentis	ASV_376	shared	Moth_only	shared	shared	0	Moth_only	shared	Moth_only	Inf_only	shared	shared	shared	Moth_only	Inf_only	0	0	Moth_only	shared	shared	0	0	Inf_only	Inf_only	0	Inf_only	Moth_only	Moth_only	shared	shared	Moth_only	0	Moth_only	Inf_only	0	Inf_only	0	shared	Moth_only	Moth_only	Moth_only	Inf_only	0	0
B. adolescentis	ASV_364	Inf_only	Moth_only	shared	shared	0	Moth_only	shared	Moth_only	Inf_only	0	shared	shared	0	Inf_only	0	Moth_only	0	shared	shared	0	0	0	Inf_only	0	Inf_only	Moth_only	Moth_only	shared	Inf_only	0	Inf_only	Moth_only	Inf_only	Moth_only	Inf_only	0	Inf_only	Moth_only	0	0	Inf_only	0	0
B. adolescentis	ASV_349	shared	Moth_only	shared	Moth_only	Moth_only	Moth_only	Inf_only	Moth_only	Inf_only	Moth_only	shared	shared	Moth_only	0	0	0	0	shared	Moth_only	0	0	0	Inf_only	0	Inf_only	Moth_only	0	shared	shared	Moth_only	0	Moth_only	Inf_only	Moth_only	shared	Moth_only	shared	Moth_only	Moth_only	Moth_only	0	0	0
B. adolescentis	ASV_345	0	0	0	0	0	0	0	0	0	0	0	0	0	0	0	0	0	Moth_only	0	0	0	0	0	0	0	0	0	0	0	0	0	Moth_only	0	Moth_only	Moth_only	Moth_only	Moth_only	Moth_only	0	0	0	0	0
B. adolescentis	ASV_337	0	0	0	0	0	0	0	0	0	0	0	0	0	0	0	0	0	0	0	0	0	0	0	0	0	0	0	0	0	0	0	0	0	Moth_only	0	0	0	0	0	0	0	0	0
B. adolescentis	ASV_333	Moth_only	0	0	0	Moth_only	Moth_only	Inf_only	0	Inf_only	Moth_only	shared	shared	Moth_only	0	0	0	0	Moth_only	shared	0	0	0	Inf_only	0	0	Moth_only	Moth_only	0	Inf_only	0	0	0	Inf_only	Moth_only	shared	0	Moth_only	Moth_only	0	0	0	0	0
B. adolescentis	ASV_332	0	0	0	0	0	0	0	0	0	0	0	0	0	0	0	0	0	0	0	0	0	0	0	0	0	0	Moth_only	0	0	0	0	0	0	0	Moth_only	Moth_only	Moth_only	0	0	0	0	0	0
B. adolescentis	ASV_33	shared	Moth_only	shared	shared	shared	Moth_only	shared	Moth_only	Inf_only	Moth_only	shared	shared	Moth_only	Inf_only	shared	Moth_only	0	shared	shared	0	0	0	Inf_only	0	Inf_only	Moth_only	Moth_only	shared	shared	shared	shared	shared	Inf_only	Moth_only	shared	Moth_only	shared	Moth_only	shared	Moth_only	shared	Moth_only	Moth_only
B. adolescentis	ASV_327	shared	Moth_only	shared	shared	shared	Moth_only	shared	Moth_only	Inf_only	Moth_only	shared	shared	Moth_only	Inf_only	0	Moth_only	0	shared	shared	0	0	0	Inf_only	0	Inf_only	Moth_only	Moth_only	shared	Inf_only	0	Moth_only	Moth_only	Inf_only	0	Inf_only	0	shared	Moth_only	Moth_only	Moth_only	Inf_only	0	0
B. adolescentis	ASV_323	Moth_only	0	shared	shared	Moth_only	0	shared	shared	0	shared	shared	0	Moth_only	0	0	0	0	shared	Inf_only	0	Moth_only	0	0	0	0	0	0	0	0	0	0	0	Inf_only	Moth_only	shared	0	shared	0	Moth_only	0	0	0	0
B. adolescentis	ASV_318	0	shared	0	0	0	0	shared	0	Inf_only	0	shared	shared	0	0	0	0	0	0	Moth_only	0	0	0	0	0	0	0	0	shared	shared	0	0	0	0	0	shared	Moth_only	shared	0	Moth_only	0	0	0	0
B. adolescentis	ASV_302	shared	Moth_only	shared	shared	shared	Moth_only	shared	Moth_only	Inf_only	Moth_only	shared	shared	Moth_only	shared	0	Moth_only	0	shared	shared	0	0	0	shared	Moth_only	Inf_only	Moth_only	Moth_only	shared	shared	Moth_only	shared	shared	Inf_only	Moth_only	shared	Moth_only	shared	Moth_only	shared	Moth_only	shared	0	0
B. adolescentis	ASV_301	shared	0	shared	0	Moth_only	Moth_only	shared	0	0	0	0	shared	Moth_only	0	0	Moth_only	0	shared	shared	0	0	0	Inf_only	0	0	Moth_only	Moth_only	0	Inf_only	0	0	Moth_only	Inf_only	0	Inf_only	0	Moth_only	0	0	0	Inf_only	0	0
B. adolescentis	ASV_293	shared	Moth_only	shared	shared	shared	Moth_only	shared	shared	shared	Moth_only	shared	shared	Moth_only	Inf_only	0	Moth_only	shared	shared	shared	0	0	0	Inf_only	0	Inf_only	Moth_only	Moth_only	shared	shared	Moth_only	Moth_only	Moth_only	Inf_only	Moth_only	shared	Moth_only	shared	Moth_only	0	Moth_only	Inf_only	0	Inf_only
B. adolescentis	ASV_289	Inf_only	Moth_only	shared	shared	shared	Moth_only	shared	Moth_only	Inf_only	0	shared	shared	Moth_only	Inf_only	shared	Moth_only	0	shared	shared	Inf_only	0	0	Inf_only	Inf_only	Inf_only	Moth_only	Moth_only	shared	shared	0	Inf_only	Moth_only	Inf_only	0	shared	0	shared	Moth_only	shared	Moth_only	Inf_only	0	0
B. adolescentis	ASV_288	Moth_only	shared	shared	shared	Moth_only	shared	shared	shared	Inf_only	shared	shared	shared	Moth_only	Inf_only	0	shared	0	shared	Moth_only	0	0	0	Inf_only	0	0	Moth_only	Moth_only	shared	Inf_only	0	0	Moth_only	Inf_only	0	shared	Moth_only	shared	Moth_only	0	0	Inf_only	0	0
B. adolescentis	ASV_265	shared	Moth_only	shared	shared	shared	Moth_only	shared	Moth_only	Inf_only	Moth_only	shared	shared	Moth_only	Inf_only	0	Moth_only	Moth_only	shared	shared	0	0	0	shared	Moth_only	Inf_only	Moth_only	Moth_only	shared	Inf_only	Moth_only	shared	shared	Inf_only	Moth_only	shared	Moth_only	shared	Moth_only	shared	Moth_only	Inf_only	0	0
B. adolescentis	ASV_257	shared	Moth_only	shared	Moth_only	shared	Moth_only	shared	Moth_only	Inf_only	0	shared	shared	Moth_only	Inf_only	0	0	0	shared	shared	0	0	0	Inf_only	0	Inf_only	Moth_only	Moth_only	shared	shared	0	0	Moth_only	Inf_only	0	shared	Moth_only	shared	Moth_only	Moth_only	Moth_only	Inf_only	0	0
B. adolescentis	ASV_252	shared	shared	shared	shared	shared	shared	shared	shared	Inf_only	shared	shared	shared	Moth_only	Inf_only	0	shared	0	shared	shared	0	0	0	Inf_only	0	Inf_only	Moth_only	Moth_only	shared	Inf_only	0	0	Moth_only	Inf_only	Moth_only	shared	Moth_only	shared	Moth_only	0	0	Inf_only	0	0
B. adolescentis	ASV_244	shared	shared	shared	shared	shared	Moth_only	shared	shared	Inf_only	shared	shared	shared	Moth_only	Inf_only	shared	Moth_only	0	shared	shared	0	0	0	Inf_only	0	Inf_only	Moth_only	Moth_only	shared	shared	Moth_only	shared	shared	Inf_only	Moth_only	shared	Moth_only	shared	Moth_only	shared	shared	Inf_only	0	0
B. adolescentis	ASV_24	Inf_only	Moth_only	shared	shared	0	shared	shared	shared	Inf_only	0	shared	shared	Inf_only	shared	0	shared	shared	shared	shared	0	Inf_only	0	Inf_only	0	Inf_only	Moth_only	Moth_only	shared	shared	Moth_only	0	Moth_only	shared	Moth_only	Inf_only	0	Inf_only	Moth_only	Inf_only	0	shared	Moth_only	Moth_only
B. adolescentis	ASV_226	shared	0	shared	Moth_only	Moth_only	Moth_only	shared	0	Inf_only	Moth_only	Moth_only	shared	Moth_only	0	0	0	0	Moth_only	shared	0	Moth_only	0	Inf_only	0	Inf_only	0	Moth_only	shared	0	0	0	Moth_only	Inf_only	Moth_only	0	Moth_only	Moth_only	Moth_only	0	0	0	0	0
B. adolescentis	ASV_213	0	0	0	0	0	0	0	0	0	0	0	0	0	0	0	0	0	0	0	0	0	0	0	0	0	0	0	0	0	0	0	0	0	Moth_only	0	0	0	0	0	0	0	0	0
B. adolescentis	ASV_200	0	shared	shared	shared	0	shared	shared	shared	Inf_only	0	0	shared	0	Inf_only	0	0	0	shared	shared	0	0	0	Inf_only	Moth_only	Inf_only	Moth_only	Moth_only	shared	shared	0	0	Moth_only	Inf_only	0	Inf_only	0	Inf_only	Moth_only	shared	Moth_only	Inf_only	0	0
B. adolescentis	ASV_2	shared	shared	shared	shared	shared	shared	shared	shared	shared	shared	shared	shared	shared	shared	shared	shared	shared	shared	shared	shared	shared	shared	shared	shared	shared	Moth_only	shared	shared	shared	shared	shared	shared	shared	shared	shared	shared	shared	shared	shared	shared	shared	shared	shared
B. adolescentis	ASV_17	Inf_only	Moth_only	shared	shared	shared	Moth_only	shared	shared	Inf_only	0	shared	shared	0	Inf_only	shared	Moth_only	0	shared	shared	0	0	0	Inf_only	0	Inf_only	Moth_only	Moth_only	shared	Inf_only	Moth_only	shared	Moth_only	Inf_only	0	shared	0	Inf_only	Moth_only	Inf_only	Moth_only	Inf_only	0	0
B. adolescentis	ASV_169	shared	Moth_only	shared	shared	shared	Moth_only	shared	Moth_only	shared	Moth_only	shared	shared	Moth_only	Inf_only	shared	Moth_only	0	shared	shared	0	0	0	shared	0	Inf_only	Moth_only	Moth_only	shared	Inf_only	Moth_only	shared	Moth_only	Inf_only	Moth_only	Inf_only	Moth_only	Inf_only	Moth_only	0	0	Inf_only	0	0
B. adolescentis	ASV_167	shared	Moth_only	shared	Moth_only	shared	Moth_only	shared	Moth_only	shared	Moth_only	shared	shared	Moth_only	shared	0	Moth_only	0	shared	shared	0	0	0	Inf_only	Moth_only	Inf_only	Moth_only	Moth_only	shared	shared	Moth_only	shared	shared	Inf_only	Moth_only	shared	Moth_only	shared	Moth_only	shared	Moth_only	Inf_only	0	0
B. adolescentis	ASV_164	shared	Moth_only	shared	Moth_only	shared	Moth_only	shared	Moth_only	Inf_only	Moth_only	shared	shared	Moth_only	Inf_only	0	Moth_only	0	shared	shared	0	0	0	Inf_only	0	Inf_only	Moth_only	Moth_only	shared	shared	Moth_only	shared	shared	Inf_only	Moth_only	shared	Moth_only	shared	Moth_only	shared	Moth_only	Inf_only	0	0
B. adolescentis	ASV_159	Inf_only	Moth_only	shared	shared	shared	Moth_only	shared	Moth_only	Inf_only	Moth_only	shared	shared	Moth_only	Inf_only	shared	Moth_only	0	shared	shared	0	0	Inf_only	Inf_only	Inf_only	Inf_only	Moth_only	Moth_only	shared	Inf_only	Moth_only	shared	Moth_only	Inf_only	Moth_only	Inf_only	Moth_only	Inf_only	Moth_only	0	Moth_only	Inf_only	Moth_only	Moth_only
B. adolescentis	ASV_157	shared	Moth_only	shared	shared	shared	Moth_only	shared	Moth_only	shared	Moth_only	shared	shared	Moth_only	Inf_only	0	Moth_only	0	shared	shared	0	0	0	Inf_only	0	Inf_only	Moth_only	Moth_only	shared	shared	Moth_only	0	shared	Inf_only	Moth_only	shared	Moth_only	shared	Moth_only	shared	Moth_only	Inf_only	0	0
B. adolescentis	ASV_155	shared	Moth_only	shared	shared	shared	Moth_only	shared	Moth_only	Inf_only	Moth_only	shared	shared	Moth_only	shared	0	Moth_only	Moth_only	shared	shared	0	0	0	Inf_only	Inf_only	Inf_only	Moth_only	Moth_only	shared	Inf_only	0	shared	Moth_only	Inf_only	Moth_only	Inf_only	Moth_only	shared	Moth_only	0	Moth_only	Inf_only	0	0
B. adolescentis	ASV_15	shared	Moth_only	shared	shared	shared	shared	shared	Moth_only	Inf_only	shared	shared	shared	0	shared	shared	0	0	shared	shared	0	Inf_only	0	Inf_only	0	Inf_only	Moth_only	shared	shared	shared	shared	shared	shared	shared	shared	shared	Moth_only	shared	Moth_only	shared	shared	shared	Moth_only	Moth_only
B. adolescentis	ASV_147	shared	Moth_only	shared	shared	shared	Moth_only	shared	Moth_only	shared	Moth_only	shared	shared	Moth_only	shared	Moth_only	Moth_only	Moth_only	shared	shared	0	Inf_only	0	shared	shared	Inf_only	Moth_only	Moth_only	shared	shared	Moth_only	shared	shared	Inf_only	Moth_only	shared	Moth_only	shared	shared	shared	Moth_only	shared	0	0
B. adolescentis	ASV_1345	Moth_only	shared	0	0	0	0	0	0	0	0	0	0	0	0	0	0	0	0	0	0	0	0	0	0	0	0	0	0	0	0	0	0	0	0	0	0	0	0	0	0	0	0	0
B. adolescentis	ASV_1311	0	0	0	0	0	0	0	0	0	0	0	0	0	0	0	0	0	0	0	0	0	0	0	0	0	Moth_only	0	0	0	0	0	0	0	0	Moth_only	Moth_only	Moth_only	0	0	0	0	0	0
B. adolescentis	ASV_1310	0	0	0	0	0	0	0	0	0	0	0	0	0	0	0	0	0	0	0	0	0	0	0	0	0	0	0	0	0	0	0	0	0	0	Moth_only	Moth_only	Moth_only	0	0	0	0	0	0
B. adolescentis	ASV_1308	Inf_only	Moth_only	shared	Moth_only	Moth_only	Moth_only	shared	Moth_only	Inf_only	0	shared	shared	0	Inf_only	0	Moth_only	0	shared	shared	0	0	0	Inf_only	0	Inf_only	shared	Moth_only	shared	shared	0	Inf_only	Moth_only	Inf_only	Moth_only	shared	Moth_only	shared	Moth_only	0	0	Inf_only	0	0
B. adolescentis	ASV_1304	0	0	shared	0	0	0	Inf_only	shared	0	0	0	shared	Moth_only	0	0	0	0	0	Moth_only	0	0	0	0	0	0	0	0	0	Inf_only	0	0	0	0	0	0	0	Moth_only	0	0	0	0	0	0
B. adolescentis	ASV_1301	0	0	shared	shared	0	0	0	shared	0	0	0	0	0	0	0	0	0	0	Inf_only	0	0	0	0	0	0	0	0	Moth_only	Inf_only	0	0	0	0	0	Moth_only	Moth_only	Moth_only	Moth_only	0	0	0	0	0
B. adolescentis	ASV_13	shared	Moth_only	shared	shared	shared	Moth_only	shared	shared	shared	shared	shared	shared	Moth_only	shared	shared	Moth_only	0	shared	shared	0	Inf_only	0	shared	Moth_only	shared	Moth_only	Moth_only	shared	shared	shared	shared	shared	shared	shared	shared	Moth_only	shared	shared	shared	Moth_only	shared	Moth_only	shared
B. adolescentis	ASV_126	0	shared	shared	0	shared	shared	shared	0	0	0	shared	0	0	0	0	0	0	shared	Inf_only	0	0	0	Inf_only	0	Inf_only	Moth_only	Moth_only	0	Moth_only	Moth_only	0	0	0	Moth_only	shared	Moth_only	shared	0	shared	Moth_only	shared	0	0
B. adolescentis	ASV_124	shared	shared	shared	shared	shared	shared	shared	shared	Inf_only	shared	shared	shared	Moth_only	Inf_only	0	shared	0	shared	shared	0	0	0	Inf_only	0	Inf_only	Moth_only	Moth_only	shared	shared	Moth_only	0	shared	Inf_only	Moth_only	shared	0	shared	Moth_only	shared	Moth_only	Inf_only	0	0
B. adolescentis	ASV_1196	Inf_only	Moth_only	shared	shared	Inf_only	Moth_only	shared	shared	Inf_only	0	shared	shared	Moth_only	Inf_only	0	0	0	shared	shared	0	0	0	Inf_only	0	Inf_only	Moth_only	Moth_only	shared	Inf_only	Moth_only	0	Moth_only	Inf_only	0	Inf_only	0	shared	Moth_only	0	0	Inf_only	0	0
B. adolescentis	ASV_1195	shared	Moth_only	shared	shared	shared	Moth_only	shared	shared	Inf_only	shared	shared	shared	Moth_only	shared	0	shared	0	shared	shared	0	0	0	Inf_only	Moth_only	Inf_only	Moth_only	Moth_only	shared	shared	Moth_only	0	shared	Inf_only	Moth_only	shared	Moth_only	shared	Moth_only	Moth_only	Moth_only	Inf_only	0	Inf_only
B. adolescentis	ASV_118	Moth_only	Moth_only	shared	0	shared	Moth_only	shared	Moth_only	Inf_only	0	shared	shared	Moth_only	0	0	Moth_only	0	shared	shared	0	0	0	Inf_only	0	Inf_only	Moth_only	Moth_only	shared	shared	Moth_only	Inf_only	0	Inf_only	Moth_only	shared	0	shared	Moth_only	Moth_only	Moth_only	Inf_only	0	0
B. adolescentis	ASV_1157	0	0	shared	0	0	0	Moth_only	0	0	0	0	0	0	0	0	0	0	0	0	0	0	0	0	0	Inf_only	Moth_only	0	shared	Moth_only	Moth_only	Moth_only	0	0	Moth_only	Moth_only	Moth_only	Moth_only	0	0	0	0	0	Inf_only
B. adolescentis	ASV_113	shared	Moth_only	shared	shared	shared	Moth_only	shared	Moth_only	Inf_only	Moth_only	shared	shared	Moth_only	Inf_only	0	Moth_only	0	shared	shared	0	0	0	Inf_only	0	Inf_only	Moth_only	Moth_only	shared	shared	Moth_only	Moth_only	shared	Inf_only	Moth_only	shared	Moth_only	shared	Moth_only	shared	Moth_only	Inf_only	0	0
B. adolescentis	ASV_1122	Inf_only	0	shared	Moth_only	0	Moth_only	shared	Moth_only	Inf_only	0	shared	shared	0	Inf_only	0	0	0	shared	shared	0	0	0	Inf_only	0	0	Moth_only	Moth_only	shared	Inf_only	0	0	Moth_only	Inf_only	0	Inf_only	0	Inf_only	Moth_only	0	0	Inf_only	0	0
B. adolescentis	ASV_111	shared	Moth_only	shared	shared	shared	Moth_only	shared	Moth_only	Inf_only	shared	shared	shared	Moth_only	shared	0	Moth_only	0	shared	shared	Inf_only	0	0	shared	Moth_only	Inf_only	Moth_only	Moth_only	shared	shared	shared	shared	shared	shared	Moth_only	shared	Moth_only	shared	shared	shared	Moth_only	Inf_only	Moth_only	Moth_only
B. adolescentis	ASV_109	Inf_only	shared	shared	shared	0	shared	Moth_only	shared	Inf_only	0	shared	shared	0	Inf_only	0	0	0	0	shared	0	0	0	Inf_only	0	Inf_only	Moth_only	Moth_only	shared	shared	Moth_only	0	Moth_only	Inf_only	Moth_only	Inf_only	0	shared	Moth_only	shared	0	shared	0	0
B. adolescentis	ASV_1061	shared	shared	shared	shared	shared	Moth_only	shared	Moth_only	Inf_only	0	shared	shared	Moth_only	Inf_only	0	Moth_only	0	shared	shared	0	0	0	Inf_only	0	Inf_only	Moth_only	Moth_only	shared	shared	Moth_only	Moth_only	shared	Inf_only	Moth_only	shared	Moth_only	shared	Moth_only	Moth_only	Moth_only	Inf_only	0	0
B. adolescentis	ASV_1051	0	0	shared	shared	0	0	Inf_only	0	0	0	0	shared	0	0	0	0	0	shared	0	0	0	0	0	0	0	Moth_only	0	0	0	0	Inf_only	Moth_only	0	0	Moth_only	Moth_only	shared	0	0	0	0	0	0
B. adolescentis	ASV_1048	0	0	shared	shared	0	0	0	0	0	0	shared	0	0	0	0	0	0	shared	shared	0	0	0	0	0	0	Moth_only	0	0	Inf_only	0	0	Moth_only	0	0	shared	Moth_only	Moth_only	0	0	0	Inf_only	0	0
B. adolescentis	ASV_1047	0	0	0	0	0	0	0	0	0	0	0	shared	0	0	0	0	0	0	0	0	0	0	0	0	0	0	0	0	0	0	0	0	0	0	0	0	Moth_only	Moth_only	0	0	0	0	0
B. adolescentis	ASV_1034	0	0	shared	0	Moth_only	0	0	shared	Inf_only	shared	shared	shared	Moth_only	0	0	0	0	shared	shared	0	0	0	Inf_only	0	Inf_only	Moth_only	Moth_only	0	shared	0	0	0	Inf_only	0	Inf_only	0	Moth_only	Moth_only	shared	Moth_only	Inf_only	0	0
B. angulatum	ASV_967	0	0	0	0	0	0	0	0	0	0	0	0	0	0	0	0	0	0	0	0	0	0	0	0	0	0	0	0	0	0	0	0	0	0	Moth_only	Moth_only	Moth_only	0	0	0	0	0	0
B. angulatum	ASV_910	0	0	0	0	0	0	0	0	0	0	0	0	0	0	0	0	0	0	0	0	0	0	0	0	0	0	0	0	0	Moth_only	0	0	0	0	Moth_only	Moth_only	Moth_only	0	0	0	0	0	0
B. angulatum	ASV_909	0	Moth_only	shared	0	0	0	0	0	Inf_only	0	shared	0	0	0	0	0	0	shared	Inf_only	0	0	0	0	0	0	0	0	0	0	0	0	0	0	0	shared	0	Moth_only	Moth_only	0	0	0	0	0
B. angulatum	ASV_498	0	0	0	0	0	0	0	0	0	0	0	0	0	0	0	0	0	0	0	0	0	0	0	0	0	0	0	0	0	0	0	0	0	0	Moth_only	Moth_only	Moth_only	0	0	0	0	0	0
B. angulatum	ASV_431	0	0	0	0	0	0	0	0	0	0	0	0	0	0	0	0	0	0	0	0	0	0	0	0	0	0	0	0	0	0	0	Inf_only	0	0	Moth_only	Moth_only	Moth_only	Inf_only	Inf_only	0	Moth_only	Moth_only	Moth_only
B. angulatum	ASV_416	0	0	0	0	0	0	0	0	0	0	0	0	0	0	0	0	0	0	0	0	0	0	0	0	0	0	0	0	0	0	0	0	0	0	Moth_only	Moth_only	Moth_only	0	0	0	0	0	0
B. angulatum	ASV_371	0	0	0	0	0	0	0	0	0	0	0	0	0	0	0	0	0	0	0	0	0	0	0	0	0	0	0	0	0	0	0	0	0	0	Moth_only	Moth_only	Moth_only	0	0	0	0	0	0
B. angulatum	ASV_296	0	0	0	0	0	0	0	0	0	0	0	0	0	0	0	0	0	0	0	0	0	0	0	0	0	0	0	0	0	0	0	0	Inf_only	0	Moth_only	Moth_only	Moth_only	0	0	0	0	0	0
B. angulatum	ASV_231	shared	Moth_only	shared	Moth_only	Moth_only	Moth_only	shared	Moth_only	Inf_only	Moth_only	shared	shared	Moth_only	shared	0	0	0	shared	shared	Inf_only	0	0	Inf_only	0	Inf_only	Moth_only	Moth_only	shared	Inf_only	0	0	shared	Inf_only	0	shared	Moth_only	shared	Moth_only	shared	Moth_only	Inf_only	0	Inf_only
B. angulatum	ASV_216	0	0	0	0	0	0	0	0	0	0	0	0	0	0	0	0	0	0	0	0	0	0	0	0	0	0	0	0	0	0	0	0	0	0	Moth_only	Moth_only	Moth_only	Moth_only	0	0	0	Moth_only	shared
B. angulatum	ASV_209	Inf_only	shared	shared	0	0	0	Inf_only	shared	Inf_only	0	0	shared	0	0	0	0	0	shared	shared	0	0	0	Inf_only	0	0	0	Moth_only	0	0	0	0	Inf_only	shared	0	Moth_only	Moth_only	Moth_only	shared	Moth_only	0	0	shared	shared
B. angulatum	ASV_14	Moth_only	0	0	0	0	0	Moth_only	0	0	0	0	0	0	0	0	shared	0	0	0	0	Inf_only	0	Inf_only	0	0	0	0	0	Moth_only	Moth_only	Moth_only	shared	Moth_only	Moth_only	shared	Moth_only	Moth_only	shared	shared	Moth_only	Moth_only	Moth_only	shared
B. angulatum	ASV_1313	0	0	0	0	0	0	0	0	0	0	0	0	0	0	0	0	0	0	0	0	0	0	0	0	0	0	0	0	0	0	0	0	0	0	0	0	Moth_only	0	0	0	0	0	0
B. angulatum	ASV_1312	0	0	0	0	0	0	0	0	0	0	0	shared	0	0	0	0	0	0	0	0	0	0	0	0	0	0	0	0	0	0	0	0	0	0	Inf_only	Moth_only	shared	0	0	0	0	0	0
B. angulatum	ASV_1306	0	0	0	0	0	0	0	0	0	0	0	0	0	0	0	0	0	0	0	0	0	0	0	0	0	0	0	0	0	0	0	0	0	0	0	0	Moth_only	0	0	0	0	0	0
B. angulatum	ASV_1156	0	0	0	0	0	0	0	0	0	0	0	0	0	0	0	0	0	0	0	0	0	0	0	0	0	0	0	0	0	0	0	0	0	0	Moth_only	Moth_only	Moth_only	Moth_only	0	0	0	Moth_only	shared
B. angulatum	ASV_1154	0	0	0	0	0	0	0	0	0	0	0	0	0	0	0	0	0	0	0	0	0	0	0	0	0	0	0	0	0	0	0	0	0	0	Moth_only	Moth_only	Moth_only	Moth_only	0	0	0	0	0
B. angulatum	ASV_1049	0	0	0	0	0	0	0	0	0	0	0	0	0	0	0	0	0	0	0	0	0	0	0	0	0	0	0	0	0	0	0	0	0	0	Moth_only	Moth_only	Moth_only	0	0	0	0	0	0
B. animalis subsp. lactis	ASV_999	Inf_only	Moth_only	shared	shared	Moth_only	Moth_only	shared	Moth_only	Inf_only	0	shared	shared	Inf_only	Inf_only	0	0	0	shared	shared	0	0	0	Inf_only	0	Inf_only	Moth_only	Moth_only	shared	Inf_only	0	0	Moth_only	Inf_only	0	Inf_only	0	Inf_only	Moth_only	0	Moth_only	Inf_only	0	0
B. animalis subsp. lactis	ASV_994	Inf_only	Moth_only	shared	shared	0	Moth_only	shared	Moth_only	Inf_only	0	shared	shared	Inf_only	shared	0	0	0	shared	shared	Inf_only	0	0	Inf_only	0	Inf_only	Moth_only	Moth_only	shared	Inf_only	0	0	Moth_only	Inf_only	0	Inf_only	0	Inf_only	Moth_only	0	0	Inf_only	0	0
B. animalis subsp. lactis	ASV_993	0	0	0	0	0	0	0	shared	0	0	0	0	0	0	0	0	0	0	0	0	0	0	0	0	0	0	0	0	0	0	0	0	0	0	0	0	0	0	0	0	0	0	0
B. animalis subsp. lactis	ASV_992	0	0	shared	0	0	0	0	0	0	0	0	0	0	Inf_only	0	0	0	0	Inf_only	0	0	0	0	0	0	0	Moth_only	0	0	0	0	0	0	0	0	0	0	0	0	0	0	0	0
B. animalis subsp. lactis	ASV_990	Inf_only	shared	0	shared	0	0	Inf_only	shared	Inf_only	0	0	shared	0	0	0	0	0	shared	Moth_only	0	0	0	Inf_only	0	0	Moth_only	Moth_only	shared	Inf_only	0	Inf_only	0	0	0	Inf_only	0	Inf_only	Moth_only	0	0	Inf_only	0	0
B. animalis subsp. lactis	ASV_988	0	0	shared	0	0	0	Inf_only	0	0	0	0	0	0	0	0	0	0	0	0	0	0	0	0	0	0	0	0	0	0	0	0	0	Inf_only	0	0	0	0	0	0	0	Inf_only	0	0
B. animalis subsp. lactis	ASV_984	0	0	0	0	0	0	0	shared	0	0	0	0	0	0	0	0	0	shared	Inf_only	0	0	0	0	0	0	0	0	0	0	0	0	0	0	0	0	0	0	0	0	0	Inf_only	0	0
B. animalis subsp. lactis	ASV_97	shared	Moth_only	shared	shared	shared	shared	shared	Moth_only	Inf_only	shared	shared	shared	Inf_only	shared	shared	0	shared	shared	shared	0	0	0	shared	0	Inf_only	Moth_only	Moth_only	shared	Inf_only	Moth_only	shared	Moth_only	Inf_only	Inf_only	Inf_only	Moth_only	Inf_only	Moth_only	Inf_only	Moth_only	Inf_only	0	0
B. animalis subsp. lactis	ASV_964	0	shared	0	shared	0	0	0	0	0	0	0	0	0	0	0	0	0	0	0	0	0	0	0	0	0	0	0	0	0	0	0	0	0	0	0	0	0	0	0	0	Inf_only	0	0
B. animalis subsp. lactis	ASV_953	0	0	shared	Moth_only	0	Moth_only	shared	Moth_only	Inf_only	0	shared	shared	0	Inf_only	0	0	0	shared	shared	0	0	0	Inf_only	0	Inf_only	Moth_only	Moth_only	shared	Inf_only	0	0	Moth_only	Inf_only	0	Inf_only	0	Inf_only	0	0	0	Inf_only	0	0
B. animalis subsp. lactis	ASV_936	Inf_only	0	0	0	0	0	shared	shared	0	0	shared	shared	0	Inf_only	0	0	0	shared	Moth_only	0	0	0	0	0	0	Moth_only	0	0	0	0	0	0	Inf_only	0	Inf_only	0	Inf_only	0	0	0	Inf_only	0	0
B. animalis subsp. lactis	ASV_930	Inf_only	Moth_only	shared	shared	Moth_only	Moth_only	shared	shared	Inf_only	0	shared	shared	0	shared	shared	0	0	shared	shared	0	0	0	Inf_only	0	Inf_only	Moth_only	Moth_only	shared	Inf_only	0	shared	Moth_only	Inf_only	0	Inf_only	0	Inf_only	Moth_only	0	0	Inf_only	0	0
B. animalis subsp. lactis	ASV_928	0	0	0	shared	0	0	Inf_only	shared	0	0	0	shared	0	0	0	0	0	0	0	0	0	0	0	0	0	Moth_only	Moth_only	0	Inf_only	0	0	0	0	0	Inf_only	0	0	0	0	0	0	0	0
B. animalis subsp. lactis	ASV_925	0	0	0	0	0	0	0	0	0	0	0	0	0	0	0	0	0	0	0	0	0	0	Inf_only	0	Inf_only	0	Moth_only	0	0	0	0	0	0	0	0	0	0	0	0	0	0	0	0
B. animalis subsp. lactis	ASV_908	0	0	Moth_only	Moth_only	0	0	0	Moth_only	0	0	0	shared	0	Inf_only	0	0	0	Moth_only	Inf_only	0	0	0	Inf_only	0	0	0	0	shared	0	0	0	0	0	0	0	0	0	0	0	0	0	0	0
B. animalis subsp. lactis	ASV_906	0	0	0	shared	0	0	0	0	0	0	0	0	0	0	0	0	0	0	0	0	0	0	0	0	0	0	0	0	0	0	0	0	0	0	0	0	0	0	0	0	0	0	0
B. animalis subsp. lactis	ASV_899	Inf_only	shared	shared	shared	0	shared	shared	0	Inf_only	0	shared	0	0	0	0	0	0	0	Inf_only	0	0	0	Inf_only	0	Inf_only	Moth_only	Moth_only	shared	Inf_only	0	0	Moth_only	Inf_only	0	0	0	0	0	0	0	0	0	0
B. animalis subsp. lactis	ASV_892	Inf_only	Moth_only	shared	shared	shared	Moth_only	shared	Moth_only	Inf_only	0	shared	shared	0	shared	0	0	0	shared	shared	0	0	0	shared	0	Inf_only	Moth_only	Moth_only	shared	Inf_only	0	0	Moth_only	Inf_only	0	Inf_only	0	Inf_only	Moth_only	0	0	Inf_only	0	0
B. animalis subsp. lactis	ASV_889	0	0	shared	0	0	0	0	0	0	0	0	0	0	0	0	0	0	shared	0	0	0	0	0	0	0	0	0	0	0	0	0	Moth_only	0	0	0	0	0	0	0	0	0	0	0
B. animalis subsp. lactis	ASV_886	Inf_only	shared	shared	shared	0	shared	shared	shared	Inf_only	0	shared	shared	0	Inf_only	0	0	0	shared	shared	0	0	0	Inf_only	0	Inf_only	Moth_only	Moth_only	0	Inf_only	0	0	Moth_only	Inf_only	0	Inf_only	0	Inf_only	Moth_only	Inf_only	0	Inf_only	0	0
B. animalis subsp. lactis	ASV_885	Inf_only	0	shared	0	0	shared	Inf_only	0	0	0	0	shared	0	0	0	0	0	shared	shared	0	0	0	0	0	Inf_only	Moth_only	0	0	Inf_only	0	0	Moth_only	Inf_only	0	0	0	Inf_only	Moth_only	0	0	Inf_only	0	0
B. animalis subsp. lactis	ASV_883	0	0	shared	0	0	0	0	0	0	0	shared	0	0	Inf_only	0	0	0	0	Inf_only	0	0	0	0	0	0	0	0	0	0	0	0	0	0	0	0	0	0	0	0	0	0	0	0
B. animalis subsp. lactis	ASV_882	0	0	shared	0	0	shared	Inf_only	0	0	0	0	shared	0	0	0	0	0	shared	shared	0	0	0	Inf_only	0	0	0	0	0	0	0	Inf_only	0	Inf_only	0	Inf_only	0	0	0	0	0	0	0	0
B. animalis subsp. lactis	ASV_880	Inf_only	0	shared	shared	0	Moth_only	shared	Moth_only	Inf_only	0	shared	shared	0	Inf_only	0	0	0	shared	shared	0	0	0	Inf_only	0	Inf_only	Moth_only	Moth_only	shared	Inf_only	0	0	Moth_only	Inf_only	0	Inf_only	0	Inf_only	Moth_only	0	0	Inf_only	0	0
B. animalis subsp. lactis	ASV_878	0	0	shared	Moth_only	0	Moth_only	Inf_only	Moth_only	Inf_only	0	shared	shared	0	0	0	0	0	shared	shared	0	0	0	Inf_only	0	0	Moth_only	0	shared	Inf_only	0	0	Moth_only	0	0	Inf_only	0	0	Moth_only	0	0	0	0	0
B. animalis subsp. lactis	ASV_863	0	0	0	shared	0	Moth_only	Inf_only	shared	0	0	0	0	0	0	0	0	0	shared	Inf_only	0	0	0	0	0	Inf_only	Moth_only	Moth_only	0	0	0	0	0	0	0	Inf_only	0	0	Moth_only	0	0	0	0	0
B. animalis subsp. lactis	ASV_861	0	shared	0	0	0	0	0	Moth_only	0	0	0	0	0	0	0	0	0	0	0	0	0	0	0	0	Inf_only	0	0	0	Inf_only	0	0	0	0	0	0	0	0	0	0	0	0	0	0
B. animalis subsp. lactis	ASV_856	Inf_only	Moth_only	shared	Moth_only	0	Moth_only	shared	Moth_only	Inf_only	0	shared	shared	0	0	0	0	0	shared	shared	0	0	0	Inf_only	0	Inf_only	Moth_only	Moth_only	shared	Inf_only	0	0	Moth_only	Inf_only	0	Inf_only	0	0	Moth_only	0	0	Inf_only	0	0
B. animalis subsp. lactis	ASV_840	Inf_only	shared	shared	0	0	shared	shared	shared	Inf_only	0	shared	shared	Inf_only	0	0	0	0	shared	shared	0	0	0	Inf_only	0	Inf_only	Moth_only	Moth_only	shared	Inf_only	0	0	Moth_only	Inf_only	0	Inf_only	0	0	Moth_only	0	0	Inf_only	0	0
B. animalis subsp. lactis	ASV_84	Inf_only	Moth_only	shared	shared	Moth_only	Moth_only	shared	Moth_only	Inf_only	0	shared	shared	0	shared	0	0	0	shared	shared	0	0	0	Inf_only	0	Inf_only	Moth_only	Moth_only	shared	Inf_only	0	0	Moth_only	Inf_only	0	Inf_only	0	Inf_only	Moth_only	0	0	Inf_only	0	0
B. animalis subsp. lactis	ASV_839	0	0	shared	0	0	0	Moth_only	0	0	0	shared	shared	0	0	0	0	0	shared	0	0	0	0	0	0	shared	0	0	0	0	0	0	0	Inf_only	0	Inf_only	0	0	0	0	0	0	0	0
B. animalis subsp. lactis	ASV_838	Inf_only	0	shared	Moth_only	0	Moth_only	shared	Moth_only	Inf_only	0	shared	shared	0	Inf_only	0	0	Moth_only	shared	shared	0	0	0	Inf_only	0	Inf_only	Moth_only	Moth_only	shared	Inf_only	0	0	Moth_only	0	0	Inf_only	0	Inf_only	Moth_only	0	0	Inf_only	Moth_only	Moth_only
B. animalis subsp. lactis	ASV_835	0	0	0	0	0	0	0	0	0	0	0	0	0	0	0	0	0	0	Moth_only	0	0	0	0	0	0	0	0	0	0	0	0	0	0	0	0	0	0	Moth_only	0	0	0	0	0
B. animalis subsp. lactis	ASV_83	Inf_only	Moth_only	shared	shared	shared	Moth_only	shared	Moth_only	Inf_only	0	shared	shared	0	shared	0	0	0	shared	shared	0	0	0	Inf_only	0	Inf_only	Moth_only	Moth_only	shared	Inf_only	0	0	Moth_only	Inf_only	0	Inf_only	0	Inf_only	Moth_only	0	0	Inf_only	0	0
B. animalis subsp. lactis	ASV_820	0	0	0	0	0	0	0	0	0	0	0	0	0	Inf_only	0	0	0	0	0	0	0	0	0	0	0	0	0	0	0	0	0	Moth_only	0	0	0	0	0	0	0	0	0	0	0
B. animalis subsp. lactis	ASV_818	0	shared	shared	shared	0	shared	shared	shared	Inf_only	0	shared	shared	0	Inf_only	0	0	0	shared	shared	0	0	0	Inf_only	0	Inf_only	Moth_only	Moth_only	shared	Inf_only	0	0	Moth_only	Inf_only	0	Inf_only	0	Inf_only	Moth_only	0	0	Inf_only	0	0
B. animalis subsp. lactis	ASV_814	Inf_only	0	0	0	0	0	Inf_only	0	Inf_only	0	shared	Inf_only	0	0	0	0	0	shared	shared	0	0	0	0	0	0	Moth_only	Moth_only	shared	Inf_only	0	0	0	Inf_only	0	Inf_only	0	Inf_only	0	0	0	0	0	0
B. animalis subsp. lactis	ASV_813	Inf_only	Moth_only	shared	shared	0	Moth_only	shared	Moth_only	Inf_only	0	shared	shared	0	Inf_only	0	0	0	shared	shared	0	0	0	shared	0	Inf_only	Moth_only	Moth_only	shared	Inf_only	0	0	Moth_only	Inf_only	0	Inf_only	0	Inf_only	Moth_only	0	0	Inf_only	0	0
B. animalis subsp. lactis	ASV_802	Inf_only	0	shared	Moth_only	0	0	shared	0	Inf_only	0	shared	0	0	0	0	0	0	shared	shared	0	0	0	Inf_only	0	Inf_only	Moth_only	Moth_only	shared	Inf_only	0	0	Moth_only	0	0	Inf_only	0	Inf_only	Moth_only	0	0	Inf_only	0	0
B. animalis subsp. lactis	ASV_798	Inf_only	Moth_only	shared	shared	Moth_only	Moth_only	shared	Moth_only	Inf_only	0	shared	shared	Inf_only	Inf_only	0	0	0	shared	shared	0	0	0	Inf_only	0	Inf_only	Moth_only	Moth_only	shared	Inf_only	0	0	Moth_only	Inf_only	0	Inf_only	0	Inf_only	Moth_only	0	0	Inf_only	0	0
B. animalis subsp. lactis	ASV_797	Inf_only	Moth_only	shared	Moth_only	0	Moth_only	shared	Moth_only	Inf_only	0	shared	shared	0	Inf_only	0	shared	0	shared	shared	0	0	0	Inf_only	0	Inf_only	Moth_only	Moth_only	shared	Inf_only	0	0	Moth_only	Inf_only	0	Inf_only	0	Inf_only	Moth_only	0	0	Inf_only	0	0
B. animalis subsp. lactis	ASV_773	Inf_only	0	Moth_only	Moth_only	0	Moth_only	shared	0	Inf_only	0	shared	shared	0	Inf_only	0	0	0	shared	Inf_only	0	0	0	Inf_only	0	Inf_only	Moth_only	Moth_only	shared	Inf_only	0	0	Moth_only	0	0	Inf_only	0	Inf_only	0	0	0	0	0	0
B. animalis subsp. lactis	ASV_770	0	shared	shared	0	0	0	0	0	0	0	0	Inf_only	0	0	0	0	0	shared	0	0	0	0	0	0	0	0	0	shared	0	0	0	0	0	0	0	0	0	Moth_only	0	0	0	0	0
B. animalis subsp. lactis	ASV_769	Inf_only	Moth_only	shared	shared	Moth_only	Moth_only	shared	Moth_only	Inf_only	0	shared	shared	0	Inf_only	0	0	0	shared	shared	0	0	0	Inf_only	0	Inf_only	Moth_only	Moth_only	shared	Inf_only	0	0	Moth_only	Inf_only	0	Inf_only	0	Inf_only	Moth_only	0	0	Inf_only	0	0
B. animalis subsp. lactis	ASV_717	Inf_only	Moth_only	shared	shared	0	Moth_only	shared	Moth_only	Inf_only	0	shared	shared	Inf_only	Inf_only	shared	Moth_only	0	shared	shared	0	Inf_only	Moth_only	shared	0	Inf_only	Moth_only	Moth_only	shared	Inf_only	0	shared	Moth_only	Inf_only	0	Inf_only	0	Inf_only	Moth_only	0	0	Inf_only	Inf_only	0
B. animalis subsp. lactis	ASV_690	Inf_only	shared	shared	shared	0	0	Inf_only	shared	0	0	shared	shared	0	Inf_only	0	0	0	0	shared	0	0	0	Inf_only	0	0	Moth_only	Moth_only	0	Inf_only	0	0	Moth_only	Inf_only	0	Inf_only	0	0	Moth_only	0	0	Inf_only	0	0
B. animalis subsp. lactis	ASV_67	shared	shared	shared	shared	shared	shared	shared	Moth_only	Inf_only	shared	shared	shared	shared	shared	shared	Moth_only	0	shared	shared	Inf_only	0	Inf_only	shared	Moth_only	Inf_only	Moth_only	Moth_only	shared	Inf_only	Moth_only	Inf_only	shared	Inf_only	Moth_only	Inf_only	shared	Inf_only	Moth_only	shared	0	shared	Moth_only	Moth_only
B. animalis subsp. lactis	ASV_664	Inf_only	0	shared	Moth_only	0	Moth_only	shared	Moth_only	0	0	shared	shared	0	0	Moth_only	0	0	shared	shared	0	0	0	Inf_only	0	Inf_only	Moth_only	Moth_only	shared	Inf_only	0	0	Moth_only	Inf_only	0	Inf_only	0	0	Moth_only	0	0	Inf_only	0	0
B. animalis subsp. lactis	ASV_662	Inf_only	shared	shared	shared	Moth_only	Moth_only	shared	shared	Inf_only	Moth_only	shared	shared	0	Inf_only	Moth_only	Moth_only	0	shared	shared	0	0	0	Inf_only	0	Inf_only	Moth_only	Moth_only	shared	shared	0	Inf_only	Moth_only	Inf_only	0	Inf_only	Inf_only	Inf_only	Moth_only	0	0	Inf_only	0	0
B. animalis subsp. lactis	ASV_645	Inf_only	Moth_only	shared	shared	shared	shared	shared	Moth_only	Inf_only	Moth_only	shared	shared	shared	Inf_only	shared	Moth_only	shared	shared	shared	0	0	Inf_only	shared	Inf_only	Inf_only	Moth_only	Moth_only	shared	Inf_only	0	Inf_only	Moth_only	Inf_only	0	Inf_only	0	shared	Moth_only	Inf_only	0	Inf_only	0	0
B. animalis subsp. lactis	ASV_641	Inf_only	shared	shared	shared	0	shared	shared	shared	Inf_only	0	shared	shared	0	Inf_only	0	0	0	shared	shared	0	0	0	Inf_only	0	Inf_only	Moth_only	shared	shared	Inf_only	0	0	Moth_only	Inf_only	0	Inf_only	0	Inf_only	Moth_only	0	0	Inf_only	0	0
B. animalis subsp. lactis	ASV_640	Inf_only	Moth_only	shared	shared	Moth_only	Moth_only	shared	Moth_only	Inf_only	0	shared	shared	0	Inf_only	0	0	0	shared	shared	0	0	0	Inf_only	0	Inf_only	Moth_only	Moth_only	shared	Inf_only	0	0	Moth_only	Inf_only	0	Inf_only	0	Inf_only	Moth_only	0	0	Inf_only	0	0
B. animalis subsp. lactis	ASV_628	Inf_only	Moth_only	shared	shared	0	Moth_only	shared	Moth_only	Inf_only	0	shared	shared	0	Inf_only	0	0	0	shared	shared	0	0	0	Inf_only	0	Inf_only	Moth_only	Moth_only	shared	Inf_only	0	0	Moth_only	Inf_only	0	Inf_only	0	Inf_only	Moth_only	0	0	Inf_only	0	0
B. animalis subsp. lactis	ASV_605	Inf_only	Moth_only	shared	Moth_only	0	Moth_only	shared	Moth_only	Inf_only	0	shared	shared	Inf_only	Inf_only	shared	0	0	shared	shared	0	0	0	shared	0	Inf_only	Moth_only	Moth_only	shared	Inf_only	0	Inf_only	Moth_only	Inf_only	0	Inf_only	0	Inf_only	Moth_only	0	0	Inf_only	0	0
B. animalis subsp. lactis	ASV_545	0	Moth_only	shared	shared	0	Moth_only	shared	Moth_only	Inf_only	0	shared	shared	0	Inf_only	0	0	0	shared	shared	0	0	0	Inf_only	0	Inf_only	Moth_only	Moth_only	shared	Inf_only	0	0	Moth_only	Inf_only	0	Inf_only	0	Inf_only	Moth_only	0	0	Inf_only	0	0
B. animalis subsp. lactis	ASV_53	Inf_only	Moth_only	shared	shared	Moth_only	Moth_only	shared	Moth_only	Inf_only	0	shared	shared	0	Inf_only	0	shared	shared	shared	shared	0	0	0	Inf_only	0	Inf_only	Moth_only	Moth_only	shared	Inf_only	0	0	Moth_only	Inf_only	0	Inf_only	Moth_only	shared	Moth_only	0	0	Inf_only	Moth_only	Moth_only
B. animalis subsp. lactis	ASV_526	Inf_only	Moth_only	shared	shared	Moth_only	Moth_only	shared	Moth_only	Inf_only	0	shared	shared	0	Inf_only	0	shared	0	shared	shared	0	0	0	shared	0	Inf_only	Moth_only	Moth_only	shared	Inf_only	0	Inf_only	Moth_only	Inf_only	0	Inf_only	0	Inf_only	Moth_only	0	0	Inf_only	0	0
B. animalis subsp. lactis	ASV_513	Inf_only	Moth_only	shared	shared	Inf_only	Moth_only	shared	Moth_only	Inf_only	0	shared	shared	0	Inf_only	0	Moth_only	0	shared	shared	0	0	0	Inf_only	0	Inf_only	Moth_only	Moth_only	shared	Inf_only	0	Inf_only	Moth_only	Inf_only	0	Inf_only	0	Inf_only	Moth_only	0	0	Inf_only	0	0
B. animalis subsp. lactis	ASV_495	Inf_only	Moth_only	shared	shared	shared	Moth_only	shared	Moth_only	Inf_only	0	shared	shared	0	Inf_only	shared	0	0	shared	shared	0	0	0	shared	0	shared	Moth_only	Moth_only	shared	Inf_only	0	Inf_only	Moth_only	Inf_only	0	Inf_only	0	Inf_only	Moth_only	0	0	Inf_only	0	0
B. animalis subsp. lactis	ASV_488	Inf_only	Moth_only	shared	shared	0	Moth_only	shared	Moth_only	Inf_only	0	shared	shared	0	Inf_only	0	0	0	shared	shared	0	0	0	shared	0	Inf_only	Moth_only	Moth_only	shared	Inf_only	0	Inf_only	Moth_only	Inf_only	0	Inf_only	0	Inf_only	Moth_only	0	0	Inf_only	0	0
B. animalis subsp. lactis	ASV_485	Inf_only	shared	shared	shared	0	shared	shared	Moth_only	shared	shared	shared	shared	Inf_only	Inf_only	shared	shared	0	shared	shared	shared	Moth_only	0	Inf_only	0	Inf_only	Moth_only	Moth_only	shared	Inf_only	0	Inf_only	Moth_only	Inf_only	0	Inf_only	Moth_only	Inf_only	Moth_only	0	0	Inf_only	0	0
B. animalis subsp. lactis	ASV_471	Inf_only	shared	shared	shared	0	Moth_only	shared	Moth_only	Inf_only	Moth_only	shared	shared	Inf_only	shared	0	Moth_only	0	shared	shared	0	0	0	shared	0	Inf_only	Moth_only	Moth_only	shared	Inf_only	0	Inf_only	Moth_only	Inf_only	0	Inf_only	0	Inf_only	Moth_only	0	0	Inf_only	0	0
B. animalis subsp. lactis	ASV_456	Inf_only	Moth_only	shared	shared	Inf_only	Moth_only	shared	Moth_only	Inf_only	0	shared	shared	0	Inf_only	0	0	0	shared	shared	0	0	0	Inf_only	0	Inf_only	Moth_only	Moth_only	shared	Inf_only	0	Inf_only	Moth_only	Inf_only	0	Inf_only	0	Inf_only	Moth_only	0	Moth_only	Inf_only	0	0
B. animalis subsp. lactis	ASV_447	0	0	shared	0	0	0	0	Moth_only	0	0	0	shared	0	0	0	0	0	Moth_only	shared	0	0	0	Inf_only	0	0	0	0	shared	Inf_only	0	0	0	Inf_only	0	0	0	Inf_only	0	0	0	Inf_only	0	0
B. animalis subsp. lactis	ASV_442	Inf_only	Moth_only	shared	shared	Moth_only	Moth_only	shared	Moth_only	Inf_only	0	shared	shared	0	Inf_only	0	0	0	shared	shared	0	0	0	Inf_only	0	Inf_only	Moth_only	shared	shared	Inf_only	0	0	Moth_only	Inf_only	0	Inf_only	0	shared	Moth_only	0	0	Inf_only	0	0
B. animalis subsp. lactis	ASV_426	Inf_only	Moth_only	shared	shared	Inf_only	Moth_only	shared	Moth_only	Inf_only	0	shared	shared	0	Inf_only	0	0	0	shared	shared	0	0	0	Inf_only	0	Inf_only	Moth_only	Moth_only	shared	Inf_only	0	Inf_only	Moth_only	Inf_only	0	Inf_only	Moth_only	Inf_only	Moth_only	0	Moth_only	Inf_only	0	0
B. animalis subsp. lactis	ASV_414	Inf_only	Moth_only	shared	shared	0	Moth_only	shared	Moth_only	Inf_only	0	shared	shared	0	Inf_only	0	0	0	shared	shared	0	0	0	Inf_only	0	Inf_only	Moth_only	Moth_only	shared	Inf_only	0	0	Moth_only	Inf_only	0	Inf_only	0	Inf_only	Moth_only	0	0	Inf_only	0	0
B. animalis subsp. lactis	ASV_412	shared	shared	shared	shared	shared	shared	shared	Moth_only	shared	shared	shared	shared	shared	shared	shared	Moth_only	Moth_only	shared	shared	Moth_only	Moth_only	Moth_only	shared	0	Inf_only	Moth_only	Moth_only	shared	shared	0	shared	Moth_only	Inf_only	Moth_only	Inf_only	Moth_only	shared	Moth_only	Inf_only	0	Inf_only	Moth_only	Moth_only
B. animalis subsp. lactis	ASV_40	shared	shared	shared	shared	shared	shared	shared	shared	Inf_only	shared	shared	shared	0	shared	shared	Moth_only	shared	shared	shared	Moth_only	0	0	shared	Inf_only	Inf_only	Moth_only	Moth_only	shared	Inf_only	0	Inf_only	Moth_only	shared	0	Inf_only	shared	Inf_only	Moth_only	0	0	Inf_only	0	Inf_only
B. animalis subsp. lactis	ASV_4	shared	shared	shared	shared	shared	shared	shared	shared	shared	shared	shared	shared	shared	shared	shared	shared	shared	shared	shared	shared	Moth_only	shared	shared	shared	Inf_only	shared	shared	shared	shared	Moth_only	shared	Moth_only	shared	shared	shared	shared	shared	shared	shared	shared	shared	shared	shared
B. animalis subsp. lactis	ASV_382	shared	Moth_only	shared	shared	shared	Moth_only	shared	Moth_only	Inf_only	0	shared	shared	0	Inf_only	0	Moth_only	0	shared	shared	0	0	0	Inf_only	0	Inf_only	Moth_only	Moth_only	shared	Inf_only	0	Inf_only	Moth_only	Inf_only	0	Inf_only	0	Inf_only	Moth_only	0	0	Inf_only	0	0
B. animalis subsp. lactis	ASV_38	Inf_only	shared	shared	shared	shared	Moth_only	shared	shared	shared	shared	shared	shared	0	shared	shared	shared	Moth_only	shared	shared	Moth_only	0	Moth_only	Inf_only	Inf_only	Inf_only	Moth_only	shared	shared	Inf_only	Moth_only	shared	shared	Inf_only	0	Inf_only	0	shared	Moth_only	shared	0	Inf_only	0	0
B. animalis subsp. lactis	ASV_373	Inf_only	Moth_only	shared	shared	shared	Moth_only	shared	Moth_only	shared	0	shared	shared	Inf_only	Inf_only	shared	Moth_only	0	shared	shared	0	0	0	shared	Inf_only	Inf_only	Moth_only	Moth_only	shared	Inf_only	0	shared	Moth_only	Inf_only	0	Inf_only	Moth_only	Inf_only	Moth_only	0	0	Inf_only	0	0
B. animalis subsp. lactis	ASV_35	Inf_only	shared	shared	shared	shared	shared	shared	Moth_only	Inf_only	Moth_only	shared	shared	Inf_only	shared	Moth_only	0	Moth_only	shared	shared	0	0	Inf_only	Inf_only	0	Inf_only	Moth_only	shared	shared	Inf_only	0	Inf_only	Moth_only	Inf_only	0	Inf_only	Inf_only	Inf_only	Moth_only	shared	0	Inf_only	0	0
B. animalis subsp. lactis	ASV_324	Inf_only	Moth_only	shared	shared	Moth_only	shared	shared	Moth_only	Inf_only	0	shared	shared	Inf_only	shared	shared	0	0	shared	shared	0	0	0	Inf_only	Inf_only	Inf_only	Moth_only	Moth_only	shared	Inf_only	0	Inf_only	Moth_only	Inf_only	0	Inf_only	0	shared	Moth_only	0	0	Inf_only	Moth_only	Moth_only
B. animalis subsp. lactis	ASV_284	Inf_only	shared	shared	shared	0	Moth_only	shared	Moth_only	Inf_only	0	shared	shared	0	Inf_only	0	Moth_only	0	shared	shared	0	0	0	Inf_only	0	Inf_only	Moth_only	Moth_only	shared	Inf_only	0	0	Moth_only	Inf_only	0	Inf_only	Inf_only	Inf_only	Moth_only	0	0	Inf_only	0	0
B. animalis subsp. lactis	ASV_282	Inf_only	Moth_only	shared	shared	0	Moth_only	shared	Moth_only	Inf_only	0	shared	shared	0	Inf_only	0	0	0	shared	shared	0	0	0	Inf_only	0	Inf_only	Moth_only	Moth_only	shared	Inf_only	0	0	Moth_only	Inf_only	0	Inf_only	0	Inf_only	Moth_only	0	0	Inf_only	0	0
B. animalis subsp. lactis	ASV_280	Inf_only	Moth_only	shared	shared	0	shared	shared	Moth_only	Inf_only	0	shared	shared	0	Inf_only	0	0	0	shared	shared	0	0	0	Inf_only	0	Inf_only	Moth_only	Moth_only	shared	Inf_only	0	0	Moth_only	Inf_only	0	Inf_only	0	Inf_only	Moth_only	0	0	Inf_only	0	0
B. animalis subsp. lactis	ASV_278	Inf_only	shared	shared	shared	shared	shared	shared	shared	shared	shared	shared	shared	0	shared	shared	shared	Moth_only	shared	shared	0	0	shared	Inf_only	0	Inf_only	shared	Moth_only	shared	Inf_only	Moth_only	Inf_only	shared	Inf_only	0	Inf_only	Moth_only	shared	Moth_only	0	Inf_only	Inf_only	0	0
B. animalis subsp. lactis	ASV_270	Inf_only	Moth_only	shared	Moth_only	Moth_only	Moth_only	shared	Moth_only	Inf_only	0	shared	shared	0	Inf_only	0	Moth_only	0	shared	shared	0	0	0	Inf_only	0	Inf_only	Moth_only	Moth_only	shared	Inf_only	0	Inf_only	Moth_only	Inf_only	0	Inf_only	0	Inf_only	Moth_only	0	0	Inf_only	0	0
B. animalis subsp. lactis	ASV_242	Inf_only	Moth_only	shared	shared	Moth_only	Moth_only	shared	Moth_only	Inf_only	0	shared	shared	0	Inf_only	shared	0	0	shared	shared	0	0	0	shared	0	Inf_only	Moth_only	shared	shared	Inf_only	0	Inf_only	Moth_only	Inf_only	0	Inf_only	0	Inf_only	Moth_only	Moth_only	0	Inf_only	Inf_only	0
B. animalis subsp. lactis	ASV_236	Inf_only	shared	shared	shared	Inf_only	Moth_only	shared	shared	Inf_only	Moth_only	shared	shared	Inf_only	Inf_only	shared	0	0	shared	shared	0	0	0	shared	0	Inf_only	Moth_only	Moth_only	shared	Inf_only	0	Inf_only	Moth_only	Inf_only	0	Inf_only	Moth_only	Inf_only	Moth_only	0	0	Inf_only	0	0
B. animalis subsp. lactis	ASV_196	Inf_only	Moth_only	shared	shared	Moth_only	Moth_only	shared	Moth_only	Inf_only	0	shared	shared	Inf_only	Inf_only	shared	0	0	shared	shared	0	0	0	Inf_only	0	Inf_only	Moth_only	shared	shared	Inf_only	0	Inf_only	Moth_only	Inf_only	0	Inf_only	0	Inf_only	Moth_only	0	0	Inf_only	0	0
B. animalis subsp. lactis	ASV_183	Inf_only	Moth_only	shared	shared	Moth_only	shared	shared	Moth_only	Inf_only	0	shared	shared	0	Inf_only	0	0	0	shared	shared	0	0	0	Inf_only	0	Inf_only	Moth_only	shared	shared	Inf_only	0	Inf_only	Moth_only	Inf_only	0	Inf_only	Inf_only	Inf_only	Moth_only	0	0	Inf_only	0	0
B. animalis subsp. lactis	ASV_148	Inf_only	shared	shared	shared	shared	Moth_only	shared	Moth_only	Inf_only	shared	shared	shared	Inf_only	Inf_only	shared	Moth_only	0	shared	shared	0	0	0	shared	0	Inf_only	Moth_only	Moth_only	shared	Inf_only	0	Inf_only	Moth_only	Inf_only	Moth_only	Inf_only	Moth_only	shared	Moth_only	0	0	Inf_only	0	0
B. animalis subsp. lactis	ASV_142	Inf_only	Moth_only	shared	shared	Moth_only	Moth_only	shared	Moth_only	Inf_only	0	shared	shared	0	Inf_only	shared	0	0	shared	shared	0	0	0	shared	0	Inf_only	Moth_only	Moth_only	shared	Inf_only	0	Inf_only	Moth_only	Inf_only	0	Inf_only	Moth_only	shared	Moth_only	0	0	Inf_only	0	0
B. animalis subsp. lactis	ASV_1359	0	0	0	0	0	0	0	0	0	0	0	0	0	0	0	0	0	0	0	0	0	0	0	0	0	0	0	0	0	0	0	0	0	0	0	0	0	0	0	0	0	0	0
B. animalis subsp. lactis	ASV_1347	Inf_only	Moth_only	shared	shared	Moth_only	Moth_only	shared	Moth_only	Inf_only	0	shared	shared	0	Inf_only	0	0	0	shared	shared	0	0	0	Inf_only	0	Inf_only	Moth_only	Moth_only	shared	Inf_only	0	0	Moth_only	Inf_only	0	Inf_only	0	Inf_only	Moth_only	0	0	Inf_only	0	0
B. animalis subsp. lactis	ASV_1343	0	0	shared	0	0	Moth_only	shared	0	Inf_only	0	shared	shared	0	0	0	0	0	shared	0	0	0	0	Inf_only	0	0	Moth_only	Moth_only	0	Inf_only	0	0	0	0	0	Inf_only	0	0	0	0	0	0	0	0
B. animalis subsp. lactis	ASV_1342	0	0	0	0	0	0	0	0	0	0	0	0	0	0	0	0	0	0	0	0	0	0	0	0	0	0	0	0	0	0	0	0	0	0	0	0	0	0	0	0	0	0	0
B. animalis subsp. lactis	ASV_1333	Inf_only	0	Moth_only	0	Moth_only	0	Inf_only	0	0	0	shared	shared	0	0	0	0	0	shared	shared	0	0	0	Moth_only	0	0	0	Moth_only	0	Inf_only	0	0	Moth_only	Inf_only	0	Inf_only	0	Inf_only	0	0	0	Inf_only	0	0
B. animalis subsp. lactis	ASV_1300	Inf_only	Moth_only	shared	shared	0	Moth_only	shared	Moth_only	Inf_only	0	shared	shared	0	Inf_only	0	0	0	shared	shared	0	0	0	Inf_only	0	Inf_only	Moth_only	Moth_only	shared	Inf_only	0	0	Moth_only	Inf_only	0	Inf_only	0	Inf_only	Moth_only	0	0	Inf_only	0	0
B. animalis subsp. lactis	ASV_1297	Inf_only	Moth_only	shared	shared	0	Moth_only	shared	Moth_only	Inf_only	0	shared	shared	0	shared	0	0	0	shared	shared	0	0	Moth_only	shared	0	Inf_only	Moth_only	Moth_only	shared	Inf_only	0	0	Moth_only	Inf_only	0	Inf_only	0	Inf_only	Moth_only	0	0	Inf_only	0	0
B. animalis subsp. lactis	ASV_1296	Inf_only	Moth_only	shared	Moth_only	0	Moth_only	shared	Moth_only	Inf_only	Moth_only	shared	shared	Inf_only	Inf_only	0	0	0	shared	shared	0	0	0	Inf_only	0	Inf_only	Moth_only	Moth_only	shared	Inf_only	0	Inf_only	Moth_only	Inf_only	0	Inf_only	0	0	Moth_only	0	0	Inf_only	0	0
B. animalis subsp. lactis	ASV_1266	Inf_only	shared	shared	0	0	0	Moth_only	0	Inf_only	0	0	0	0	0	0	0	0	shared	Inf_only	0	0	0	0	0	Inf_only	0	Moth_only	0	0	0	0	0	Inf_only	0	Inf_only	0	0	Moth_only	0	0	0	0	0
B. animalis subsp. lactis	ASV_1258	Inf_only	0	0	0	0	shared	shared	shared	Inf_only	0	0	shared	0	0	0	0	0	shared	shared	0	0	0	Inf_only	0	0	Moth_only	Moth_only	shared	Inf_only	0	0	0	Inf_only	0	Inf_only	0	0	0	0	0	Inf_only	0	0
B. animalis subsp. lactis	ASV_1255	0	0	0	0	0	0	0	0	0	0	0	shared	0	0	0	0	0	shared	0	0	0	0	Inf_only	0	0	0	0	0	0	0	0	Moth_only	0	0	0	0	0	0	0	0	0	0	0
B. animalis subsp. lactis	ASV_125	shared	shared	shared	shared	shared	Moth_only	shared	Moth_only	Inf_only	Moth_only	shared	shared	shared	shared	shared	Moth_only	Moth_only	shared	shared	0	Inf_only	Moth_only	shared	Moth_only	Inf_only	Moth_only	Moth_only	shared	Inf_only	0	Inf_only	Moth_only	Inf_only	0	Inf_only	Moth_only	Inf_only	Moth_only	0	0	shared	0	Inf_only
B. animalis subsp. lactis	ASV_1245	0	0	0	0	0	shared	Inf_only	0	0	0	0	0	0	0	0	0	0	0	0	0	0	0	Inf_only	0	0	0	0	0	0	0	0	0	0	0	0	0	0	0	0	0	0	0	0
B. animalis subsp. lactis	ASV_1238	0	0	0	0	0	0	0	0	0	0	shared	0	0	0	0	0	0	0	0	0	0	0	0	0	0	0	0	0	0	0	0	0	0	0	0	0	0	0	0	0	0	0	0
B. animalis subsp. lactis	ASV_1236	Inf_only	Moth_only	shared	shared	Moth_only	Moth_only	shared	Moth_only	Inf_only	0	shared	shared	0	Inf_only	0	0	0	shared	shared	0	0	0	Inf_only	0	Inf_only	Moth_only	Moth_only	shared	Inf_only	Moth_only	Inf_only	Moth_only	Inf_only	0	Inf_only	0	Inf_only	Moth_only	0	0	Inf_only	0	0
B. animalis subsp. lactis	ASV_1232	0	0	shared	shared	0	shared	Inf_only	0	0	0	0	0	0	0	0	0	0	shared	shared	0	0	0	0	0	0	0	0	0	0	0	0	0	0	0	0	0	0	Moth_only	0	0	0	0	0
B. animalis subsp. lactis	ASV_1228	Inf_only	Moth_only	shared	shared	Moth_only	Moth_only	shared	Moth_only	Inf_only	0	shared	shared	Inf_only	Inf_only	0	0	0	shared	shared	0	0	0	Inf_only	0	Inf_only	Moth_only	Moth_only	shared	Inf_only	0	0	Moth_only	Inf_only	0	Inf_only	0	Inf_only	Moth_only	0	0	Inf_only	0	0
B. animalis subsp. lactis	ASV_1226	Inf_only	Moth_only	shared	shared	0	Moth_only	shared	Moth_only	Inf_only	0	shared	shared	0	Inf_only	0	0	0	shared	shared	0	0	0	Inf_only	0	Inf_only	Moth_only	Moth_only	shared	Inf_only	0	Inf_only	Moth_only	Inf_only	0	Inf_only	0	Inf_only	Moth_only	0	0	Inf_only	0	0
B. animalis subsp. lactis	ASV_1225	0	0	0	0	0	0	0	shared	0	0	0	shared	0	0	0	0	0	0	0	0	0	0	0	0	0	0	0	0	Inf_only	0	0	0	Inf_only	0	0	0	0	Moth_only	0	0	0	0	0
B. animalis subsp. lactis	ASV_122	Inf_only	Moth_only	shared	shared	Moth_only	Moth_only	shared	Moth_only	Inf_only	0	shared	shared	0	shared	shared	0	0	shared	shared	0	0	0	Inf_only	0	Inf_only	Moth_only	Moth_only	shared	Inf_only	0	Inf_only	Moth_only	Inf_only	0	Inf_only	0	Inf_only	Moth_only	0	0	Inf_only	0	0
B. animalis subsp. lactis	ASV_1217	Inf_only	Moth_only	shared	Moth_only	Moth_only	Moth_only	shared	Moth_only	Inf_only	0	shared	shared	0	0	0	0	0	shared	shared	0	0	0	Inf_only	0	Inf_only	Moth_only	Moth_only	shared	Inf_only	0	0	Moth_only	Inf_only	Moth_only	Inf_only	0	Inf_only	Moth_only	0	0	Inf_only	0	0
B. animalis subsp. lactis	ASV_1216	0	0	0	0	0	0	0	0	0	0	0	0	0	0	0	0	0	0	0	0	0	0	0	0	0	0	0	0	0	0	0	0	0	0	0	0	Inf_only	0	0	0	0	0	0
B. animalis subsp. lactis	ASV_1213	Inf_only	0	shared	0	0	shared	Moth_only	0	Inf_only	0	0	0	0	Inf_only	0	0	0	0	Moth_only	0	0	0	Inf_only	0	Inf_only	Moth_only	Moth_only	0	0	0	0	Moth_only	Inf_only	0	0	0	Inf_only	0	0	0	Inf_only	0	0
B. animalis subsp. lactis	ASV_1207	0	0	0	0	0	0	0	0	0	0	0	0	0	0	0	0	0	shared	0	0	0	0	0	0	0	0	0	0	0	0	0	0	0	0	0	0	0	0	0	0	0	0	0
B. animalis subsp. lactis	ASV_1206	Inf_only	0	shared	0	0	0	0	0	0	0	0	0	0	0	0	0	0	shared	Inf_only	0	0	0	0	0	0	0	Moth_only	0	Inf_only	0	0	Moth_only	0	0	Inf_only	0	0	0	0	0	Inf_only	0	0
B. animalis subsp. lactis	ASV_1201	Inf_only	Moth_only	shared	shared	0	Moth_only	shared	Moth_only	Inf_only	0	shared	shared	0	0	0	0	0	shared	shared	0	0	0	Inf_only	0	Inf_only	Moth_only	Moth_only	shared	Inf_only	0	0	Moth_only	Inf_only	0	Inf_only	0	Inf_only	Moth_only	0	0	Inf_only	0	0
B. animalis subsp. lactis	ASV_1199	Inf_only	Moth_only	shared	Moth_only	0	Moth_only	shared	Moth_only	Inf_only	0	shared	shared	0	Inf_only	0	0	0	shared	shared	0	0	0	Inf_only	0	Inf_only	Moth_only	Moth_only	shared	Inf_only	0	Inf_only	Moth_only	Inf_only	0	Inf_only	0	0	Moth_only	0	0	Inf_only	0	0
B. animalis subsp. lactis	ASV_1198	Inf_only	Moth_only	shared	shared	Moth_only	Moth_only	shared	Moth_only	Inf_only	0	shared	shared	0	Inf_only	0	0	0	shared	shared	0	0	0	Inf_only	0	Inf_only	Moth_only	Moth_only	shared	Inf_only	0	0	Moth_only	Inf_only	0	Inf_only	0	Inf_only	Moth_only	0	0	Inf_only	0	0
B. animalis subsp. lactis	ASV_1194	Inf_only	0	shared	shared	0	Moth_only	shared	Moth_only	Inf_only	0	shared	shared	0	Inf_only	0	0	0	shared	shared	0	0	0	Inf_only	0	Inf_only	Moth_only	Moth_only	shared	Inf_only	0	Inf_only	Moth_only	Inf_only	0	Inf_only	0	Inf_only	Moth_only	0	0	Inf_only	0	0
B. animalis subsp. lactis	ASV_1190	Inf_only	Moth_only	shared	shared	0	Moth_only	shared	Moth_only	Inf_only	shared	shared	shared	0	Inf_only	0	0	0	shared	shared	0	0	0	Inf_only	0	Inf_only	Moth_only	Moth_only	shared	Inf_only	0	0	Moth_only	Inf_only	0	Inf_only	0	Inf_only	Moth_only	0	0	Inf_only	0	0
B. animalis subsp. lactis	ASV_119	Inf_only	Moth_only	shared	shared	0	Moth_only	shared	Moth_only	Inf_only	0	shared	shared	0	Inf_only	0	0	0	shared	shared	0	0	0	Inf_only	0	Inf_only	Moth_only	Moth_only	shared	Inf_only	0	Inf_only	Moth_only	Inf_only	0	Inf_only	0	Inf_only	Moth_only	0	0	Inf_only	0	0
B. animalis subsp. lactis	ASV_1177	Inf_only	shared	shared	shared	0	0	shared	0	Inf_only	0	shared	shared	0	Inf_only	0	0	0	shared	Moth_only	0	0	0	Inf_only	0	0	Moth_only	Moth_only	shared	Inf_only	0	0	Moth_only	Inf_only	0	Inf_only	0	0	Moth_only	0	0	Inf_only	0	0
B. animalis subsp. lactis	ASV_1151	0	0	shared	shared	0	0	0	shared	0	0	shared	shared	0	0	0	0	0	0	shared	0	0	0	0	0	0	0	Moth_only	0	Inf_only	0	0	0	0	0	Inf_only	0	0	0	0	0	0	0	0
B. animalis subsp. lactis	ASV_1149	0	0	shared	0	0	0	Inf_only	0	0	0	0	0	0	0	0	0	0	0	Moth_only	0	0	0	0	0	Inf_only	0	0	0	0	0	0	0	Inf_only	0	0	0	0	Moth_only	0	0	Inf_only	0	0
B. animalis subsp. lactis	ASV_1121	Inf_only	0	shared	shared	0	shared	shared	shared	Inf_only	0	shared	shared	0	0	0	0	0	shared	shared	0	0	0	Inf_only	0	0	Moth_only	Moth_only	shared	Inf_only	0	0	Moth_only	0	0	Inf_only	0	0	Moth_only	0	0	Inf_only	0	0
B. animalis subsp. lactis	ASV_1120	Inf_only	Moth_only	shared	shared	0	Moth_only	shared	Moth_only	Inf_only	Moth_only	shared	shared	0	Inf_only	0	0	0	shared	shared	0	0	0	Inf_only	0	Inf_only	Moth_only	Moth_only	shared	Inf_only	0	0	Moth_only	Inf_only	0	Inf_only	0	Inf_only	Moth_only	0	0	Inf_only	0	0
B. animalis subsp. lactis	ASV_1107	0	0	0	0	0	0	0	0	0	0	0	0	0	0	0	0	0	0	0	0	0	0	0	0	Inf_only	0	0	0	0	0	0	0	0	0	0	0	0	0	0	0	0	0	0
B. animalis subsp. lactis	ASV_1100	0	0	shared	shared	0	shared	Inf_only	shared	Inf_only	0	shared	shared	0	Inf_only	0	0	0	shared	shared	0	0	0	Inf_only	0	Inf_only	Moth_only	Moth_only	shared	Inf_only	0	0	Moth_only	Inf_only	0	Inf_only	0	0	0	0	0	0	0	0
B. animalis subsp. lactis	ASV_1098	0	shared	shared	shared	0	0	shared	shared	0	0	shared	shared	0	Inf_only	0	0	0	shared	shared	0	0	0	Inf_only	0	Inf_only	Moth_only	0	0	Inf_only	0	0	0	0	0	Inf_only	0	Inf_only	Moth_only	0	0	Inf_only	0	0
B. animalis subsp. lactis	ASV_1087	Inf_only	Moth_only	shared	shared	0	Moth_only	shared	Moth_only	Inf_only	0	shared	shared	0	Inf_only	0	0	0	shared	shared	0	0	0	Inf_only	0	Inf_only	Moth_only	Moth_only	shared	Inf_only	0	0	Moth_only	Inf_only	0	Inf_only	0	0	Moth_only	0	0	0	0	0
B. animalis subsp. lactis	ASV_1086	0	0	shared	0	0	0	Inf_only	0	0	0	0	0	0	0	0	0	0	0	0	0	0	0	0	0	0	0	0	shared	0	0	0	0	0	0	0	0	0	0	0	0	0	0	0
B. animalis subsp. lactis	ASV_1085	0	shared	shared	0	0	shared	shared	0	Inf_only	0	shared	shared	0	Inf_only	0	0	0	shared	Moth_only	0	0	0	Inf_only	0	Inf_only	Moth_only	0	0	0	0	0	0	0	0	Inf_only	0	Inf_only	0	0	0	Inf_only	0	0
B. animalis subsp. lactis	ASV_1080	Inf_only	Moth_only	shared	shared	Moth_only	Moth_only	shared	Moth_only	Inf_only	0	shared	shared	0	Inf_only	0	0	0	shared	shared	0	0	0	Inf_only	0	Inf_only	Moth_only	Moth_only	shared	Inf_only	0	0	Moth_only	Inf_only	0	Inf_only	0	Inf_only	Moth_only	0	0	Inf_only	0	0
B. animalis subsp. lactis	ASV_1060	Inf_only	0	shared	shared	0	0	Inf_only	Moth_only	0	0	0	shared	0	Inf_only	0	0	0	shared	Moth_only	0	0	0	0	0	Inf_only	Moth_only	Moth_only	0	0	0	0	Moth_only	0	0	Inf_only	0	0	0	0	0	Inf_only	0	0
B. animalis subsp. lactis	ASV_1044	0	0	0	0	0	0	0	0	0	0	0	0	0	0	0	0	0	0	shared	0	0	0	0	0	0	0	0	0	0	0	0	0	0	0	0	0	0	0	0	0	0	0	0
B. animalis subsp. lactis	ASV_1032	0	0	shared	0	0	0	shared	0	0	0	0	shared	0	Inf_only	0	0	0	shared	Inf_only	0	0	0	0	0	0	0	Moth_only	shared	Inf_only	0	0	Moth_only	0	0	Inf_only	0	0	0	0	0	Inf_only	0	0
B. animalis subsp. lactis	ASV_1031	Inf_only	Moth_only	shared	shared	0	Moth_only	shared	Moth_only	Inf_only	0	shared	shared	0	0	shared	Moth_only	0	shared	shared	0	0	0	Inf_only	0	Inf_only	Moth_only	Moth_only	shared	Inf_only	0	0	Moth_only	Inf_only	0	Inf_only	0	shared	Moth_only	0	0	Inf_only	0	0
B. animalis subsp. lactis	ASV_1030	0	0	shared	0	0	0	Inf_only	0	0	0	0	0	0	0	0	0	0	0	0	0	0	0	0	0	0	0	0	0	0	0	0	0	0	0	0	0	0	0	0	0	0	0	0
B. animalis subsp. lactis	ASV_1024	0	0	shared	0	0	0	0	0	0	0	0	0	0	0	0	0	0	0	0	0	0	0	0	0	0	Moth_only	0	0	0	0	0	0	0	0	0	0	0	0	0	0	0	0	0
B. animalis subsp. lactis	ASV_1023	0	0	shared	0	0	0	0	0	0	0	0	0	0	Inf_only	0	0	0	shared	Moth_only	0	0	0	Inf_only	0	0	0	0	0	0	0	0	0	0	0	0	0	0	0	0	0	0	0	0
B. animalis subsp. lactis	ASV_1018	0	shared	shared	shared	0	shared	Moth_only	0	0	0	0	shared	0	Inf_only	0	0	0	shared	Inf_only	0	0	0	Inf_only	0	Inf_only	Moth_only	0	0	0	0	0	0	0	0	0	0	0	Moth_only	0	0	Inf_only	0	0
B. animalis subsp. lactis	ASV_1014	0	0	0	0	0	shared	Moth_only	shared	0	0	0	0	0	0	0	0	0	0	0	0	0	0	Inf_only	0	Inf_only	0	Moth_only	0	Inf_only	0	0	0	0	0	0	0	0	0	0	0	0	0	0
B. animalis subsp. lactis	ASV_1011	0	0	shared	0	0	0	0	0	0	0	0	0	0	0	0	0	0	0	0	0	0	0	Inf_only	0	Inf_only	0	0	0	0	0	0	0	0	0	0	0	0	0	0	0	0	0	0
B. animalis subsp. lactis	ASV_1002	Inf_only	Moth_only	shared	Moth_only	0	Moth_only	shared	Moth_only	Inf_only	0	shared	shared	0	0	0	0	0	shared	shared	0	0	0	Inf_only	0	Inf_only	Moth_only	Moth_only	shared	Inf_only	0	0	shared	Inf_only	0	Inf_only	0	Inf_only	Moth_only	0	0	Inf_only	0	0
B. animalis subsp. lactis	ASV_1000	Inf_only	0	shared	0	0	0	Moth_only	shared	0	0	0	0	0	Inf_only	0	0	0	0	shared	0	0	0	0	0	0	Moth_only	0	0	0	0	0	Moth_only	Inf_only	0	Inf_only	0	Inf_only	0	0	Moth_only	Inf_only	0	0
B. animalis subsp. lactis	ASV_100	Inf_only	Moth_only	shared	shared	Moth_only	Moth_only	shared	Moth_only	Inf_only	Moth_only	shared	shared	Inf_only	Inf_only	shared	shared	0	shared	shared	0	0	Inf_only	Inf_only	0	Inf_only	Moth_only	shared	shared	Inf_only	0	Inf_only	Moth_only	Inf_only	0	Inf_only	0	Inf_only	Moth_only	0	0	Inf_only	Moth_only	Moth_only
B. bifidum	ASV_98	shared	Moth_only	shared	shared	Moth_only	shared	shared	Moth_only	shared	shared	shared	shared	Inf_only	Inf_only	0	shared	0	shared	shared	0	0	0	Inf_only	0	Inf_only	Moth_only	shared	shared	Inf_only	Inf_only	0	Moth_only	Inf_only	Moth_only	Inf_only	0	Inf_only	Moth_only	0	0	Inf_only	0	Inf_only
B. bifidum	ASV_979	Inf_only	0	shared	0	0	shared	0	0	Inf_only	shared	0	shared	0	0	shared	shared	0	shared	shared	0	0	0	0	0	Inf_only	Moth_only	Inf_only	shared	0	Inf_only	0	0	0	Inf_only	Inf_only	0	Inf_only	0	0	0	Inf_only	0	0
B. bifidum	ASV_978	0	0	shared	0	0	shared	Moth_only	0	0	shared	0	0	0	0	0	Inf_only	0	0	shared	0	0	0	0	0	0	0	Inf_only	0	Inf_only	Inf_only	0	0	0	0	Inf_only	0	0	Moth_only	0	0	Inf_only	0	0
B. bifidum	ASV_974	0	0	shared	0	0	0	0	0	Moth_only	shared	0	shared	0	0	Moth_only	shared	0	shared	Moth_only	0	0	0	Inf_only	0	0	0	Inf_only	0	Inf_only	0	0	0	0	Inf_only	0	0	0	0	0	0	Inf_only	Inf_only	0
B. bifidum	ASV_973	0	0	0	0	0	0	0	0	0	0	0	0	0	0	0	0	0	0	0	0	0	0	0	0	0	0	0	0	0	0	0	0	0	Moth_only	0	0	0	0	0	0	0	0	0
B. bifidum	ASV_971	0	0	0	0	0	shared	0	shared	0	shared	shared	0	0	0	0	shared	0	shared	Moth_only	0	0	0	Inf_only	0	Inf_only	Moth_only	Inf_only	shared	Inf_only	Inf_only	0	0	Inf_only	0	Inf_only	0	0	Moth_only	0	0	Inf_only	0	0
B. bifidum	ASV_966	0	Moth_only	Moth_only	shared	0	shared	0	0	Inf_only	0	shared	0	0	Inf_only	0	0	0	Moth_only	shared	0	0	0	Inf_only	0	0	Moth_only	Moth_only	shared	0	0	0	0	Inf_only	0	Moth_only	Moth_only	Moth_only	Moth_only	0	0	Inf_only	0	0
B. bifidum	ASV_963	0	0	shared	shared	0	0	Inf_only	0	0	0	0	shared	0	0	0	shared	0	shared	shared	0	0	0	Inf_only	0	0	Moth_only	Moth_only	shared	Inf_only	Inf_only	0	0	0	0	Inf_only	0	shared	0	0	0	0	0	0
B. bifidum	ASV_954	Inf_only	shared	shared	0	0	shared	shared	shared	Inf_only	shared	shared	shared	Moth_only	0	0	shared	shared	shared	shared	0	0	0	Inf_only	0	Inf_only	Moth_only	shared	shared	Inf_only	0	0	0	Inf_only	0	Inf_only	0	Moth_only	Moth_only	0	0	0	0	0
B. bifidum	ASV_951	0	0	0	0	0	Inf_only	0	0	0	Inf_only	0	0	0	0	0	Inf_only	0	0	Moth_only	0	0	0	0	0	Inf_only	0	Inf_only	shared	Inf_only	Inf_only	0	0	0	0	0	0	0	0	0	0	0	0	0
B. bifidum	ASV_950	0	shared	shared	shared	0	shared	0	shared	Inf_only	shared	0	shared	Moth_only	0	0	shared	0	shared	shared	0	0	0	0	0	Inf_only	Moth_only	Moth_only	shared	Inf_only	0	0	Moth_only	Inf_only	0	Inf_only	0	shared	Moth_only	0	0	0	0	0
B. bifidum	ASV_941	0	0	0	0	0	0	Moth_only	0	Inf_only	0	0	0	0	0	0	0	0	0	0	0	0	0	0	0	Inf_only	0	0	0	0	0	0	Moth_only	0	0	0	0	0	0	0	0	0	0	0
B. bifidum	ASV_927	0	0	shared	0	0	shared	Inf_only	0	Inf_only	0	shared	shared	0	0	0	0	0	0	shared	0	0	0	Inf_only	0	0	Moth_only	Moth_only	0	Inf_only	0	0	Moth_only	Inf_only	0	0	0	0	0	0	0	Inf_only	0	0
B. bifidum	ASV_917	0	0	0	0	0	0	0	0	0	0	0	0	0	0	0	0	0	0	0	0	0	0	0	0	0	0	0	0	0	0	0	0	0	Inf_only	0	0	0	0	0	0	0	0	0
B. bifidum	ASV_90	Inf_only	Moth_only	shared	shared	Moth_only	shared	shared	Moth_only	shared	shared	shared	shared	Moth_only	Inf_only	Moth_only	shared	shared	shared	shared	0	0	0	Inf_only	0	Inf_only	Moth_only	shared	shared	Inf_only	Inf_only	0	Moth_only	Inf_only	shared	shared	Moth_only	shared	shared	0	0	Inf_only	Inf_only	Inf_only
B. bifidum	ASV_896	Inf_only	0	shared	shared	0	shared	shared	shared	Inf_only	shared	shared	shared	0	Inf_only	0	shared	0	shared	shared	0	0	0	Inf_only	0	0	Moth_only	Inf_only	shared	Inf_only	0	0	0	0	0	Inf_only	0	shared	0	0	0	Inf_only	0	0
B. bifidum	ASV_871	0	0	0	0	0	0	0	0	0	0	0	0	0	0	0	0	0	0	0	0	0	0	0	0	0	0	0	0	0	0	0	0	0	0	0	0	Moth_only	0	0	0	0	0	0
B. bifidum	ASV_87	Inf_only	shared	shared	shared	Moth_only	shared	shared	Moth_only	shared	shared	shared	shared	Moth_only	Inf_only	Moth_only	shared	shared	shared	shared	0	0	0	Inf_only	0	Inf_only	Moth_only	shared	shared	Inf_only	Inf_only	0	shared	Inf_only	shared	shared	Moth_only	shared	Moth_only	0	0	Inf_only	Inf_only	Inf_only
B. bifidum	ASV_869	0	0	0	0	0	0	0	0	0	0	0	0	0	0	0	0	0	0	0	0	0	0	0	0	0	0	0	0	0	0	0	0	0	0	Moth_only	Moth_only	Moth_only	0	0	0	0	0	0
B. bifidum	ASV_847	Inf_only	0	shared	shared	0	Moth_only	shared	Moth_only	Inf_only	0	shared	shared	0	Inf_only	0	shared	0	shared	shared	0	0	0	Inf_only	0	Inf_only	Moth_only	Moth_only	shared	Inf_only	0	0	Moth_only	Inf_only	Inf_only	Inf_only	0	Inf_only	Moth_only	0	0	Inf_only	0	0
B. bifidum	ASV_834	Inf_only	Moth_only	shared	shared	0	Moth_only	shared	Moth_only	Inf_only	0	shared	shared	Inf_only	Inf_only	Moth_only	0	0	shared	shared	0	0	0	Inf_only	0	Inf_only	Moth_only	Moth_only	shared	Inf_only	0	0	Moth_only	Inf_only	0	Inf_only	0	0	Moth_only	0	0	Inf_only	0	0
B. bifidum	ASV_826	Inf_only	0	shared	shared	0	shared	shared	shared	Inf_only	shared	shared	shared	0	0	shared	shared	shared	shared	shared	Inf_only	0	0	Inf_only	0	0	Moth_only	shared	shared	Inf_only	Inf_only	0	Moth_only	0	0	shared	0	Moth_only	Moth_only	0	0	Inf_only	0	0
B. bifidum	ASV_825	Moth_only	Moth_only	0	0	0	0	0	0	0	0	0	0	0	0	0	0	0	0	0	0	0	0	0	0	0	0	0	0	0	0	0	0	0	0	0	0	0	0	0	0	0	0	0
B. bifidum	ASV_824	0	0	0	0	0	0	Moth_only	0	0	0	0	0	0	0	0	shared	0	0	0	0	0	0	0	0	0	0	0	0	0	0	0	0	0	Moth_only	0	0	Inf_only	0	0	0	0	0	0
B. bifidum	ASV_819	0	0	0	0	0	0	0	0	0	0	0	0	0	0	0	0	0	0	0	0	0	0	0	0	0	0	Inf_only	0	0	0	0	0	0	0	0	0	0	0	0	0	0	0	0
B. bifidum	ASV_800	0	0	0	0	0	shared	Inf_only	0	0	0	0	0	0	0	0	0	0	0	0	0	0	0	0	0	0	0	0	0	0	0	0	0	0	0	0	0	0	0	0	0	0	0	0
B. bifidum	ASV_792	Moth_only	Moth_only	0	0	0	0	0	0	0	0	0	0	Moth_only	0	0	0	0	0	0	0	0	0	0	0	0	0	0	0	0	0	0	0	0	0	0	0	0	0	0	0	0	0	0
B. bifidum	ASV_791	0	0	shared	0	0	shared	0	0	Moth_only	shared	shared	0	0	0	0	0	0	shared	Moth_only	0	0	0	0	0	0	0	Inf_only	shared	Inf_only	Inf_only	0	0	Inf_only	Inf_only	Inf_only	0	0	shared	0	0	0	Inf_only	0
B. bifidum	ASV_784	shared	shared	shared	shared	Moth_only	shared	Inf_only	shared	Inf_only	0	shared	shared	Moth_only	Inf_only	0	0	0	shared	shared	0	0	0	Inf_only	0	Inf_only	0	Moth_only	shared	Inf_only	Moth_only	0	0	Inf_only	0	shared	Moth_only	shared	Moth_only	0	0	Inf_only	0	0
B. bifidum	ASV_780	Inf_only	0	shared	shared	0	shared	shared	shared	Inf_only	shared	shared	shared	Moth_only	Inf_only	shared	shared	0	shared	shared	0	0	0	Inf_only	0	0	Moth_only	Inf_only	shared	Inf_only	Inf_only	0	Moth_only	Inf_only	Inf_only	0	0	shared	Moth_only	0	0	Inf_only	0	0
B. bifidum	ASV_750	Inf_only	shared	shared	shared	0	shared	shared	shared	Inf_only	shared	shared	shared	0	Inf_only	0	shared	0	shared	Moth_only	0	0	0	Inf_only	0	Inf_only	Moth_only	Inf_only	shared	0	0	0	Moth_only	Inf_only	0	Inf_only	0	Inf_only	Moth_only	0	0	Inf_only	0	Inf_only
B. bifidum	ASV_748	Inf_only	shared	shared	shared	0	shared	shared	shared	Inf_only	shared	shared	shared	Inf_only	Inf_only	0	shared	0	shared	shared	0	0	0	Inf_only	0	Inf_only	Moth_only	shared	shared	Inf_only	Inf_only	0	Moth_only	Inf_only	Moth_only	Inf_only	0	Inf_only	Moth_only	0	0	Inf_only	0	Inf_only
B. bifidum	ASV_746	Inf_only	Moth_only	shared	Moth_only	0	shared	shared	Moth_only	Inf_only	shared	shared	shared	0	Inf_only	0	shared	0	shared	shared	0	0	0	Inf_only	0	Inf_only	Moth_only	shared	shared	Inf_only	Inf_only	0	Moth_only	0	0	Inf_only	0	Moth_only	Moth_only	0	0	Inf_only	0	Inf_only
B. bifidum	ASV_740	Inf_only	Moth_only	shared	shared	0	Moth_only	shared	Moth_only	Inf_only	0	shared	shared	Inf_only	Inf_only	0	0	0	shared	shared	0	0	0	Inf_only	0	Inf_only	Moth_only	Moth_only	shared	Inf_only	0	0	Moth_only	Inf_only	0	Inf_only	0	Inf_only	Moth_only	0	0	Inf_only	0	0
B. bifidum	ASV_734	0	0	0	shared	0	shared	Inf_only	shared	0	0	0	shared	0	0	0	0	0	shared	shared	0	0	0	Inf_only	0	0	0	0	0	Inf_only	0	0	Moth_only	Inf_only	0	Inf_only	0	0	0	0	0	0	0	0
B. bifidum	ASV_729	0	0	0	0	0	0	Inf_only	0	0	0	0	shared	Moth_only	0	0	0	0	0	0	0	0	0	0	0	0	0	Inf_only	0	0	0	0	0	Inf_only	Inf_only	0	0	0	0	0	0	0	Inf_only	0
B. bifidum	ASV_727	0	0	0	shared	0	shared	0	0	0	0	0	0	0	0	0	0	0	0	0	0	0	0	0	0	0	0	0	0	0	0	0	0	Inf_only	Moth_only	Moth_only	0	shared	0	0	0	0	0	0
B. bifidum	ASV_71	Inf_only	shared	shared	shared	0	shared	Moth_only	shared	Inf_only	shared	shared	shared	0	0	0	shared	0	shared	shared	0	0	0	Inf_only	0	Inf_only	Moth_only	shared	shared	Inf_only	Inf_only	0	Moth_only	Inf_only	Inf_only	0	0	Inf_only	0	0	0	Inf_only	0	0
B. bifidum	ASV_703	0	0	shared	shared	0	0	0	0	Inf_only	0	shared	shared	0	0	0	0	0	0	shared	0	0	0	Inf_only	0	0	0	Moth_only	shared	0	0	0	Moth_only	0	0	Moth_only	Moth_only	Moth_only	0	0	0	0	0	0
B. bifidum	ASV_7	shared	shared	shared	shared	shared	shared	shared	shared	shared	shared	shared	shared	shared	shared	shared	shared	shared	shared	shared	shared	shared	Inf_only	shared	shared	shared	shared	shared	shared	Inf_only	shared	Moth_only	shared	shared	shared	shared	shared	shared	shared	shared	shared	shared	shared	shared
B. bifidum	ASV_697	0	0	shared	shared	0	shared	shared	shared	Inf_only	shared	0	0	0	Inf_only	0	shared	0	shared	0	0	0	0	Inf_only	0	Inf_only	Moth_only	shared	shared	Inf_only	0	0	Moth_only	Inf_only	Inf_only	Inf_only	0	0	Moth_only	0	0	0	0	0
B. bifidum	ASV_678	0	0	shared	0	0	0	0	0	shared	shared	0	shared	Moth_only	0	Moth_only	0	0	0	Moth_only	0	0	0	0	0	0	0	Inf_only	0	0	0	0	0	0	Inf_only	0	0	0	0	0	0	0	0	0
B. bifidum	ASV_671	0	shared	shared	shared	0	shared	Moth_only	0	0	shared	shared	shared	0	Inf_only	0	shared	0	0	0	0	0	0	Inf_only	0	0	Moth_only	Inf_only	shared	Inf_only	0	0	0	0	0	Inf_only	0	Inf_only	Moth_only	0	0	Inf_only	0	0
B. bifidum	ASV_669	Inf_only	shared	shared	shared	0	shared	shared	Moth_only	Inf_only	shared	shared	shared	0	Inf_only	0	shared	0	shared	shared	0	0	0	Inf_only	0	Inf_only	Moth_only	Moth_only	shared	Inf_only	Inf_only	0	Moth_only	Inf_only	0	Inf_only	Inf_only	Inf_only	Moth_only	0	0	Inf_only	0	0
B. bifidum	ASV_658	0	0	0	0	0	0	0	0	0	0	0	0	0	0	0	0	0	0	0	0	0	0	0	0	0	0	0	0	0	0	0	0	0	0	Moth_only	0	0	0	0	0	0	0	0
B. bifidum	ASV_657	0	shared	shared	shared	0	shared	shared	Moth_only	Inf_only	shared	shared	shared	0	Inf_only	0	shared	0	shared	shared	0	0	0	Inf_only	0	Inf_only	Moth_only	shared	shared	Inf_only	Inf_only	0	Moth_only	Inf_only	Inf_only	shared	Inf_only	Inf_only	Moth_only	0	0	Inf_only	0	Inf_only
B. bifidum	ASV_615	0	shared	shared	0	0	shared	shared	shared	Inf_only	shared	0	shared	0	Inf_only	0	shared	0	shared	shared	0	0	0	Inf_only	0	Inf_only	Moth_only	shared	shared	Inf_only	0	0	0	Inf_only	0	Inf_only	0	shared	0	0	0	Inf_only	0	0
B. bifidum	ASV_613	Inf_only	shared	shared	shared	0	shared	shared	shared	Inf_only	0	shared	shared	0	0	0	shared	0	shared	shared	0	0	0	Inf_only	0	Inf_only	Moth_only	0	shared	Inf_only	Inf_only	0	Moth_only	Inf_only	0	Inf_only	shared	shared	Moth_only	0	0	Inf_only	0	0
B. bifidum	ASV_609	shared	Moth_only	shared	shared	0	shared	shared	Moth_only	Inf_only	shared	shared	shared	0	Inf_only	0	shared	shared	shared	shared	0	0	0	Inf_only	0	Inf_only	Moth_only	Moth_only	shared	Inf_only	Inf_only	0	Moth_only	Inf_only	0	Inf_only	0	Inf_only	Moth_only	0	0	Inf_only	0	0
B. bifidum	ASV_608	Inf_only	shared	shared	shared	Moth_only	shared	shared	shared	Inf_only	shared	shared	shared	Moth_only	Inf_only	0	shared	0	shared	shared	0	0	0	Inf_only	0	Inf_only	Moth_only	Moth_only	shared	Inf_only	Inf_only	0	Moth_only	Inf_only	0	Inf_only	Inf_only	shared	Moth_only	0	0	Inf_only	0	0
B. bifidum	ASV_598	shared	shared	shared	shared	Moth_only	Moth_only	shared	Moth_only	Inf_only	shared	shared	shared	Moth_only	0	0	shared	0	shared	shared	0	0	0	Inf_only	0	Inf_only	Moth_only	Moth_only	shared	Inf_only	Inf_only	0	Moth_only	Inf_only	Inf_only	Inf_only	Inf_only	shared	Moth_only	0	0	Inf_only	0	0
B. bifidum	ASV_588	Inf_only	Moth_only	shared	shared	0	shared	shared	Moth_only	Inf_only	0	shared	shared	0	Inf_only	0	0	0	shared	shared	0	0	0	Inf_only	0	Inf_only	Moth_only	Moth_only	shared	Inf_only	0	0	Moth_only	Inf_only	0	shared	0	shared	Moth_only	0	0	Inf_only	0	0
B. bifidum	ASV_586	Moth_only	Moth_only	0	0	0	0	Inf_only	0	0	0	0	0	0	0	0	0	0	0	0	0	0	0	0	0	0	0	0	0	0	0	0	0	0	0	Inf_only	0	Moth_only	0	0	0	0	0	0
B. bifidum	ASV_585	0	0	0	0	0	0	0	0	Inf_only	0	0	0	0	0	0	shared	0	shared	0	0	0	0	0	0	0	0	0	0	Inf_only	0	0	0	0	Moth_only	0	0	0	Moth_only	0	0	0	0	0
B. bifidum	ASV_575	shared	shared	shared	shared	0	shared	shared	shared	shared	shared	shared	shared	shared	Inf_only	0	shared	shared	shared	shared	0	0	0	Inf_only	0	Inf_only	Moth_only	shared	shared	Inf_only	Inf_only	0	Moth_only	Inf_only	Inf_only	shared	0	shared	Moth_only	0	0	Inf_only	0	0
B. bifidum	ASV_568	0	0	0	0	0	0	0	0	0	0	0	0	0	0	0	Inf_only	0	shared	Inf_only	0	0	0	0	0	0	0	Inf_only	0	0	0	0	0	0	0	0	0	0	0	0	0	Inf_only	0	Inf_only
B. bifidum	ASV_558	shared	Moth_only	shared	shared	0	shared	shared	Moth_only	0	shared	shared	shared	Moth_only	0	0	shared	0	shared	Moth_only	0	0	0	Inf_only	0	Inf_only	Moth_only	shared	shared	Inf_only	Inf_only	0	0	Inf_only	0	shared	0	shared	Moth_only	0	0	Inf_only	Inf_only	Inf_only
B. bifidum	ASV_555	0	0	shared	shared	0	shared	shared	shared	Inf_only	0	shared	0	0	0	0	0	0	shared	Inf_only	0	0	0	0	0	0	Moth_only	0	0	0	0	0	Moth_only	0	0	Moth_only	Moth_only	Moth_only	Moth_only	0	0	Inf_only	0	0
B. bifidum	ASV_551	0	0	0	0	0	0	0	0	0	0	0	0	0	0	0	0	0	0	0	0	0	0	0	0	0	0	0	0	0	0	0	0	0	0	0	0	0	0	0	0	0	0	0
B. bifidum	ASV_55	shared	shared	shared	shared	Moth_only	shared	shared	Moth_only	shared	shared	shared	shared	Moth_only	Inf_only	Moth_only	shared	shared	shared	shared	Inf_only	0	0	Inf_only	Moth_only	shared	shared	shared	shared	Inf_only	Inf_only	0	Moth_only	Inf_only	shared	shared	Moth_only	shared	shared	0	0	shared	0	Inf_only
B. bifidum	ASV_546	Inf_only	Moth_only	shared	shared	0	shared	shared	Moth_only	Inf_only	0	shared	shared	Inf_only	Inf_only	shared	0	0	shared	shared	0	0	0	Inf_only	0	Inf_only	Moth_only	Moth_only	shared	Inf_only	0	0	Moth_only	Inf_only	0	Inf_only	0	Inf_only	Moth_only	0	0	Inf_only	0	0
B. bifidum	ASV_543	0	0	0	0	0	0	0	0	0	0	0	0	0	0	0	0	0	0	0	0	0	0	0	0	0	0	0	0	0	0	0	0	0	Moth_only	0	0	0	0	0	0	0	0	0
B. bifidum	ASV_542	0	0	0	0	Moth_only	shared	0	0	0	0	0	0	0	0	shared	0	0	shared	0	0	0	0	0	0	0	0	0	shared	0	0	0	0	0	Inf_only	Moth_only	0	0	0	0	0	0	0	0
B. bifidum	ASV_537	Inf_only	0	shared	shared	0	shared	shared	shared	Inf_only	shared	shared	shared	0	Inf_only	shared	shared	0	shared	shared	0	0	0	Inf_only	0	Inf_only	Moth_only	Moth_only	shared	Inf_only	Inf_only	0	Moth_only	Inf_only	Inf_only	Inf_only	Inf_only	shared	Moth_only	0	0	Inf_only	0	Inf_only
B. bifidum	ASV_533	0	0	0	0	0	shared	Inf_only	0	0	0	0	0	0	0	0	0	0	0	0	0	0	0	0	0	0	0	Inf_only	0	0	0	0	0	0	Inf_only	0	0	Moth_only	0	0	0	0	0	0
B. bifidum	ASV_524	Moth_only	Moth_only	0	0	0	0	0	0	0	0	0	0	Moth_only	0	0	0	0	0	Moth_only	0	0	0	Inf_only	0	0	0	0	0	0	0	0	0	0	0	0	0	0	0	0	0	0	0	0
B. bifidum	ASV_519	Inf_only	0	shared	0	0	shared	0	0	0	0	0	shared	0	0	0	shared	0	shared	shared	0	0	0	Inf_only	0	0	0	0	shared	Inf_only	Inf_only	0	0	0	Inf_only	0	0	0	Moth_only	0	0	0	0	0
B. bifidum	ASV_511	0	0	0	0	0	0	0	0	0	Moth_only	0	0	0	0	0	0	0	0	0	0	0	0	0	0	0	0	Moth_only	0	0	0	0	Moth_only	0	Inf_only	0	0	Inf_only	0	0	0	0	0	0
B. bifidum	ASV_51	Inf_only	shared	shared	shared	shared	shared	shared	shared	Inf_only	shared	shared	shared	0	Inf_only	shared	shared	0	shared	shared	0	0	Inf_only	Inf_only	0	Inf_only	Moth_only	shared	shared	Inf_only	Inf_only	0	Moth_only	Inf_only	shared	shared	Moth_only	shared	shared	0	0	Inf_only	0	Inf_only
B. bifidum	ASV_509	shared	Moth_only	0	shared	Moth_only	0	shared	0	Inf_only	Moth_only	shared	shared	Moth_only	Inf_only	0	0	0	shared	shared	0	0	0	Inf_only	0	Inf_only	0	Moth_only	shared	Inf_only	0	0	Moth_only	Inf_only	0	Moth_only	Moth_only	shared	Moth_only	0	0	Inf_only	0	Inf_only
B. bifidum	ASV_505	shared	Moth_only	shared	shared	Moth_only	shared	shared	Moth_only	shared	shared	shared	shared	shared	Inf_only	Moth_only	0	0	shared	Moth_only	0	0	0	Inf_only	0	Inf_only	0	Moth_only	shared	Inf_only	0	0	Moth_only	Inf_only	Inf_only	shared	Moth_only	shared	shared	0	0	Inf_only	Inf_only	Inf_only
B. bifidum	ASV_502	Inf_only	Moth_only	shared	shared	0	shared	shared	Moth_only	Inf_only	Moth_only	shared	shared	Inf_only	Inf_only	0	0	0	shared	shared	0	0	0	Inf_only	0	Inf_only	Moth_only	Moth_only	shared	Inf_only	0	0	Moth_only	Inf_only	0	shared	0	shared	Moth_only	0	0	Inf_only	0	0
B. bifidum	ASV_484	0	0	0	0	0	shared	0	0	0	0	0	0	0	0	0	shared	0	0	0	0	0	0	0	0	Inf_only	0	0	0	0	0	0	0	0	0	0	0	0	0	0	0	0	0	0
B. bifidum	ASV_480	0	0	shared	shared	0	shared	shared	shared	Inf_only	shared	0	shared	0	0	shared	0	0	shared	shared	0	0	0	Inf_only	0	0	0	0	shared	0	Inf_only	0	Moth_only	Inf_only	Inf_only	Inf_only	0	Inf_only	Moth_only	0	0	0	Inf_only	0
B. bifidum	ASV_48	shared	shared	shared	shared	Moth_only	shared	shared	Moth_only	shared	shared	shared	shared	0	Inf_only	0	shared	shared	shared	shared	0	0	0	Inf_only	0	Inf_only	Moth_only	shared	shared	Inf_only	Inf_only	0	Moth_only	Inf_only	shared	Inf_only	0	shared	shared	Inf_only	0	Inf_only	0	Inf_only
B. bifidum	ASV_470	Inf_only	Moth_only	shared	shared	Moth_only	shared	shared	Moth_only	Inf_only	0	shared	shared	0	Inf_only	0	0	0	shared	shared	0	0	0	Inf_only	0	Inf_only	Moth_only	Moth_only	shared	Inf_only	0	0	Moth_only	Inf_only	0	Inf_only	Moth_only	Inf_only	Moth_only	0	0	Inf_only	0	0
B. bifidum	ASV_467	shared	Moth_only	shared	shared	Moth_only	shared	shared	Moth_only	shared	shared	shared	shared	shared	shared	shared	shared	shared	shared	shared	Moth_only	0	shared	Inf_only	0	Inf_only	Moth_only	shared	shared	Inf_only	Inf_only	0	Moth_only	Inf_only	Inf_only	shared	Moth_only	shared	shared	0	0	Inf_only	Inf_only	Inf_only
B. bifidum	ASV_466	0	shared	shared	0	0	0	0	0	0	0	0	0	0	0	0	shared	0	0	Inf_only	0	0	0	0	0	0	0	Moth_only	shared	Inf_only	0	0	0	0	0	0	0	0	Moth_only	0	0	0	0	0
B. bifidum	ASV_461	0	0	shared	0	0	shared	Inf_only	0	Inf_only	shared	shared	shared	Moth_only	Inf_only	shared	shared	0	0	shared	0	0	0	0	0	0	Moth_only	shared	shared	0	0	0	0	Inf_only	Moth_only	shared	0	shared	0	0	0	0	0	0
B. bifidum	ASV_458	Inf_only	0	shared	shared	0	shared	shared	shared	Inf_only	0	0	shared	0	Inf_only	0	shared	0	shared	shared	0	0	0	Inf_only	0	Inf_only	Moth_only	Moth_only	0	Inf_only	0	0	Moth_only	Inf_only	0	shared	0	Inf_only	Moth_only	0	0	Inf_only	0	0
B. bifidum	ASV_454	Moth_only	Moth_only	0	0	0	0	0	0	0	0	0	0	0	0	0	0	0	0	0	0	0	0	0	0	0	0	0	0	0	0	0	0	0	0	0	0	0	0	0	0	0	0	0
B. bifidum	ASV_444	0	0	0	0	0	0	0	0	0	shared	0	0	0	0	0	0	0	shared	0	0	0	0	0	0	0	0	Moth_only	shared	Inf_only	0	0	0	0	0	shared	0	0	0	0	0	Inf_only	0	0
B. bifidum	ASV_44	Inf_only	Moth_only	shared	shared	shared	shared	shared	shared	shared	shared	shared	shared	Moth_only	Inf_only	Moth_only	shared	0	shared	shared	Inf_only	0	0	Inf_only	Moth_only	Inf_only	Moth_only	shared	shared	Inf_only	Inf_only	0	shared	Inf_only	shared	shared	Moth_only	shared	shared	0	0	Inf_only	0	Inf_only
B. bifidum	ASV_439	Moth_only	Moth_only	0	0	0	0	0	0	0	shared	0	0	0	0	0	0	0	0	0	0	0	0	0	0	0	0	0	0	0	0	0	0	0	Inf_only	0	0	0	0	0	0	0	0	0
B. bifidum	ASV_438	Moth_only	Moth_only	shared	0	0	0	0	0	0	0	0	0	0	0	0	0	0	shared	Moth_only	0	0	0	0	0	Inf_only	0	0	0	0	0	0	0	Inf_only	0	0	0	shared	Moth_only	0	0	0	0	0
B. bifidum	ASV_433	0	0	0	0	0	0	0	0	0	0	0	0	0	0	0	0	0	0	0	0	0	0	0	0	0	0	0	0	0	0	0	0	0	Moth_only	0	0	0	0	0	0	0	0	0
B. bifidum	ASV_417	0	0	0	0	0	0	0	0	0	0	0	0	0	Inf_only	0	0	0	0	0	0	0	0	0	0	0	0	0	0	0	0	0	0	0	Moth_only	Inf_only	0	0	0	0	0	0	0	0
B. bifidum	ASV_405	0	0	0	0	Moth_only	0	Moth_only	0	0	0	shared	0	Moth_only	0	0	0	0	0	0	0	0	0	Inf_only	0	Inf_only	0	0	0	0	0	0	0	0	Moth_only	0	0	0	0	0	0	0	0	0
B. bifidum	ASV_397	0	shared	shared	0	0	shared	shared	0	shared	shared	Moth_only	shared	0	0	0	shared	0	Moth_only	Moth_only	0	0	0	Inf_only	0	Inf_only	Moth_only	Inf_only	shared	Inf_only	0	0	0	Inf_only	Inf_only	shared	0	Moth_only	Moth_only	0	0	Inf_only	0	Inf_only
B. bifidum	ASV_394	shared	Moth_only	shared	Moth_only	shared	Moth_only	shared	Moth_only	Inf_only	Moth_only	shared	shared	Moth_only	shared	0	0	0	shared	shared	0	0	0	Inf_only	0	Inf_only	Moth_only	shared	shared	Inf_only	Inf_only	0	Moth_only	Inf_only	shared	shared	Moth_only	Moth_only	Moth_only	0	0	Inf_only	0	0
B. bifidum	ASV_389	0	0	0	0	0	0	0	0	Inf_only	shared	0	0	0	0	shared	0	0	0	0	0	0	0	Inf_only	0	0	Moth_only	0	shared	Inf_only	0	0	0	0	Inf_only	Inf_only	0	0	0	0	0	Inf_only	Inf_only	Inf_only
B. bifidum	ASV_388	shared	Moth_only	shared	shared	Moth_only	Moth_only	shared	Moth_only	shared	Moth_only	shared	shared	Moth_only	Inf_only	0	Moth_only	0	shared	shared	0	0	0	Inf_only	0	Inf_only	Moth_only	Moth_only	shared	Inf_only	0	0	Moth_only	Inf_only	Moth_only	shared	Moth_only	shared	Moth_only	0	0	Inf_only	0	0
B. bifidum	ASV_379	shared	shared	shared	shared	0	shared	shared	Moth_only	Inf_only	0	shared	shared	Inf_only	Inf_only	Moth_only	shared	0	shared	shared	0	0	0	Inf_only	0	Inf_only	Moth_only	Moth_only	shared	Inf_only	Inf_only	0	Moth_only	Inf_only	Inf_only	shared	Inf_only	shared	Moth_only	0	Moth_only	Inf_only	shared	shared
B. bifidum	ASV_359	shared	shared	shared	shared	Moth_only	shared	shared	shared	Inf_only	shared	shared	shared	0	Inf_only	shared	shared	0	shared	shared	0	0	0	Inf_only	0	Inf_only	Moth_only	Moth_only	shared	Inf_only	Inf_only	0	Moth_only	Inf_only	shared	Inf_only	shared	shared	Moth_only	0	0	Inf_only	0	Inf_only
B. bifidum	ASV_358	shared	Moth_only	shared	shared	Moth_only	shared	shared	shared	shared	shared	shared	Moth_only	shared	Inf_only	Moth_only	shared	0	shared	shared	0	0	0	0	Moth_only	Inf_only	Moth_only	shared	Moth_only	Inf_only	Inf_only	0	0	Inf_only	Inf_only	Inf_only	Moth_only	Inf_only	shared	0	Inf_only	shared	Inf_only	Inf_only
B. bifidum	ASV_357	0	0	0	0	0	0	0	0	0	0	0	0	0	0	0	0	0	0	0	0	0	0	0	0	0	0	0	0	0	0	0	0	0	shared	0	0	0	0	0	0	0	0	0
B. bifidum	ASV_348	shared	Moth_only	shared	0	Moth_only	shared	shared	Moth_only	shared	shared	shared	shared	Moth_only	Inf_only	Moth_only	shared	shared	shared	shared	0	0	0	Inf_only	0	Inf_only	Moth_only	shared	shared	Inf_only	shared	0	0	Inf_only	Moth_only	shared	Moth_only	shared	shared	0	0	Inf_only	0	Inf_only
B. bifidum	ASV_346	0	0	shared	shared	Moth_only	shared	Inf_only	0	0	0	Moth_only	0	Moth_only	0	0	0	0	0	Moth_only	0	0	0	0	0	0	Moth_only	0	0	Inf_only	0	0	0	Inf_only	Moth_only	shared	0	Moth_only	0	0	0	0	0	0
B. bifidum	ASV_342	Moth_only	Moth_only	0	0	0	0	0	0	0	0	0	0	0	0	0	0	0	0	0	0	0	0	0	0	0	0	0	0	0	0	0	0	0	Inf_only	0	0	Moth_only	Moth_only	0	0	0	0	0
B. bifidum	ASV_339	Inf_only	Moth_only	0	Moth_only	0	Moth_only	shared	Moth_only	Inf_only	Moth_only	shared	shared	Inf_only	0	0	shared	0	shared	Moth_only	0	0	0	Inf_only	0	Inf_only	Moth_only	shared	shared	Inf_only	Inf_only	0	Moth_only	Inf_only	0	Inf_only	0	Inf_only	Moth_only	0	0	Inf_only	0	Inf_only
B. bifidum	ASV_325	0	Moth_only	shared	shared	Moth_only	Moth_only	shared	0	shared	shared	shared	shared	0	Inf_only	Moth_only	shared	0	shared	shared	0	0	Inf_only	Inf_only	0	Inf_only	Moth_only	shared	0	Inf_only	Inf_only	0	Moth_only	Inf_only	Inf_only	Inf_only	0	0	Moth_only	0	0	0	0	0
B. bifidum	ASV_303	shared	Moth_only	shared	shared	Moth_only	shared	shared	Moth_only	shared	shared	shared	shared	Moth_only	Inf_only	Moth_only	shared	0	shared	shared	0	0	Inf_only	Inf_only	0	Inf_only	shared	shared	shared	Inf_only	Inf_only	0	Moth_only	Inf_only	Moth_only	shared	Moth_only	Inf_only	Moth_only	0	0	Inf_only	0	0
B. bifidum	ASV_297	shared	Moth_only	shared	shared	Moth_only	shared	shared	Moth_only	shared	shared	shared	shared	shared	Inf_only	Moth_only	shared	Moth_only	shared	shared	0	0	0	shared	Moth_only	Inf_only	Moth_only	shared	shared	Inf_only	Inf_only	0	Moth_only	Inf_only	shared	Inf_only	Moth_only	Inf_only	shared	Inf_only	0	Inf_only	Inf_only	Inf_only
B. bifidum	ASV_294	0	0	0	0	0	0	0	0	0	0	0	0	0	0	0	0	0	0	0	0	0	0	0	0	0	0	0	0	0	0	0	0	0	Moth_only	0	0	0	0	0	0	0	0	0
B. bifidum	ASV_279	Inf_only	shared	shared	shared	0	shared	shared	shared	Inf_only	0	shared	shared	Moth_only	Inf_only	0	shared	0	shared	shared	0	0	0	Inf_only	0	Inf_only	Moth_only	shared	shared	Inf_only	Inf_only	0	Moth_only	Inf_only	Inf_only	Inf_only	Inf_only	Inf_only	Moth_only	Inf_only	Inf_only	Inf_only	Inf_only	Inf_only
B. bifidum	ASV_277	Inf_only	Moth_only	shared	shared	Moth_only	shared	shared	shared	shared	shared	shared	shared	Moth_only	Inf_only	Moth_only	Inf_only	0	shared	Inf_only	0	0	0	0	0	Inf_only	0	shared	shared	Inf_only	Inf_only	0	Moth_only	Inf_only	Moth_only	Moth_only	Moth_only	shared	shared	0	0	Inf_only	Inf_only	Inf_only
B. bifidum	ASV_273	shared	Moth_only	shared	shared	Moth_only	Moth_only	shared	Moth_only	Inf_only	shared	shared	shared	Moth_only	Inf_only	0	0	0	shared	shared	0	0	0	Inf_only	0	Inf_only	Moth_only	Moth_only	shared	Inf_only	0	0	Moth_only	Inf_only	shared	shared	Moth_only	shared	Moth_only	0	0	Inf_only	0	0
B. bifidum	ASV_262	Inf_only	0	shared	shared	Moth_only	shared	shared	Moth_only	shared	shared	shared	shared	shared	Inf_only	Moth_only	shared	0	shared	shared	0	0	0	Inf_only	0	Inf_only	Moth_only	shared	shared	Inf_only	Inf_only	0	Moth_only	Inf_only	shared	shared	Moth_only	shared	shared	Inf_only	0	Inf_only	Inf_only	Inf_only
B. bifidum	ASV_255	shared	Moth_only	shared	shared	Moth_only	shared	shared	Moth_only	shared	shared	shared	shared	shared	Inf_only	Moth_only	shared	0	shared	shared	0	0	0	Inf_only	0	Inf_only	Moth_only	shared	shared	Inf_only	Inf_only	0	shared	Inf_only	shared	shared	Moth_only	shared	shared	0	Inf_only	shared	Inf_only	Inf_only
B. bifidum	ASV_248	Inf_only	0	shared	0	Moth_only	0	0	0	Inf_only	Moth_only	shared	0	Moth_only	0	0	0	0	0	Moth_only	0	0	0	0	0	0	0	Moth_only	0	0	0	0	Moth_only	Inf_only	Moth_only	Moth_only	0	shared	0	0	0	Inf_only	Moth_only	Moth_only
B. bifidum	ASV_235	shared	Moth_only	shared	shared	Moth_only	shared	shared	Moth_only	shared	shared	shared	shared	Moth_only	Inf_only	Moth_only	shared	shared	shared	shared	0	0	Inf_only	Inf_only	0	Inf_only	shared	shared	shared	Inf_only	Inf_only	0	Moth_only	Inf_only	shared	shared	Moth_only	shared	shared	0	0	Inf_only	Inf_only	Inf_only
B. bifidum	ASV_223	0	0	shared	0	0	0	Inf_only	0	0	0	0	0	0	0	0	0	0	0	0	0	0	0	0	0	0	0	0	0	0	0	0	0	0	Moth_only	0	Moth_only	0	0	0	0	0	0	0
B. bifidum	ASV_217	Inf_only	Moth_only	shared	shared	Moth_only	shared	shared	Moth_only	shared	shared	shared	shared	Inf_only	Inf_only	shared	shared	0	shared	shared	0	0	0	Inf_only	0	Inf_only	Moth_only	shared	shared	Inf_only	0	Inf_only	Moth_only	Inf_only	shared	Inf_only	Moth_only	Inf_only	Moth_only	0	0	Inf_only	0	Inf_only
B. bifidum	ASV_208	shared	Moth_only	shared	shared	Moth_only	Moth_only	shared	Moth_only	Inf_only	Moth_only	shared	shared	shared	Inf_only	0	shared	0	shared	shared	0	0	0	Inf_only	0	Inf_only	Moth_only	Moth_only	shared	Inf_only	Inf_only	0	Moth_only	Inf_only	shared	shared	Moth_only	shared	shared	0	0	Inf_only	0	Inf_only
B. bifidum	ASV_195	shared	shared	shared	shared	Moth_only	shared	shared	shared	shared	shared	shared	shared	Moth_only	Inf_only	Moth_only	shared	shared	shared	shared	0	0	0	Inf_only	0	Inf_only	Moth_only	Moth_only	shared	Inf_only	Inf_only	0	Moth_only	Inf_only	Inf_only	shared	shared	shared	shared	0	0	Inf_only	Inf_only	Inf_only
B. bifidum	ASV_190	shared	shared	shared	shared	Moth_only	shared	shared	shared	shared	shared	shared	shared	shared	Inf_only	shared	shared	shared	shared	shared	0	0	Inf_only	Inf_only	0	Inf_only	Moth_only	shared	shared	Inf_only	Inf_only	0	Moth_only	Inf_only	shared	shared	Moth_only	shared	shared	0	Inf_only	Inf_only	Inf_only	Inf_only
B. bifidum	ASV_189	shared	shared	shared	shared	Moth_only	shared	shared	shared	shared	shared	shared	shared	Moth_only	Inf_only	shared	shared	shared	shared	shared	0	0	Inf_only	Inf_only	0	Inf_only	Moth_only	shared	shared	Inf_only	Inf_only	Inf_only	shared	Inf_only	shared	shared	Moth_only	shared	shared	0	0	Inf_only	0	0
B. bifidum	ASV_176	0	0	shared	0	Moth_only	shared	Moth_only	0	0	0	0	shared	0	Inf_only	0	0	0	0	shared	0	0	0	0	0	0	0	Inf_only	Inf_only	0	0	0	Moth_only	0	0	Moth_only	Moth_only	0	0	0	0	0	0	0
B. bifidum	ASV_172	shared	Moth_only	shared	shared	Moth_only	shared	shared	Moth_only	shared	shared	shared	shared	Moth_only	Inf_only	Moth_only	shared	shared	shared	shared	0	Moth_only	0	Inf_only	0	Inf_only	Moth_only	shared	shared	Inf_only	Inf_only	0	Moth_only	Inf_only	shared	shared	Moth_only	shared	shared	0	0	Inf_only	Inf_only	Inf_only
B. bifidum	ASV_166	Moth_only	0	0	shared	0	0	Inf_only	Moth_only	0	Moth_only	shared	shared	Moth_only	0	0	0	0	Moth_only	Inf_only	0	0	0	Inf_only	0	0	0	Moth_only	0	Inf_only	0	0	Moth_only	Inf_only	shared	shared	0	shared	shared	0	0	0	0	0
B. bifidum	ASV_165	shared	Moth_only	shared	shared	shared	shared	shared	Moth_only	shared	shared	shared	shared	shared	Inf_only	Moth_only	shared	0	shared	shared	0	0	0	Inf_only	0	Inf_only	Moth_only	shared	shared	Inf_only	Inf_only	0	shared	Inf_only	shared	shared	Moth_only	shared	shared	0	0	Inf_only	Inf_only	Inf_only
B. bifidum	ASV_150	shared	shared	shared	shared	shared	shared	shared	shared	shared	shared	shared	shared	Moth_only	Inf_only	Moth_only	shared	shared	shared	shared	0	0	0	Inf_only	0	Inf_only	Moth_only	shared	shared	Inf_only	Inf_only	0	Moth_only	Inf_only	shared	shared	Moth_only	shared	shared	0	0	Inf_only	0	Inf_only
B. bifidum	ASV_145	Inf_only	Moth_only	shared	shared	Moth_only	shared	shared	Moth_only	shared	shared	shared	shared	Moth_only	Inf_only	Moth_only	shared	0	shared	shared	0	0	Moth_only	Inf_only	0	Inf_only	Moth_only	shared	shared	Inf_only	Inf_only	0	Moth_only	Inf_only	Inf_only	Inf_only	Moth_only	Inf_only	Moth_only	0	0	Inf_only	Inf_only	0
B. bifidum	ASV_1360	0	0	Moth_only	0	0	0	Moth_only	Moth_only	0	0	shared	0	0	0	0	0	0	0	0	0	0	0	Inf_only	0	0	0	Inf_only	0	0	0	0	Moth_only	0	0	0	0	0	0	0	0	0	0	0
B. bifidum	ASV_1340	0	0	0	0	0	0	0	0	0	0	0	0	0	0	0	0	0	0	0	0	0	0	0	0	0	0	Inf_only	0	0	0	0	0	0	Inf_only	0	0	0	0	0	0	0	0	0
B. bifidum	ASV_1338	0	0	0	shared	0	shared	Inf_only	0	Inf_only	0	shared	shared	0	0	0	0	0	0	Moth_only	0	0	0	Inf_only	0	Inf_only	Moth_only	0	shared	Inf_only	0	Inf_only	0	0	Inf_only	Moth_only	Moth_only	shared	0	0	0	Inf_only	0	0
B. bifidum	ASV_1335	0	0	0	0	0	0	0	0	0	0	0	0	0	0	0	0	0	0	0	0	0	0	0	0	0	0	0	0	0	0	0	0	0	Moth_only	0	0	0	0	0	0	0	0	0
B. bifidum	ASV_1305	0	shared	shared	0	Moth_only	0	Inf_only	0	0	0	shared	0	0	Inf_only	0	0	0	shared	Moth_only	0	0	0	0	0	0	0	Moth_only	0	Inf_only	0	0	0	Inf_only	0	Moth_only	0	shared	0	0	0	0	0	0
B. bifidum	ASV_1274	Inf_only	shared	shared	shared	Moth_only	shared	shared	Moth_only	shared	shared	shared	shared	shared	Inf_only	Moth_only	shared	0	shared	shared	0	0	0	Inf_only	Inf_only	Inf_only	Moth_only	shared	shared	Inf_only	Inf_only	0	Moth_only	Inf_only	Inf_only	shared	shared	shared	Moth_only	0	0	Inf_only	Inf_only	Inf_only
B. bifidum	ASV_1270	0	0	0	shared	0	0	0	0	0	shared	0	0	0	0	shared	shared	0	shared	0	0	0	0	Inf_only	0	0	0	Inf_only	shared	0	0	0	0	0	Inf_only	Moth_only	0	0	0	0	0	0	0	0
B. bifidum	ASV_127	Moth_only	shared	shared	shared	Moth_only	shared	shared	shared	Inf_only	shared	shared	shared	Moth_only	0	shared	shared	0	shared	shared	0	0	0	Inf_only	0	Inf_only	Moth_only	shared	shared	Inf_only	Inf_only	0	Inf_only	Inf_only	shared	shared	0	shared	Moth_only	0	0	Inf_only	Inf_only	Inf_only
B. bifidum	ASV_1268	0	0	0	0	0	0	0	0	0	0	0	0	0	0	0	0	0	0	0	0	0	0	0	0	0	0	Inf_only	0	0	0	0	0	0	0	0	0	0	0	0	0	0	0	0
B. bifidum	ASV_120	shared	Moth_only	shared	shared	Moth_only	shared	shared	Moth_only	shared	shared	shared	shared	shared	Inf_only	Moth_only	shared	0	shared	shared	Moth_only	0	0	Inf_only	0	Inf_only	Moth_only	shared	shared	Inf_only	Inf_only	0	Moth_only	Inf_only	shared	shared	Moth_only	shared	shared	0	0	Inf_only	Inf_only	Inf_only
B. bifidum	ASV_1182	0	0	0	0	0	shared	0	0	0	0	0	0	0	0	0	0	0	0	Moth_only	0	0	0	Inf_only	0	0	Moth_only	0	0	0	0	0	0	0	0	0	Inf_only	0	0	0	0	Inf_only	0	0
B. bifidum	ASV_1172	Moth_only	0	shared	0	0	shared	0	shared	0	0	shared	0	Inf_only	0	0	0	0	Inf_only	shared	0	0	0	0	0	Inf_only	Moth_only	Moth_only	0	0	0	0	0	0	0	Inf_only	0	0	Moth_only	0	0	0	0	0
B. bifidum	ASV_1171	Moth_only	Moth_only	0	0	0	0	0	0	0	Moth_only	0	0	0	0	0	0	0	0	0	0	0	0	0	0	0	0	0	0	0	0	0	0	0	Inf_only	0	0	0	0	0	0	0	0	0
B. bifidum	ASV_1169	0	0	0	shared	0	0	0	0	Moth_only	0	shared	0	0	0	0	0	0	0	0	0	0	0	0	0	Inf_only	0	Inf_only	0	0	0	0	Inf_only	0	Inf_only	0	0	0	0	0	0	0	0	0
B. bifidum	ASV_1168	0	0	shared	shared	0	shared	shared	shared	Inf_only	shared	shared	shared	0	Inf_only	0	shared	0	shared	shared	0	0	0	0	0	Inf_only	Moth_only	Moth_only	shared	0	Inf_only	0	Moth_only	Inf_only	Inf_only	Inf_only	0	Inf_only	Moth_only	0	0	Inf_only	0	0
B. bifidum	ASV_1167	0	0	shared	0	0	shared	Moth_only	shared	0	shared	0	0	0	0	shared	0	0	shared	0	0	0	0	0	0	Inf_only	0	Inf_only	shared	Inf_only	0	0	0	0	Inf_only	0	0	0	0	0	0	0	0	0
B. bifidum	ASV_1166	0	0	0	0	0	0	0	0	0	0	0	0	Moth_only	0	0	0	0	0	0	0	0	0	0	0	0	0	0	0	0	0	0	0	0	Moth_only	0	0	0	0	0	0	0	0	0
B. bifidum	ASV_1165	0	Moth_only	shared	shared	0	Moth_only	shared	Moth_only	Inf_only	0	shared	shared	0	Inf_only	0	0	0	shared	shared	0	0	0	Inf_only	0	Inf_only	Moth_only	Moth_only	shared	Inf_only	0	0	Moth_only	Inf_only	0	Inf_only	0	Inf_only	Moth_only	0	0	Inf_only	0	0
B. bifidum	ASV_116	shared	shared	shared	shared	Moth_only	shared	shared	Moth_only	shared	shared	shared	shared	shared	Inf_only	Moth_only	shared	shared	shared	shared	0	0	0	Inf_only	0	Inf_only	Moth_only	shared	shared	Inf_only	Inf_only	0	Moth_only	Inf_only	shared	shared	shared	shared	Moth_only	Inf_only	0	Inf_only	Inf_only	Inf_only
B. bifidum	ASV_1133	0	0	0	0	Moth_only	0	0	0	0	0	0	0	0	0	0	0	0	0	0	0	0	0	0	0	0	0	Inf_only	0	0	0	0	0	0	0	0	0	0	0	0	0	0	0	0
B. bifidum	ASV_1131	0	0	0	0	0	0	0	0	0	0	0	0	0	0	0	0	0	0	0	0	0	0	0	0	0	0	Inf_only	0	0	0	0	0	0	0	0	0	0	0	0	0	0	0	0
B. bifidum	ASV_1130	0	0	0	0	0	0	0	0	0	0	0	0	0	0	0	0	0	0	0	0	0	0	0	0	0	0	Inf_only	0	0	0	0	0	0	0	0	0	0	0	0	0	0	0	0
B. bifidum	ASV_1129	0	0	0	0	0	0	0	0	0	shared	0	shared	0	0	0	0	0	0	0	0	0	0	0	0	0	0	Inf_only	0	0	0	0	0	Inf_only	Inf_only	0	0	0	0	0	0	0	0	0
B. bifidum	ASV_1079	Inf_only	Moth_only	shared	shared	0	shared	Moth_only	Moth_only	0	shared	shared	shared	0	0	0	shared	0	shared	shared	0	0	0	Inf_only	0	Inf_only	Moth_only	Moth_only	shared	Inf_only	Inf_only	0	0	Inf_only	0	Inf_only	0	0	Moth_only	0	0	0	0	0
B. bifidum	ASV_1074	Inf_only	Moth_only	shared	shared	0	Moth_only	shared	Moth_only	Inf_only	shared	shared	shared	Inf_only	Inf_only	shared	0	0	shared	shared	0	0	0	Inf_only	0	Inf_only	Moth_only	shared	shared	Inf_only	0	0	Moth_only	Inf_only	0	Inf_only	0	Inf_only	Moth_only	0	0	Inf_only	0	0
B. bifidum	ASV_1067	shared	shared	0	0	0	Moth_only	0	0	0	0	0	0	0	0	0	0	0	0	0	0	0	0	0	0	0	0	0	0	0	0	0	0	0	Inf_only	0	0	Moth_only	0	0	0	0	0	0
B. bifidum	ASV_1063	0	0	0	0	0	0	0	0	0	shared	0	0	0	0	shared	0	0	0	Moth_only	0	0	0	0	0	0	0	0	0	0	0	0	0	0	Inf_only	0	0	0	0	0	0	0	0	0
B. bifidum	ASV_1062	0	0	0	0	0	0	0	0	0	0	0	0	0	0	0	0	0	0	0	0	0	0	0	0	0	0	0	0	0	0	0	0	0	Inf_only	0	0	0	0	0	0	0	0	0
B. bifidum	ASV_1059	Inf_only	0	shared	0	Moth_only	Moth_only	shared	Moth_only	Inf_only	Moth_only	shared	shared	0	0	Moth_only	0	0	shared	shared	0	0	0	Inf_only	0	0	Moth_only	Moth_only	0	Inf_only	Inf_only	0	Moth_only	Inf_only	0	Inf_only	0	Inf_only	Moth_only	0	0	Inf_only	Inf_only	0
B. bifidum	ASV_104	Inf_only	shared	shared	shared	0	shared	shared	Moth_only	shared	shared	shared	shared	Inf_only	shared	0	shared	shared	shared	shared	0	0	Inf_only	Inf_only	0	Inf_only	Moth_only	shared	shared	Inf_only	Inf_only	0	shared	Inf_only	shared	Inf_only	0	shared	Moth_only	0	0	Inf_only	0	Inf_only
B. bifidum	ASV_1029	0	0	0	0	0	Inf_only	0	shared	0	Inf_only	0	0	0	0	0	Inf_only	0	shared	0	0	0	0	0	0	0	0	Inf_only	shared	0	0	0	Moth_only	0	0	0	0	0	0	0	0	0	0	0
B. bifidum	ASV_1025	Inf_only	shared	shared	shared	0	shared	shared	shared	Inf_only	shared	shared	shared	0	Inf_only	0	shared	0	shared	shared	0	0	Inf_only	Inf_only	0	Inf_only	Moth_only	shared	shared	Inf_only	Inf_only	Inf_only	Moth_only	Inf_only	shared	shared	0	Inf_only	Moth_only	0	0	Inf_only	0	0
B. bifidum	ASV_1022	Inf_only	Moth_only	shared	shared	0	Moth_only	shared	Moth_only	Inf_only	0	shared	shared	0	Inf_only	0	0	0	shared	shared	0	0	0	Inf_only	0	Inf_only	Moth_only	Moth_only	shared	Inf_only	0	0	Moth_only	Inf_only	0	Inf_only	0	Inf_only	Moth_only	0	0	Inf_only	0	0
B. bifidum	ASV_1009	0	0	0	0	0	0	0	0	0	shared	0	shared	Moth_only	0	0	0	0	0	0	0	0	0	Inf_only	0	0	0	0	0	0	Inf_only	0	Moth_only	0	0	Inf_only	0	Moth_only	0	0	0	0	0	0
B. breve	ASV_987	Inf_only	Moth_only	shared	shared	0	Moth_only	shared	Moth_only	Inf_only	0	shared	shared	0	Inf_only	0	0	0	shared	shared	0	0	0	Inf_only	0	Inf_only	Moth_only	Moth_only	shared	Inf_only	0	Inf_only	Moth_only	Inf_only	0	Inf_only	0	Inf_only	Moth_only	0	0	Inf_only	0	0
B. breve	ASV_96	Inf_only	shared	shared	shared	shared	shared	shared	shared	Inf_only	0	shared	shared	0	shared	0	shared	0	shared	shared	0	0	0	Inf_only	0	Inf_only	Moth_only	Moth_only	shared	Inf_only	0	0	Moth_only	Inf_only	0	Inf_only	0	shared	Moth_only	0	0	Inf_only	0	0
B. breve	ASV_944	shared	shared	shared	shared	0	shared	shared	Moth_only	Inf_only	shared	shared	shared	Moth_only	Inf_only	0	0	0	shared	shared	Moth_only	Moth_only	Inf_only	Inf_only	0	Inf_only	shared	Moth_only	shared	Inf_only	Inf_only	0	Moth_only	Inf_only	0	Inf_only	0	Inf_only	shared	0	0	Inf_only	0	0
B. breve	ASV_922	Inf_only	shared	shared	shared	0	shared	shared	shared	Inf_only	shared	shared	shared	0	Inf_only	0	shared	0	shared	shared	0	0	0	Inf_only	0	Inf_only	Moth_only	shared	shared	Inf_only	Inf_only	0	Moth_only	Inf_only	0	Inf_only	0	Inf_only	Moth_only	0	0	Inf_only	0	0
B. breve	ASV_894	Inf_only	shared	shared	shared	Moth_only	Moth_only	shared	Moth_only	Inf_only	0	shared	shared	0	Inf_only	0	shared	0	shared	shared	0	0	0	Inf_only	0	Inf_only	Moth_only	Moth_only	shared	Inf_only	Inf_only	0	Moth_only	Inf_only	0	Inf_only	Inf_only	Inf_only	Moth_only	0	Inf_only	Inf_only	0	0
B. breve	ASV_893	Inf_only	0	shared	Moth_only	0	shared	shared	shared	Inf_only	Moth_only	shared	shared	0	shared	0	0	0	shared	shared	0	0	0	Inf_only	0	Inf_only	Moth_only	Moth_only	shared	Inf_only	0	0	Moth_only	Inf_only	0	Inf_only	Moth_only	Inf_only	Moth_only	0	0	Inf_only	0	0
B. breve	ASV_851	0	0	shared	shared	0	Moth_only	shared	Moth_only	Inf_only	0	shared	shared	0	Inf_only	0	0	0	shared	shared	0	0	Inf_only	Inf_only	0	Inf_only	Moth_only	Moth_only	shared	Inf_only	0	0	Moth_only	Inf_only	0	Inf_only	0	Inf_only	Moth_only	0	0	0	0	0
B. breve	ASV_846	Inf_only	shared	shared	Moth_only	0	Moth_only	shared	Moth_only	shared	Moth_only	shared	shared	0	Inf_only	0	0	Moth_only	shared	shared	0	0	0	Inf_only	0	Inf_only	Moth_only	Moth_only	shared	Inf_only	0	0	Moth_only	Inf_only	0	Inf_only	0	Inf_only	Moth_only	0	0	Inf_only	0	0
B. breve	ASV_815	Inf_only	Moth_only	shared	shared	0	shared	shared	Moth_only	Inf_only	shared	shared	shared	0	Inf_only	0	0	Moth_only	shared	shared	0	0	Inf_only	Inf_only	0	Inf_only	shared	Moth_only	shared	Inf_only	Inf_only	0	Moth_only	Inf_only	0	Inf_only	Moth_only	shared	Moth_only	0	0	Inf_only	0	0
B. breve	ASV_811	0	0	shared	Moth_only	0	Moth_only	shared	Moth_only	Inf_only	shared	shared	shared	0	0	0	0	0	shared	shared	0	0	0	Inf_only	0	Inf_only	Moth_only	Moth_only	shared	Inf_only	0	0	Moth_only	Inf_only	0	Inf_only	0	Inf_only	Moth_only	0	0	Inf_only	0	0
B. breve	ASV_806	Inf_only	shared	shared	shared	Moth_only	shared	shared	shared	Inf_only	0	shared	shared	0	Inf_only	0	shared	0	shared	shared	0	0	0	Inf_only	Moth_only	Inf_only	Moth_only	Moth_only	shared	Inf_only	0	0	Moth_only	Inf_only	0	Inf_only	0	Inf_only	Moth_only	0	0	Inf_only	0	0
B. breve	ASV_801	Inf_only	shared	shared	shared	0	shared	shared	Moth_only	Inf_only	shared	shared	shared	0	Inf_only	0	0	0	shared	shared	0	0	Inf_only	Inf_only	0	Inf_only	shared	Moth_only	shared	Inf_only	Inf_only	0	Moth_only	Inf_only	0	Inf_only	0	Inf_only	Moth_only	0	0	Inf_only	0	0
B. breve	ASV_796	Inf_only	Moth_only	shared	shared	0	Moth_only	shared	Moth_only	Inf_only	shared	shared	shared	0	Inf_only	0	0	0	shared	shared	0	0	0	Inf_only	0	Inf_only	Moth_only	shared	shared	Inf_only	0	0	Moth_only	Inf_only	0	Inf_only	0	Inf_only	Moth_only	0	0	Inf_only	0	0
B. breve	ASV_774	0	0	shared	shared	0	shared	shared	shared	Inf_only	0	shared	shared	0	0	0	0	0	shared	shared	0	0	0	Inf_only	0	Inf_only	Moth_only	Moth_only	0	Inf_only	0	0	Moth_only	Inf_only	0	Inf_only	0	Inf_only	Moth_only	0	0	Inf_only	0	0
B. breve	ASV_741	Inf_only	Moth_only	shared	shared	Moth_only	shared	shared	Moth_only	Inf_only	Moth_only	shared	shared	0	Inf_only	0	0	0	shared	shared	0	0	0	Inf_only	0	Inf_only	Moth_only	Moth_only	shared	Inf_only	0	0	Moth_only	Inf_only	0	Inf_only	Inf_only	Inf_only	Moth_only	0	0	Inf_only	0	0
B. breve	ASV_715	Inf_only	0	shared	Moth_only	0	Moth_only	shared	Moth_only	Inf_only	0	shared	shared	0	0	0	0	0	shared	shared	0	0	0	Inf_only	0	Inf_only	Moth_only	Moth_only	shared	Inf_only	Inf_only	0	Moth_only	Inf_only	0	Inf_only	0	Inf_only	Moth_only	0	0	Inf_only	0	0
B. breve	ASV_712	Inf_only	Moth_only	shared	Moth_only	0	shared	shared	shared	Inf_only	shared	shared	shared	0	Inf_only	0	shared	0	shared	shared	0	0	0	Inf_only	0	Inf_only	Moth_only	shared	shared	Inf_only	Inf_only	0	Moth_only	Inf_only	0	Inf_only	0	Inf_only	Moth_only	0	0	Inf_only	0	0
B. breve	ASV_711	Inf_only	shared	shared	shared	Moth_only	shared	shared	Moth_only	Inf_only	shared	shared	shared	0	Inf_only	0	shared	0	shared	shared	0	0	Inf_only	Inf_only	0	Inf_only	Moth_only	shared	shared	Inf_only	Inf_only	0	Moth_only	Inf_only	0	Inf_only	0	Inf_only	Moth_only	0	0	Inf_only	0	Inf_only
B. breve	ASV_69	shared	Moth_only	shared	shared	shared	shared	shared	Moth_only	Inf_only	shared	shared	shared	Moth_only	shared	0	shared	shared	shared	shared	Inf_only	Moth_only	shared	Inf_only	Moth_only	shared	shared	shared	shared	shared	Inf_only	Inf_only	shared	shared	0	shared	Moth_only	shared	Moth_only	Inf_only	Inf_only	Inf_only	Inf_only	0
B. breve	ASV_680	0	0	0	0	0	shared	Inf_only	0	Inf_only	shared	0	shared	0	Inf_only	0	shared	0	shared	0	0	0	0	0	0	0	Moth_only	shared	0	Inf_only	Inf_only	0	0	Inf_only	0	0	0	0	0	0	0	0	0	0
B. breve	ASV_648	shared	Moth_only	shared	shared	Inf_only	shared	shared	Moth_only	Inf_only	shared	shared	shared	0	Inf_only	0	Moth_only	0	shared	shared	Moth_only	Moth_only	Inf_only	Inf_only	Inf_only	Inf_only	shared	Moth_only	shared	Inf_only	Inf_only	Moth_only	Moth_only	Inf_only	0	Inf_only	0	Inf_only	Moth_only	0	0	Inf_only	Inf_only	0
B. breve	ASV_637	Inf_only	Moth_only	shared	Moth_only	Moth_only	Moth_only	shared	shared	Inf_only	0	shared	shared	0	Inf_only	0	0	0	shared	shared	0	0	0	Inf_only	0	Inf_only	Moth_only	Moth_only	shared	Inf_only	0	0	Moth_only	Inf_only	0	Inf_only	0	Inf_only	Moth_only	0	0	Inf_only	0	0
B. breve	ASV_635	0	0	0	0	0	shared	Inf_only	0	0	shared	0	0	0	0	0	0	0	0	0	0	0	0	0	0	0	0	0	0	0	0	0	0	0	0	0	0	0	0	0	0	0	0	0
B. breve	ASV_6	shared	shared	shared	shared	shared	shared	shared	shared	shared	shared	shared	shared	shared	shared	Moth_only	shared	shared	shared	shared	shared	Moth_only	shared	shared	shared	shared	shared	shared	shared	Inf_only	shared	Moth_only	shared	shared	shared	Inf_only	shared	shared	shared	Inf_only	Inf_only	shared	shared	shared
B. breve	ASV_591	Inf_only	shared	shared	shared	0	shared	shared	Moth_only	Inf_only	0	shared	shared	0	Inf_only	0	0	0	shared	shared	0	0	0	Inf_only	0	Inf_only	Moth_only	Moth_only	shared	Inf_only	0	0	Moth_only	Inf_only	0	Inf_only	0	Inf_only	Moth_only	0	0	Inf_only	0	0
B. breve	ASV_59	Inf_only	shared	shared	shared	shared	shared	shared	shared	Inf_only	0	shared	shared	0	Inf_only	0	shared	shared	shared	shared	0	0	shared	Inf_only	0	Inf_only	Moth_only	Moth_only	shared	Inf_only	Moth_only	0	Moth_only	Inf_only	0	shared	Moth_only	shared	Moth_only	0	0	Inf_only	Moth_only	Moth_only
B. breve	ASV_579	Inf_only	shared	shared	shared	Moth_only	shared	shared	shared	Inf_only	shared	shared	shared	0	shared	0	shared	shared	shared	shared	0	0	0	Inf_only	0	shared	Moth_only	Moth_only	shared	Inf_only	Inf_only	Inf_only	Moth_only	Inf_only	0	Inf_only	Inf_only	Inf_only	Moth_only	0	shared	Inf_only	0	0
B. breve	ASV_57	Inf_only	shared	shared	shared	Moth_only	shared	shared	Moth_only	Inf_only	shared	shared	shared	0	Inf_only	shared	shared	shared	shared	shared	0	0	shared	Inf_only	Inf_only	Inf_only	shared	Moth_only	shared	Inf_only	Moth_only	Inf_only	Moth_only	shared	0	Inf_only	Moth_only	Inf_only	Moth_only	0	0	Inf_only	0	0
B. breve	ASV_561	Inf_only	Moth_only	shared	shared	Moth_only	shared	shared	Moth_only	Inf_only	shared	shared	shared	0	shared	0	0	0	shared	shared	0	0	0	Inf_only	0	Inf_only	Moth_only	Moth_only	shared	Inf_only	0	0	Moth_only	Inf_only	0	Inf_only	0	Inf_only	Moth_only	0	0	shared	0	0
B. breve	ASV_512	Inf_only	shared	shared	0	Moth_only	shared	shared	shared	Inf_only	shared	shared	shared	Moth_only	0	0	shared	shared	shared	shared	0	0	0	Inf_only	0	Inf_only	0	shared	shared	Inf_only	Inf_only	0	Moth_only	Inf_only	0	shared	0	0	Moth_only	0	0	Inf_only	0	0
B. breve	ASV_507	Inf_only	0	0	0	0	shared	0	0	0	0	0	0	0	Inf_only	0	0	0	shared	0	0	0	0	Inf_only	0	Inf_only	0	0	shared	Inf_only	0	0	Moth_only	0	0	Inf_only	0	Inf_only	Moth_only	0	0	0	0	0
B. breve	ASV_503	Inf_only	Moth_only	shared	shared	shared	shared	shared	Moth_only	Inf_only	shared	shared	shared	0	Inf_only	0	0	0	shared	shared	0	0	0	Inf_only	0	Inf_only	Moth_only	Moth_only	shared	Inf_only	0	Inf_only	Moth_only	Inf_only	0	Inf_only	0	shared	Moth_only	0	0	Inf_only	0	0
B. breve	ASV_501	Inf_only	shared	shared	shared	0	shared	shared	shared	Inf_only	0	shared	shared	0	Inf_only	0	0	0	shared	shared	0	0	0	Inf_only	0	Inf_only	Moth_only	Moth_only	shared	Inf_only	0	0	Moth_only	Inf_only	0	Inf_only	0	shared	Moth_only	0	0	Inf_only	0	0
B. breve	ASV_500	shared	Moth_only	shared	shared	0	shared	shared	Moth_only	Inf_only	shared	shared	shared	0	Inf_only	0	Moth_only	0	shared	shared	0	0	Inf_only	Inf_only	0	Inf_only	shared	Moth_only	shared	Inf_only	Inf_only	0	shared	Inf_only	0	Inf_only	0	Inf_only	Moth_only	0	0	Inf_only	0	0
B. breve	ASV_497	0	0	shared	shared	0	shared	Inf_only	shared	0	0	0	shared	0	0	0	0	0	shared	0	0	0	0	0	0	0	Moth_only	0	shared	0	0	0	0	Inf_only	0	0	0	0	Moth_only	0	0	0	0	0
B. breve	ASV_462	Inf_only	Moth_only	shared	shared	0	shared	shared	Moth_only	shared	shared	shared	shared	0	Inf_only	0	shared	0	shared	shared	Inf_only	0	Inf_only	Inf_only	0	shared	shared	shared	shared	Inf_only	Inf_only	0	Moth_only	Inf_only	0	Inf_only	Moth_only	Inf_only	Moth_only	0	0	Inf_only	0	0
B. breve	ASV_432	shared	shared	shared	shared	0	shared	shared	Moth_only	Inf_only	shared	shared	shared	Moth_only	Inf_only	0	shared	shared	shared	shared	0	0	0	Inf_only	0	Inf_only	Moth_only	shared	shared	Inf_only	Inf_only	0	Moth_only	Inf_only	Moth_only	shared	Moth_only	shared	Moth_only	0	0	Inf_only	0	0
B. breve	ASV_430	Inf_only	shared	shared	shared	0	Moth_only	shared	shared	Inf_only	0	shared	shared	0	shared	0	shared	0	shared	shared	0	0	0	Inf_only	0	Inf_only	shared	Moth_only	shared	Inf_only	Inf_only	0	Moth_only	Inf_only	0	Inf_only	0	Inf_only	Moth_only	Inf_only	Inf_only	Inf_only	0	0
B. breve	ASV_410	shared	shared	shared	Moth_only	0	shared	shared	Moth_only	Inf_only	shared	shared	shared	0	Inf_only	0	shared	0	shared	shared	0	0	0	Inf_only	0	Inf_only	Moth_only	shared	shared	Inf_only	Inf_only	0	Moth_only	Inf_only	0	Inf_only	0	Inf_only	Moth_only	0	0	Inf_only	0	0
B. breve	ASV_406	0	shared	shared	Moth_only	0	shared	shared	0	Inf_only	shared	shared	shared	0	0	0	shared	0	shared	shared	0	0	0	Inf_only	0	Inf_only	Moth_only	Inf_only	shared	Inf_only	Inf_only	0	Moth_only	Inf_only	0	Inf_only	0	Inf_only	Moth_only	0	0	Inf_only	0	0
B. breve	ASV_396	Inf_only	Moth_only	shared	shared	0	shared	shared	Moth_only	Inf_only	shared	shared	shared	0	Inf_only	0	shared	shared	shared	shared	0	0	0	Inf_only	0	Inf_only	Moth_only	shared	shared	Inf_only	Inf_only	0	Moth_only	Inf_only	0	Inf_only	0	shared	Moth_only	0	0	Inf_only	0	0
B. breve	ASV_390	Inf_only	shared	shared	shared	0	shared	shared	shared	Inf_only	shared	shared	shared	0	Inf_only	0	shared	0	shared	shared	0	0	Inf_only	Inf_only	0	Inf_only	Moth_only	shared	shared	Inf_only	Inf_only	0	Moth_only	Inf_only	0	Inf_only	0	Inf_only	Moth_only	0	0	Inf_only	0	0
B. breve	ASV_387	shared	shared	shared	shared	0	shared	shared	shared	Inf_only	shared	shared	shared	0	Inf_only	0	shared	0	shared	shared	0	0	0	Inf_only	0	shared	shared	shared	shared	Inf_only	Inf_only	0	Moth_only	Inf_only	0	Inf_only	Inf_only	shared	Moth_only	Inf_only	Inf_only	Inf_only	0	0
B. breve	ASV_353	Inf_only	Moth_only	shared	shared	0	Moth_only	shared	Moth_only	Inf_only	shared	shared	shared	0	Inf_only	shared	0	0	shared	shared	0	0	0	Inf_only	0	Inf_only	Moth_only	Moth_only	shared	Inf_only	0	0	Moth_only	Inf_only	0	Inf_only	0	Inf_only	Moth_only	0	0	Inf_only	0	0
B. breve	ASV_322	Inf_only	Moth_only	shared	shared	0	shared	shared	shared	Inf_only	shared	shared	shared	Moth_only	Inf_only	0	shared	0	shared	shared	0	0	0	Inf_only	0	Inf_only	Moth_only	Moth_only	shared	Inf_only	0	0	Moth_only	Inf_only	0	shared	Moth_only	Inf_only	Moth_only	0	0	Inf_only	0	0
B. breve	ASV_321	shared	Moth_only	shared	shared	shared	shared	shared	Moth_only	Inf_only	shared	shared	shared	Moth_only	Inf_only	0	shared	0	shared	shared	0	0	0	Inf_only	Inf_only	Inf_only	Moth_only	Moth_only	shared	shared	shared	Moth_only	Moth_only	Inf_only	Moth_only	Inf_only	0	shared	Moth_only	0	Moth_only	Inf_only	0	0
B. breve	ASV_314	shared	0	shared	shared	0	shared	shared	Moth_only	Inf_only	shared	shared	shared	0	Inf_only	0	shared	shared	shared	shared	0	0	0	Inf_only	0	Inf_only	Moth_only	shared	shared	Inf_only	Inf_only	0	Moth_only	Inf_only	Inf_only	Inf_only	0	Inf_only	Moth_only	0	0	Inf_only	0	0
B. breve	ASV_292	Inf_only	shared	shared	shared	0	shared	shared	shared	Inf_only	shared	shared	shared	0	Inf_only	0	shared	shared	shared	shared	0	0	0	Inf_only	0	Inf_only	Moth_only	Moth_only	shared	Inf_only	Inf_only	0	Moth_only	Inf_only	0	Inf_only	0	Inf_only	Moth_only	0	Inf_only	Inf_only	0	0
B. breve	ASV_290	Inf_only	Moth_only	shared	Moth_only	0	shared	shared	0	Inf_only	shared	shared	shared	0	Inf_only	0	shared	shared	shared	shared	0	0	Inf_only	Inf_only	0	Inf_only	Moth_only	shared	shared	Inf_only	Inf_only	0	Moth_only	Inf_only	0	shared	0	Inf_only	Moth_only	0	0	Inf_only	0	0
B. breve	ASV_267	Inf_only	shared	shared	Moth_only	0	shared	shared	Moth_only	Inf_only	shared	shared	shared	0	Inf_only	0	shared	0	shared	shared	0	0	Inf_only	Inf_only	0	Inf_only	shared	shared	shared	Inf_only	Inf_only	0	Moth_only	Inf_only	0	Inf_only	0	Inf_only	Moth_only	0	0	Inf_only	0	0
B. breve	ASV_258	Inf_only	Moth_only	shared	shared	Moth_only	shared	shared	shared	Inf_only	shared	shared	shared	0	Inf_only	0	shared	shared	shared	shared	Inf_only	0	Inf_only	Inf_only	0	shared	shared	shared	shared	Inf_only	Inf_only	0	Moth_only	Inf_only	0	Inf_only	0	shared	Moth_only	0	Inf_only	Inf_only	0	0
B. breve	ASV_250	Inf_only	shared	shared	shared	0	Moth_only	shared	shared	Inf_only	shared	shared	shared	0	shared	0	shared	0	shared	shared	Moth_only	0	0	Inf_only	0	Inf_only	Moth_only	Moth_only	shared	Inf_only	shared	0	Moth_only	Inf_only	0	Inf_only	Inf_only	Inf_only	Moth_only	Moth_only	Inf_only	Inf_only	Inf_only	Inf_only
B. breve	ASV_246	Inf_only	Moth_only	shared	Moth_only	Moth_only	shared	shared	Moth_only	Inf_only	shared	shared	shared	Moth_only	shared	0	0	shared	shared	shared	Inf_only	0	shared	Inf_only	0	shared	shared	shared	shared	Inf_only	Inf_only	Moth_only	Moth_only	Inf_only	0	Inf_only	0	Inf_only	Moth_only	0	0	Inf_only	0	0
B. breve	ASV_243	shared	shared	shared	shared	Moth_only	shared	shared	shared	Inf_only	shared	shared	shared	0	Inf_only	0	Moth_only	0	shared	shared	0	0	0	Inf_only	0	Inf_only	Moth_only	Moth_only	shared	Inf_only	shared	0	Moth_only	Inf_only	0	Inf_only	0	shared	Moth_only	Inf_only	0	Inf_only	0	0
B. breve	ASV_227	shared	Moth_only	shared	shared	0	shared	shared	Moth_only	Inf_only	shared	shared	shared	Moth_only	Inf_only	0	shared	shared	shared	shared	Inf_only	0	Inf_only	Inf_only	0	shared	shared	shared	shared	Inf_only	Inf_only	0	Moth_only	Inf_only	0	Inf_only	0	shared	Moth_only	0	Inf_only	Inf_only	0	Inf_only
B. breve	ASV_222	shared	shared	shared	shared	Moth_only	shared	shared	shared	Inf_only	shared	shared	shared	0	Inf_only	0	shared	shared	shared	shared	0	0	0	Inf_only	0	Inf_only	Moth_only	shared	shared	Inf_only	Inf_only	0	Moth_only	Inf_only	Inf_only	Inf_only	0	Inf_only	Moth_only	0	0	Inf_only	0	0
B. breve	ASV_210	Inf_only	Moth_only	shared	shared	0	Moth_only	shared	Moth_only	Inf_only	0	shared	shared	0	0	0	0	0	shared	shared	0	0	0	Inf_only	0	Inf_only	Moth_only	Moth_only	shared	Inf_only	0	0	Moth_only	Inf_only	0	Inf_only	0	Inf_only	Moth_only	0	0	Inf_only	0	0
B. breve	ASV_187	shared	Moth_only	shared	shared	shared	shared	shared	Moth_only	Inf_only	shared	shared	shared	0	shared	Moth_only	0	shared	shared	shared	0	Moth_only	Inf_only	Inf_only	0	Inf_only	shared	shared	shared	Inf_only	Inf_only	Moth_only	Moth_only	Inf_only	0	Inf_only	0	Inf_only	Moth_only	0	0	Inf_only	0	0
B. breve	ASV_18	Inf_only	Moth_only	shared	shared	Moth_only	Moth_only	shared	Moth_only	Inf_only	0	shared	shared	0	Inf_only	0	0	0	shared	shared	Inf_only	0	Inf_only	Inf_only	0	Inf_only	shared	shared	shared	Inf_only	0	0	Moth_only	Inf_only	0	Inf_only	0	Inf_only	Moth_only	0	0	Inf_only	Moth_only	Moth_only
B. breve	ASV_178	shared	shared	shared	shared	shared	shared	shared	shared	Inf_only	shared	shared	shared	0	shared	Moth_only	shared	Moth_only	shared	shared	0	Moth_only	Inf_only	Inf_only	0	Inf_only	shared	Moth_only	shared	Inf_only	Inf_only	0	Moth_only	Inf_only	0	Inf_only	0	Inf_only	shared	0	0	shared	0	Inf_only
B. breve	ASV_170	Inf_only	shared	shared	shared	Moth_only	shared	shared	shared	Inf_only	shared	shared	shared	Moth_only	Inf_only	0	shared	shared	shared	shared	0	0	0	Inf_only	0	Inf_only	Moth_only	Moth_only	shared	Inf_only	Inf_only	Inf_only	Moth_only	Inf_only	0	Inf_only	Inf_only	shared	Moth_only	0	Inf_only	Inf_only	0	0
B. breve	ASV_163	shared	shared	shared	shared	shared	shared	shared	shared	shared	shared	shared	shared	Moth_only	shared	Moth_only	shared	shared	shared	shared	Moth_only	Moth_only	Inf_only	Inf_only	Inf_only	shared	shared	shared	shared	Inf_only	Inf_only	Moth_only	shared	Inf_only	0	shared	Moth_only	Inf_only	Moth_only	0	shared	shared	Inf_only	Inf_only
B. breve	ASV_149	shared	shared	shared	shared	Moth_only	shared	shared	shared	Inf_only	shared	shared	shared	0	Inf_only	0	shared	0	shared	shared	Moth_only	0	Inf_only	Inf_only	Moth_only	shared	shared	shared	shared	Inf_only	Inf_only	Inf_only	Moth_only	Inf_only	shared	Inf_only	Inf_only	Inf_only	Moth_only	0	Inf_only	Inf_only	0	0
B. breve	ASV_138	Inf_only	shared	shared	shared	0	shared	shared	shared	Inf_only	shared	shared	shared	0	Inf_only	0	shared	0	shared	shared	Moth_only	0	0	Inf_only	0	Inf_only	Moth_only	Moth_only	shared	Inf_only	Inf_only	0	shared	Inf_only	0	Inf_only	shared	Inf_only	Moth_only	0	Inf_only	Inf_only	0	0
B. breve	ASV_1350	Inf_only	shared	shared	shared	0	shared	shared	shared	Inf_only	shared	shared	shared	0	Inf_only	0	shared	0	shared	shared	0	0	0	Inf_only	0	Inf_only	Moth_only	Inf_only	shared	Inf_only	Inf_only	0	Moth_only	Inf_only	0	Inf_only	0	Inf_only	0	0	0	Inf_only	0	0
B. breve	ASV_1318	0	shared	shared	0	0	shared	shared	0	Inf_only	0	0	shared	0	0	0	0	0	0	shared	0	0	0	Inf_only	0	0	Moth_only	Moth_only	shared	0	Moth_only	0	0	Inf_only	0	Inf_only	0	shared	0	0	0	Inf_only	0	0
B. breve	ASV_1302	Inf_only	0	shared	0	0	shared	Moth_only	0	Inf_only	0	shared	shared	0	Inf_only	0	0	0	shared	0	0	0	0	0	0	0	Moth_only	Moth_only	0	Inf_only	0	0	Moth_only	0	0	Inf_only	0	0	Moth_only	0	0	0	0	0
B. breve	ASV_1293	Inf_only	Moth_only	shared	shared	shared	shared	shared	shared	Inf_only	0	shared	shared	0	Inf_only	0	0	0	shared	shared	0	0	0	Inf_only	0	Inf_only	Moth_only	Moth_only	shared	Inf_only	Moth_only	0	Moth_only	Inf_only	0	Inf_only	Moth_only	shared	Moth_only	0	0	Inf_only	0	0
B. breve	ASV_1271	0	0	0	0	0	shared	Inf_only	0	0	Inf_only	0	0	0	0	0	Inf_only	0	0	0	0	0	0	0	0	0	0	Inf_only	Inf_only	0	0	0	Moth_only	0	0	Inf_only	0	0	0	0	0	0	0	0
B. breve	ASV_1267	Inf_only	shared	shared	shared	0	shared	shared	0	0	shared	shared	shared	0	0	0	shared	0	shared	Inf_only	0	0	0	0	0	Inf_only	Moth_only	Inf_only	shared	Inf_only	0	0	0	0	0	Inf_only	0	shared	Moth_only	0	0	Inf_only	0	0
B. breve	ASV_1264	Inf_only	Moth_only	shared	0	0	Moth_only	shared	shared	Inf_only	0	shared	shared	0	0	0	shared	0	shared	shared	0	0	0	Inf_only	0	Inf_only	Moth_only	Moth_only	shared	Inf_only	Inf_only	0	Moth_only	0	0	Inf_only	0	Inf_only	Moth_only	0	Inf_only	0	0	0
B. breve	ASV_1260	shared	Moth_only	shared	Moth_only	Inf_only	shared	shared	Moth_only	Inf_only	shared	shared	shared	0	Inf_only	0	0	0	shared	shared	0	0	Inf_only	Inf_only	0	Inf_only	shared	Moth_only	shared	Inf_only	Inf_only	0	shared	Inf_only	Moth_only	shared	Moth_only	shared	Moth_only	0	0	Inf_only	0	0
B. breve	ASV_1231	Inf_only	Moth_only	shared	shared	Moth_only	shared	shared	shared	Inf_only	0	shared	shared	0	Inf_only	0	0	0	shared	shared	0	0	0	Inf_only	0	Inf_only	Moth_only	Moth_only	shared	Inf_only	0	0	Moth_only	Inf_only	0	Inf_only	0	Inf_only	Moth_only	0	0	Inf_only	0	0
B. breve	ASV_1223	Inf_only	Moth_only	shared	Moth_only	0	Moth_only	shared	Moth_only	Inf_only	0	shared	shared	0	0	0	0	0	shared	shared	0	0	0	Inf_only	0	0	Moth_only	Moth_only	shared	Inf_only	0	0	Moth_only	Inf_only	0	Inf_only	0	Inf_only	Moth_only	0	0	0	0	0
B. breve	ASV_121	Inf_only	shared	shared	shared	Moth_only	shared	shared	shared	Inf_only	0	shared	shared	0	Inf_only	0	Moth_only	0	shared	shared	0	0	0	Inf_only	0	Inf_only	Moth_only	Moth_only	shared	Inf_only	0	0	Moth_only	Inf_only	0	Inf_only	Moth_only	Inf_only	Moth_only	0	0	Inf_only	0	0
B. breve	ASV_1200	Inf_only	Moth_only	shared	shared	0	Moth_only	shared	Moth_only	shared	0	shared	shared	0	Inf_only	0	0	0	shared	shared	0	0	0	Inf_only	Moth_only	Inf_only	Moth_only	Moth_only	shared	Inf_only	0	0	Moth_only	Inf_only	0	Inf_only	0	Inf_only	Moth_only	0	Moth_only	Inf_only	0	0
B. breve	ASV_1153	Inf_only	Moth_only	shared	shared	0	shared	shared	shared	Inf_only	shared	shared	shared	Moth_only	shared	0	shared	Moth_only	shared	shared	0	0	Inf_only	Inf_only	0	Inf_only	shared	Moth_only	shared	Inf_only	Inf_only	0	Moth_only	Inf_only	0	Inf_only	0	Inf_only	Moth_only	0	0	Inf_only	0	0
B. breve	ASV_115	shared	shared	shared	shared	Moth_only	shared	shared	Moth_only	Inf_only	shared	shared	shared	Moth_only	Inf_only	0	shared	0	shared	shared	Inf_only	0	Inf_only	Inf_only	0	Inf_only	shared	shared	shared	Inf_only	Inf_only	0	Moth_only	Inf_only	0	shared	Moth_only	Inf_only	Moth_only	0	0	Inf_only	0	0
B. breve	ASV_1139	Inf_only	Moth_only	shared	Moth_only	Moth_only	shared	shared	shared	Inf_only	shared	shared	shared	0	Inf_only	0	shared	0	shared	shared	0	0	0	Inf_only	0	Inf_only	Moth_only	Moth_only	shared	Inf_only	Inf_only	0	Moth_only	Inf_only	Moth_only	Inf_only	0	Inf_only	Moth_only	0	0	Inf_only	0	0
B. breve	ASV_1125	0	Moth_only	shared	Moth_only	0	Moth_only	shared	Moth_only	Inf_only	shared	shared	0	0	Inf_only	0	0	0	shared	Inf_only	0	0	0	Inf_only	0	Inf_only	Moth_only	Moth_only	shared	Inf_only	0	0	Moth_only	Inf_only	0	Inf_only	0	Inf_only	Moth_only	0	0	Inf_only	0	0
B. breve	ASV_1117	0	0	shared	shared	0	shared	shared	shared	0	shared	0	shared	0	0	0	0	0	shared	shared	Inf_only	0	0	Inf_only	0	Inf_only	Moth_only	0	shared	Inf_only	Inf_only	0	Moth_only	0	0	Inf_only	0	0	0	0	0	Inf_only	0	0
B. breve	ASV_1112	Inf_only	Moth_only	shared	shared	0	Moth_only	shared	Moth_only	Inf_only	0	shared	shared	0	Inf_only	0	0	0	shared	shared	0	0	0	Inf_only	0	Inf_only	Moth_only	Moth_only	shared	Inf_only	0	0	Moth_only	Inf_only	0	Inf_only	0	Inf_only	Moth_only	0	0	Inf_only	0	0
B. breve	ASV_1104	Inf_only	Moth_only	shared	shared	0	Moth_only	shared	Moth_only	Inf_only	0	shared	shared	0	Inf_only	0	0	0	shared	shared	0	0	Inf_only	Inf_only	0	Inf_only	Moth_only	Moth_only	shared	Inf_only	0	0	Moth_only	Inf_only	0	Inf_only	0	Inf_only	Moth_only	0	0	Inf_only	0	0
B. breve	ASV_11	shared	shared	shared	shared	shared	shared	shared	Moth_only	shared	shared	Inf_only	shared	0	shared	shared	shared	Moth_only	shared	shared	Inf_only	Moth_only	Inf_only	Inf_only	0	shared	shared	Moth_only	shared	Inf_only	shared	Moth_only	Moth_only	Inf_only	Moth_only	Inf_only	0	Inf_only	Moth_only	0	0	Inf_only	Moth_only	Moth_only
B. breve	ASV_1090	Inf_only	Moth_only	shared	shared	0	shared	shared	Moth_only	Inf_only	Moth_only	shared	shared	0	Inf_only	0	0	0	shared	shared	0	0	0	Inf_only	0	Inf_only	Moth_only	Moth_only	shared	Inf_only	0	0	Moth_only	Inf_only	0	Inf_only	0	Inf_only	Moth_only	0	0	Inf_only	0	0
B. breve	ASV_1077	shared	Moth_only	shared	shared	Moth_only	shared	shared	Moth_only	shared	shared	shared	shared	0	Inf_only	0	shared	0	shared	shared	0	0	0	Inf_only	0	Inf_only	Moth_only	shared	shared	Inf_only	Inf_only	0	Moth_only	Inf_only	0	Inf_only	Moth_only	Inf_only	Moth_only	0	0	Inf_only	0	0
B. breve	ASV_1069	Inf_only	Moth_only	shared	shared	Moth_only	shared	shared	Moth_only	Inf_only	shared	shared	shared	0	Inf_only	shared	0	0	shared	shared	0	Moth_only	0	Inf_only	0	Inf_only	Moth_only	shared	shared	Inf_only	Moth_only	Inf_only	Moth_only	Inf_only	0	Inf_only	0	shared	shared	0	0	Inf_only	0	0
B. breve	ASV_1068	Inf_only	0	shared	shared	0	shared	shared	shared	Inf_only	0	shared	shared	0	Inf_only	0	0	0	shared	shared	0	0	0	Inf_only	0	Inf_only	Moth_only	Moth_only	shared	Inf_only	0	0	Moth_only	Inf_only	0	Inf_only	0	Inf_only	Moth_only	0	0	Inf_only	0	0
B. breve	ASV_106	Inf_only	Moth_only	shared	shared	shared	shared	shared	shared	Inf_only	shared	shared	shared	0	Inf_only	0	shared	shared	shared	shared	0	0	Inf_only	Inf_only	0	Inf_only	Moth_only	shared	shared	Inf_only	shared	0	Moth_only	Inf_only	Inf_only	Inf_only	Inf_only	shared	Moth_only	Inf_only	Inf_only	Inf_only	0	0
B. breve	ASV_1026	Inf_only	0	shared	Moth_only	0	Moth_only	shared	Moth_only	Inf_only	shared	shared	shared	0	0	0	0	0	shared	shared	0	0	0	Inf_only	0	0	Moth_only	Moth_only	0	Inf_only	0	0	Moth_only	Inf_only	0	Inf_only	0	0	Moth_only	0	0	Inf_only	0	0
B. breve	ASV_1015	Inf_only	Moth_only	shared	0	0	shared	shared	shared	Inf_only	0	shared	shared	0	Inf_only	0	0	0	shared	shared	0	0	0	Inf_only	0	Inf_only	Moth_only	Moth_only	shared	Inf_only	0	0	Moth_only	Inf_only	0	Inf_only	0	Inf_only	Moth_only	0	0	Inf_only	0	0
B. breve	ASV_1010	0	0	shared	Moth_only	0	Moth_only	shared	Moth_only	Inf_only	shared	shared	shared	0	0	0	0	0	shared	shared	Moth_only	0	0	Inf_only	0	Inf_only	Moth_only	shared	shared	Inf_only	Inf_only	0	shared	Inf_only	0	Inf_only	0	Inf_only	Moth_only	0	0	Inf_only	0	0
B. breve	ASV_10	Inf_only	shared	shared	shared	shared	shared	shared	shared	shared	shared	shared	shared	0	shared	0	shared	shared	shared	shared	shared	Moth_only	shared	Inf_only	0	shared	shared	shared	shared	Inf_only	shared	shared	Moth_only	Inf_only	shared	Inf_only	Moth_only	shared	Moth_only	Moth_only	shared	shared	Moth_only	Moth_only
B. colobi	ASV_91	shared	Moth_only	shared	shared	shared	Moth_only	shared	Moth_only	Inf_only	Moth_only	shared	shared	Moth_only	Inf_only	0	Moth_only	shared	shared	shared	0	0	0	Inf_only	Moth_only	Inf_only	Moth_only	Moth_only	shared	shared	shared	shared	shared	shared	Moth_only	shared	Moth_only	shared	Moth_only	shared	Moth_only	Inf_only	0	Inf_only
B. colobi	ASV_175	shared	Moth_only	shared	shared	shared	Moth_only	shared	Moth_only	Inf_only	Moth_only	shared	shared	Moth_only	shared	0	Moth_only	shared	shared	shared	0	0	0	Inf_only	Moth_only	Inf_only	Moth_only	Moth_only	shared	shared	Moth_only	shared	shared	Inf_only	Moth_only	shared	Moth_only	shared	Moth_only	shared	Moth_only	Inf_only	0	0
B. dentium	ASV_790	0	shared	shared	shared	0	Moth_only	0	0	0	Moth_only	0	0	0	0	Moth_only	0	0	0	Moth_only	0	0	0	0	0	Inf_only	0	0	0	0	0	0	0	0	Inf_only	Inf_only	Moth_only	0	0	0	0	0	0	0
B. dentium	ASV_752	0	0	0	Moth_only	0	Moth_only	0	0	Moth_only	0	Moth_only	0	0	0	0	0	0	0	Inf_only	Inf_only	0	0	Moth_only	0	0	0	0	shared	0	0	0	Moth_only	0	Inf_only	0	0	0	Inf_only	Inf_only	0	0	0	0
B. dentium	ASV_30	0	0	0	0	0	0	0	0	0	0	0	0	0	0	0	0	0	0	0	Inf_only	0	0	Moth_only	Inf_only	0	0	0	0	Inf_only	0	0	0	0	0	0	0	0	0	0	0	0	0	0
B. dentium	ASV_215	Inf_only	0	0	0	0	0	0	shared	0	shared	0	0	0	0	shared	0	0	shared	Moth_only	0	0	0	Inf_only	0	0	Moth_only	shared	0	Inf_only	Moth_only	0	Moth_only	Inf_only	Inf_only	Inf_only	Moth_only	Inf_only	Moth_only	0	0	Inf_only	Inf_only	Inf_only
B. dentium	ASV_134	Inf_only	Moth_only	shared	Moth_only	shared	Moth_only	shared	Moth_only	shared	0	0	shared	0	Inf_only	0	Moth_only	0	shared	Moth_only	Inf_only	Moth_only	0	shared	0	shared	Moth_only	Moth_only	shared	shared	Inf_only	0	Moth_only	0	Inf_only	Inf_only	0	Inf_only	shared	Inf_only	Inf_only	shared	shared	shared
B. dentium	ASV_12	Inf_only	Moth_only	shared	Moth_only	shared	Moth_only	shared	Moth_only	shared	0	shared	shared	Moth_only	shared	shared	Moth_only	0	shared	shared	Inf_only	Moth_only	Moth_only	shared	0	shared	Moth_only	shared	shared	shared	shared	0	Moth_only	Inf_only	shared	Inf_only	0	shared	shared	Inf_only	Inf_only	shared	shared	shared
B. dentium	ASV_1138	0	0	0	0	0	0	0	shared	0	0	shared	0	0	0	0	0	0	0	0	Inf_only	0	0	0	0	0	0	Moth_only	0	0	0	0	0	0	0	0	0	0	0	0	0	0	0	0
B. dentium	ASV_1137	0	0	0	Moth_only	0	0	0	0	0	0	0	0	0	0	Moth_only	0	0	0	0	Inf_only	0	0	0	0	0	0	0	0	0	0	0	0	0	0	0	0	0	0	0	0	0	0	0
B. dentium	ASV_1136	0	0	0	0	Inf_only	0	0	0	0	0	0	0	0	0	0	0	0	Moth_only	Inf_only	Inf_only	0	0	Moth_only	0	0	0	0	0	0	0	0	0	0	0	0	0	0	0	0	0	0	0	0
B. dentium	ASV_1033	Moth_only	0	0	0	0	0	Inf_only	0	0	shared	0	0	Moth_only	Inf_only	0	0	0	shared	shared	Inf_only	0	0	Moth_only	0	Inf_only	0	0	0	0	Inf_only	0	Moth_only	0	Inf_only	Inf_only	0	Inf_only	Inf_only	0	0	Moth_only	0	0
B. dolichotidis	ASV_225	0	Moth_only	0	0	Inf_only	0	0	shared	0	0	0	0	0	Moth_only	0	0	0	0	0	0	0	0	0	0	0	0	0	0	0	0	0	0	0	0	0	0	0	0	0	0	Moth_only	0	0
B. kashiwanohense	ASV_870	0	0	0	0	0	0	0	0	Inf_only	0	0	0	0	0	0	0	0	Inf_only	0	0	0	0	0	0	0	0	Moth_only	0	0	Inf_only	0	0	Inf_only	0	Inf_only	0	0	0	0	0	0	Inf_only	Inf_only
B. kashiwanohense	ASV_853	Inf_only	Moth_only	shared	shared	0	Moth_only	shared	Moth_only	Inf_only	0	shared	shared	0	Inf_only	0	0	0	shared	shared	0	0	0	Inf_only	0	Inf_only	Moth_only	Moth_only	shared	Inf_only	Inf_only	0	Moth_only	Inf_only	0	Inf_only	0	Inf_only	Moth_only	Inf_only	0	Inf_only	Inf_only	Inf_only
B. kashiwanohense	ASV_837	0	Moth_only	shared	shared	0	Moth_only	shared	Moth_only	Inf_only	shared	shared	shared	Moth_only	shared	Moth_only	0	Moth_only	shared	shared	0	0	Moth_only	Inf_only	shared	Inf_only	Moth_only	0	0	Inf_only	Inf_only	0	Inf_only	Inf_only	Inf_only	Inf_only	0	0	Inf_only	0	0	0	Inf_only	0
B. kashiwanohense	ASV_808	Inf_only	Moth_only	shared	Moth_only	0	Moth_only	shared	Moth_only	Inf_only	0	shared	shared	0	0	0	0	0	shared	shared	0	0	0	Inf_only	0	Inf_only	Moth_only	Moth_only	shared	Inf_only	0	0	Moth_only	Inf_only	0	Inf_only	Moth_only	Inf_only	Moth_only	0	0	Inf_only	0	0
B. kashiwanohense	ASV_8	Inf_only	Moth_only	shared	shared	shared	Moth_only	shared	Moth_only	shared	0	shared	shared	0	shared	shared	Moth_only	0	shared	shared	0	Moth_only	0	shared	Inf_only	shared	Moth_only	Moth_only	shared	Inf_only	shared	Moth_only	shared	Inf_only	shared	shared	shared	Inf_only	shared	shared	shared	shared	shared	shared
B. kashiwanohense	ASV_760	shared	Moth_only	shared	shared	Moth_only	shared	shared	Moth_only	Inf_only	shared	shared	shared	Moth_only	shared	Moth_only	0	Moth_only	shared	shared	Inf_only	Moth_only	0	Inf_only	shared	Inf_only	shared	Moth_only	shared	Inf_only	Inf_only	0	shared	Inf_only	Inf_only	Inf_only	0	Inf_only	shared	shared	0	shared	Inf_only	Inf_only
B. kashiwanohense	ASV_676	0	0	shared	shared	0	0	0	0	0	shared	0	0	0	0	0	0	0	shared	shared	0	0	0	Inf_only	0	Inf_only	0	0	shared	0	0	0	Moth_only	Inf_only	0	shared	Moth_only	Inf_only	Moth_only	shared	Moth_only	0	Inf_only	0
B. kashiwanohense	ASV_646	Inf_only	0	shared	0	0	0	0	0	0	0	0	0	0	Inf_only	0	0	0	Inf_only	shared	0	0	0	0	0	0	Moth_only	Moth_only	shared	Inf_only	Inf_only	Moth_only	Moth_only	0	0	0	0	0	0	0	0	Inf_only	shared	shared
B. kashiwanohense	ASV_573	shared	Moth_only	shared	Moth_only	shared	shared	shared	Moth_only	shared	shared	shared	shared	shared	shared	Moth_only	Moth_only	Moth_only	shared	shared	0	Moth_only	Inf_only	shared	shared	Inf_only	Moth_only	Moth_only	shared	Inf_only	Inf_only	Inf_only	shared	Inf_only	Inf_only	Inf_only	Inf_only	Inf_only	shared	Inf_only	0	Inf_only	0	0
B. kashiwanohense	ASV_557	0	0	shared	Moth_only	0	0	Moth_only	0	0	0	0	shared	0	0	0	0	Moth_only	Moth_only	Inf_only	0	0	0	shared	0	0	0	0	0	0	0	0	0	0	0	Moth_only	Moth_only	Inf_only	shared	shared	Moth_only	0	0	0
B. kashiwanohense	ASV_556	0	0	shared	Moth_only	0	shared	Inf_only	0	Inf_only	shared	shared	Inf_only	0	Moth_only	0	0	Moth_only	Inf_only	Moth_only	Inf_only	0	Inf_only	0	0	Inf_only	Moth_only	Moth_only	Moth_only	Inf_only	0	0	Moth_only	Inf_only	0	Moth_only	0	Inf_only	shared	shared	Moth_only	Inf_only	Inf_only	0
B. kashiwanohense	ASV_538	0	0	shared	0	0	0	Inf_only	0	0	shared	shared	shared	0	0	0	0	0	shared	0	0	0	0	0	0	0	0	Moth_only	0	0	0	0	0	0	0	Inf_only	0	0	Moth_only	0	0	Inf_only	Inf_only	Inf_only
B. kashiwanohense	ASV_45	shared	Moth_only	shared	shared	Moth_only	shared	shared	Moth_only	shared	shared	shared	shared	Moth_only	shared	shared	Moth_only	Moth_only	shared	shared	Moth_only	Moth_only	shared	shared	shared	Inf_only	shared	Moth_only	shared	Inf_only	Inf_only	0	shared	Inf_only	Inf_only	Inf_only	Moth_only	Inf_only	shared	shared	Moth_only	Inf_only	Inf_only	Inf_only
B. kashiwanohense	ASV_443	Inf_only	shared	shared	shared	0	shared	Moth_only	shared	Inf_only	shared	shared	shared	0	0	0	0	0	shared	shared	0	0	Inf_only	Inf_only	Moth_only	0	Moth_only	Moth_only	shared	Inf_only	0	0	0	Inf_only	0	shared	Moth_only	Inf_only	Inf_only	shared	Moth_only	shared	Inf_only	0
B. kashiwanohense	ASV_372	shared	Moth_only	shared	Moth_only	shared	Moth_only	shared	Moth_only	Inf_only	Moth_only	shared	shared	shared	shared	0	Moth_only	0	shared	shared	0	Inf_only	0	Inf_only	Moth_only	Inf_only	Moth_only	Moth_only	shared	Inf_only	0	shared	shared	Inf_only	Moth_only	shared	Moth_only	shared	Moth_only	shared	Moth_only	shared	0	Inf_only
B. kashiwanohense	ASV_356	shared	Moth_only	shared	shared	shared	shared	shared	Moth_only	shared	shared	shared	shared	0	shared	Moth_only	Moth_only	Moth_only	shared	shared	Moth_only	Moth_only	shared	shared	shared	Inf_only	shared	Moth_only	shared	Inf_only	Inf_only	0	shared	Inf_only	Inf_only	shared	Moth_only	Inf_only	shared	shared	shared	shared	shared	shared
B. kashiwanohense	ASV_330	0	0	0	shared	0	0	Inf_only	0	Inf_only	shared	0	0	0	0	0	0	shared	shared	0	0	0	0	Inf_only	0	Inf_only	0	Moth_only	0	Inf_only	0	0	0	Inf_only	0	0	0	0	0	0	0	0	Inf_only	Inf_only
B. kashiwanohense	ASV_214	shared	shared	shared	shared	shared	Moth_only	shared	Moth_only	Inf_only	Moth_only	shared	shared	0	Inf_only	Moth_only	0	0	shared	shared	0	0	0	Inf_only	0	Inf_only	Moth_only	Moth_only	shared	Inf_only	Inf_only	shared	Moth_only	Inf_only	Inf_only	Inf_only	Inf_only	Inf_only	Moth_only	0	0	shared	shared	shared
B. kashiwanohense	ASV_212	shared	shared	shared	shared	Inf_only	shared	shared	shared	Inf_only	Moth_only	shared	shared	0	shared	Moth_only	Moth_only	Moth_only	shared	shared	0	0	Moth_only	Inf_only	Inf_only	Inf_only	Moth_only	Moth_only	shared	Inf_only	shared	Moth_only	shared	Inf_only	Inf_only	Inf_only	0	Inf_only	shared	0	Inf_only	Inf_only	Inf_only	Inf_only
B. kashiwanohense	ASV_21	Inf_only	Moth_only	shared	shared	shared	Moth_only	shared	Moth_only	shared	Moth_only	shared	shared	0	Inf_only	0	0	Moth_only	shared	shared	0	0	Inf_only	Inf_only	0	Inf_only	Moth_only	Moth_only	shared	shared	Inf_only	0	Moth_only	Inf_only	0	shared	0	Inf_only	shared	shared	Moth_only	shared	shared	shared
B. kashiwanohense	ASV_160	Inf_only	Moth_only	shared	shared	0	Moth_only	shared	Moth_only	Inf_only	shared	shared	shared	0	Inf_only	0	0	Moth_only	shared	shared	0	0	Inf_only	Inf_only	0	Inf_only	shared	Moth_only	shared	Inf_only	Inf_only	0	shared	Inf_only	Inf_only	Inf_only	Moth_only	Inf_only	Moth_only	0	0	Inf_only	shared	shared
B. kashiwanohense	ASV_156	Inf_only	Moth_only	shared	shared	0	Moth_only	shared	Moth_only	Inf_only	shared	shared	shared	0	Inf_only	0	0	0	shared	shared	Inf_only	0	0	Inf_only	0	Inf_only	shared	Moth_only	shared	Inf_only	Inf_only	0	Moth_only	Inf_only	Inf_only	Inf_only	Moth_only	Inf_only	Moth_only	0	0	Inf_only	shared	shared
B. kashiwanohense	ASV_1339	0	0	0	0	0	0	0	0	0	0	0	0	0	0	0	0	0	0	0	0	0	0	0	0	0	0	0	0	0	0	0	0	0	Inf_only	0	0	0	0	0	0	0	0	0
B. kashiwanohense	ASV_1158	0	0	0	0	0	0	0	0	0	0	0	0	0	0	0	0	0	0	Moth_only	0	0	0	0	0	0	0	0	shared	0	0	0	0	0	0	Moth_only	Moth_only	0	0	shared	Moth_only	0	0	0
B. kashiwanohense	ASV_1001	shared	shared	shared	shared	Moth_only	shared	shared	0	Inf_only	shared	shared	shared	Moth_only	0	shared	0	0	shared	shared	0	0	0	0	Moth_only	Inf_only	Moth_only	0	shared	Inf_only	Inf_only	0	shared	Inf_only	Inf_only	Inf_only	0	Inf_only	0	0	0	Inf_only	Inf_only	0
B. longum subsp. infantis	ASV_997	0	shared	shared	shared	0	0	shared	0	Inf_only	0	0	shared	0	Inf_only	0	0	0	shared	shared	0	0	0	Inf_only	0	Inf_only	Moth_only	Moth_only	0	Inf_only	0	0	Moth_only	Inf_only	0	Inf_only	0	0	Moth_only	0	0	0	0	0
B. longum subsp. infantis	ASV_991	Inf_only	shared	shared	shared	0	shared	shared	shared	Inf_only	0	shared	shared	0	Inf_only	0	shared	0	shared	shared	0	0	0	Inf_only	0	Inf_only	Moth_only	Moth_only	shared	Inf_only	Inf_only	0	Moth_only	Inf_only	0	Inf_only	0	0	Moth_only	0	0	Inf_only	0	0
B. longum subsp. infantis	ASV_983	0	shared	shared	shared	0	shared	shared	0	Inf_only	0	0	shared	0	0	0	0	0	shared	shared	0	0	0	Inf_only	0	0	Moth_only	Moth_only	shared	Inf_only	Inf_only	0	Moth_only	0	0	Inf_only	0	0	Moth_only	0	0	0	0	0
B. longum subsp. infantis	ASV_981	Inf_only	0	shared	shared	0	0	shared	Moth_only	Inf_only	0	shared	shared	0	0	0	shared	0	shared	shared	0	0	0	Inf_only	0	0	0	Moth_only	shared	Inf_only	Inf_only	0	0	Inf_only	0	Inf_only	0	0	Moth_only	0	0	0	0	0
B. longum subsp. infantis	ASV_970	0	shared	shared	0	0	shared	Inf_only	shared	Inf_only	0	shared	shared	0	0	0	shared	0	shared	shared	0	0	0	Inf_only	0	0	Moth_only	Moth_only	shared	0	Inf_only	0	Moth_only	Inf_only	0	Inf_only	0	0	0	0	0	0	0	0
B. longum subsp. infantis	ASV_969	0	0	shared	0	Moth_only	0	shared	0	0	0	shared	0	0	Moth_only	shared	0	shared	shared	Moth_only	Inf_only	Moth_only	0	0	Moth_only	0	0	0	0	Inf_only	0	0	Inf_only	Inf_only	0	Moth_only	0	0	Inf_only	shared	Moth_only	Inf_only	Inf_only	0
B. longum subsp. infantis	ASV_968	shared	0	shared	shared	Moth_only	shared	shared	Moth_only	shared	shared	shared	shared	Moth_only	Inf_only	Moth_only	shared	0	shared	shared	0	0	Inf_only	Inf_only	Moth_only	Inf_only	Moth_only	shared	shared	Inf_only	Inf_only	0	shared	Inf_only	shared	shared	Moth_only	shared	shared	0	0	Inf_only	0	0
B. longum subsp. infantis	ASV_962	Inf_only	Moth_only	shared	shared	Inf_only	Moth_only	shared	Moth_only	Inf_only	0	shared	shared	0	Inf_only	0	shared	0	shared	shared	0	0	0	Inf_only	0	Inf_only	Moth_only	Moth_only	shared	Inf_only	Inf_only	0	Moth_only	Inf_only	0	Inf_only	Inf_only	Inf_only	Moth_only	0	0	Inf_only	Inf_only	0
B. longum subsp. infantis	ASV_946	0	0	0	0	0	0	shared	shared	0	0	shared	shared	Moth_only	0	0	0	0	shared	Moth_only	0	0	0	0	0	0	0	0	0	0	0	0	Moth_only	0	0	Moth_only	0	0	0	0	0	0	0	0
B. longum subsp. infantis	ASV_937	0	0	shared	shared	0	shared	Inf_only	shared	Inf_only	0	shared	shared	0	0	0	0	0	shared	shared	0	0	0	Inf_only	0	Inf_only	Moth_only	Moth_only	0	Inf_only	0	0	Moth_only	Inf_only	0	0	0	0	Moth_only	0	0	0	0	0
B. longum subsp. infantis	ASV_933	Inf_only	shared	shared	shared	0	shared	shared	shared	Inf_only	0	shared	shared	Moth_only	Inf_only	0	shared	0	shared	shared	0	0	0	Inf_only	0	Inf_only	Moth_only	shared	shared	Inf_only	Inf_only	0	Moth_only	Inf_only	0	Inf_only	0	0	Moth_only	0	0	Inf_only	0	0
B. longum subsp. infantis	ASV_931	Inf_only	shared	shared	shared	0	Moth_only	shared	Moth_only	Inf_only	0	shared	shared	0	Inf_only	0	shared	0	shared	shared	0	0	0	Inf_only	0	Inf_only	Moth_only	Moth_only	shared	Inf_only	Inf_only	0	Moth_only	Inf_only	Inf_only	Inf_only	Inf_only	Inf_only	Moth_only	0	0	Inf_only	0	0
B. longum subsp. infantis	ASV_93	shared	Moth_only	shared	shared	shared	shared	shared	Moth_only	shared	shared	shared	shared	Moth_only	shared	Moth_only	Moth_only	shared	shared	shared	shared	Moth_only	shared	shared	shared	Inf_only	shared	shared	shared	shared	shared	shared	shared	shared	shared	shared	shared	shared	shared	shared	Moth_only	shared	Moth_only	Moth_only
B. longum subsp. infantis	ASV_914	Inf_only	shared	shared	shared	0	shared	shared	shared	Inf_only	0	shared	shared	0	0	0	shared	0	shared	shared	0	0	0	Inf_only	0	Inf_only	Moth_only	Moth_only	shared	Inf_only	Inf_only	0	Moth_only	Inf_only	0	Inf_only	Inf_only	Inf_only	Moth_only	0	0	Inf_only	Inf_only	Inf_only
B. longum subsp. infantis	ASV_913	Inf_only	shared	shared	shared	0	Moth_only	shared	Moth_only	Inf_only	shared	shared	shared	0	Inf_only	0	shared	0	shared	shared	0	0	0	Inf_only	0	Inf_only	Moth_only	Moth_only	shared	Inf_only	Inf_only	0	Moth_only	Inf_only	Moth_only	Inf_only	Inf_only	Inf_only	Moth_only	0	0	Inf_only	0	Inf_only
B. longum subsp. infantis	ASV_912	Inf_only	shared	shared	shared	0	Moth_only	shared	shared	Inf_only	shared	shared	shared	0	Inf_only	0	shared	0	shared	shared	0	0	0	Inf_only	0	Inf_only	Moth_only	Moth_only	0	Inf_only	Inf_only	0	Moth_only	Inf_only	0	Inf_only	Inf_only	Inf_only	Moth_only	0	Inf_only	Inf_only	0	0
B. longum subsp. infantis	ASV_907	0	shared	shared	shared	0	shared	shared	shared	Inf_only	0	shared	shared	0	Inf_only	0	shared	0	shared	shared	0	0	0	Inf_only	0	Inf_only	Moth_only	Moth_only	shared	Inf_only	Inf_only	0	shared	Inf_only	0	Inf_only	0	Inf_only	Moth_only	0	0	0	0	0
B. longum subsp. infantis	ASV_9	shared	shared	shared	shared	shared	shared	shared	shared	shared	shared	shared	shared	0	shared	shared	shared	shared	shared	shared	Inf_only	Moth_only	shared	shared	Moth_only	shared	Moth_only	shared	shared	Inf_only	shared	shared	shared	shared	shared	Inf_only	shared	shared	shared	Inf_only	Inf_only	shared	shared	shared
B. longum subsp. infantis	ASV_884	0	shared	shared	shared	0	shared	shared	shared	0	0	0	shared	0	0	0	0	0	shared	shared	0	0	0	Inf_only	0	Inf_only	Moth_only	Moth_only	0	Inf_only	0	0	Moth_only	Inf_only	0	0	0	0	0	0	0	0	0	0
B. longum subsp. infantis	ASV_881	0	0	shared	0	0	0	Inf_only	0	0	0	0	0	0	0	0	0	0	shared	Moth_only	0	0	0	0	0	0	Moth_only	0	0	0	0	0	0	0	0	0	0	0	Moth_only	0	0	0	0	0
B. longum subsp. infantis	ASV_88	shared	shared	shared	shared	shared	shared	shared	Moth_only	shared	shared	shared	shared	Moth_only	shared	shared	shared	shared	shared	shared	shared	Moth_only	shared	shared	shared	shared	shared	shared	shared	shared	shared	shared	shared	shared	shared	shared	Moth_only	shared	shared	shared	shared	Inf_only	Moth_only	shared
B. longum subsp. infantis	ASV_873	0	0	0	0	0	0	0	0	0	0	0	Moth_only	0	0	0	0	0	0	0	0	0	0	0	0	0	0	0	0	0	0	0	0	0	0	0	0	0	0	0	0	0	0	0
B. longum subsp. infantis	ASV_858	Inf_only	Moth_only	shared	shared	shared	Moth_only	shared	Moth_only	Inf_only	0	shared	shared	0	Inf_only	shared	0	0	shared	shared	0	0	0	Inf_only	0	Inf_only	Moth_only	Moth_only	shared	Inf_only	0	Inf_only	Moth_only	Inf_only	0	Inf_only	0	Inf_only	Moth_only	0	0	Inf_only	0	0
B. longum subsp. infantis	ASV_850	Inf_only	0	shared	shared	0	shared	Moth_only	0	Inf_only	0	0	0	0	0	0	0	0	shared	shared	0	0	0	0	0	0	Moth_only	0	shared	0	0	0	Moth_only	Inf_only	0	0	0	Inf_only	Moth_only	0	0	0	0	0
B. longum subsp. infantis	ASV_848	0	0	shared	shared	0	Moth_only	shared	Moth_only	Inf_only	0	shared	shared	0	Inf_only	0	0	0	shared	shared	0	0	0	Inf_only	0	0	Moth_only	Moth_only	shared	Inf_only	0	0	0	Inf_only	0	Inf_only	0	0	0	0	0	Inf_only	0	0
B. longum subsp. infantis	ASV_842	Inf_only	Moth_only	shared	shared	0	Moth_only	shared	Moth_only	Inf_only	0	shared	shared	0	Inf_only	0	0	0	shared	shared	0	0	0	Inf_only	0	Inf_only	Moth_only	Moth_only	0	Inf_only	0	Inf_only	Moth_only	Inf_only	0	Inf_only	0	Inf_only	Moth_only	0	0	Inf_only	0	0
B. longum subsp. infantis	ASV_836	Inf_only	shared	shared	0	0	shared	shared	shared	Inf_only	0	shared	shared	0	Inf_only	0	0	0	shared	shared	0	0	0	Inf_only	0	Inf_only	Moth_only	Moth_only	shared	Inf_only	Inf_only	0	Moth_only	Inf_only	0	Inf_only	0	Inf_only	Moth_only	0	0	Inf_only	0	0
B. longum subsp. infantis	ASV_821	shared	Moth_only	shared	Moth_only	Moth_only	shared	shared	shared	Inf_only	shared	shared	shared	Moth_only	shared	Moth_only	Moth_only	shared	shared	shared	Inf_only	0	shared	Inf_only	shared	Inf_only	Moth_only	Moth_only	shared	Inf_only	Inf_only	0	shared	Inf_only	Inf_only	Inf_only	Moth_only	shared	shared	shared	Moth_only	Inf_only	0	0
B. longum subsp. infantis	ASV_816	0	0	0	0	0	0	0	0	0	0	0	0	0	0	0	0	0	shared	0	0	0	0	0	0	0	0	0	0	Inf_only	0	0	0	0	0	0	0	0	0	0	0	0	0	0
B. longum subsp. infantis	ASV_805	0	0	shared	Moth_only	0	Moth_only	shared	Moth_only	0	0	shared	shared	0	Inf_only	0	0	0	shared	shared	0	0	0	Inf_only	0	Inf_only	Moth_only	Moth_only	shared	Inf_only	0	0	Moth_only	Inf_only	0	Inf_only	0	Inf_only	Moth_only	0	0	Inf_only	0	0
B. longum subsp. infantis	ASV_788	Inf_only	shared	shared	shared	0	shared	shared	shared	Inf_only	shared	shared	shared	0	Inf_only	0	shared	0	shared	shared	0	0	0	Inf_only	0	Inf_only	Moth_only	Moth_only	shared	Inf_only	shared	0	Moth_only	Inf_only	shared	Inf_only	Inf_only	Inf_only	Moth_only	0	0	Inf_only	0	0
B. longum subsp. infantis	ASV_787	0	0	shared	Inf_only	0	Moth_only	Inf_only	shared	Inf_only	0	0	0	0	0	0	Inf_only	0	Inf_only	Inf_only	0	0	0	0	0	Inf_only	Moth_only	Moth_only	0	0	Inf_only	0	0	0	0	0	0	0	Moth_only	0	0	Inf_only	0	0
B. longum subsp. infantis	ASV_776	0	0	0	0	0	0	0	0	0	0	0	0	0	0	0	0	0	shared	0	0	0	0	0	0	0	0	0	shared	0	0	0	0	0	0	0	0	0	0	0	0	0	0	0
B. longum subsp. infantis	ASV_767	0	0	shared	0	0	shared	shared	shared	0	0	shared	shared	0	0	0	0	0	shared	shared	0	0	0	Inf_only	0	0	Moth_only	Moth_only	0	Inf_only	0	0	Moth_only	Inf_only	0	Inf_only	0	0	Moth_only	0	0	0	0	0
B. longum subsp. infantis	ASV_764	Inf_only	0	shared	shared	0	shared	shared	0	Inf_only	0	0	shared	0	0	0	0	0	shared	shared	0	0	0	Inf_only	0	0	Moth_only	Moth_only	0	Inf_only	0	0	0	0	0	0	0	Inf_only	0	0	0	0	0	0
B. longum subsp. infantis	ASV_763	0	shared	shared	shared	0	shared	shared	shared	Inf_only	0	shared	0	0	0	0	shared	0	shared	Moth_only	0	0	0	Inf_only	0	0	Moth_only	Moth_only	0	Inf_only	Inf_only	0	0	Inf_only	0	Inf_only	0	Inf_only	0	0	0	Inf_only	0	0
B. longum subsp. infantis	ASV_751	0	shared	shared	shared	0	shared	Moth_only	0	Inf_only	shared	0	shared	0	Inf_only	0	shared	0	shared	Moth_only	0	0	0	Inf_only	0	Inf_only	0	Moth_only	shared	Inf_only	Inf_only	0	Moth_only	0	0	0	0	0	shared	0	0	0	0	0
B. longum subsp. infantis	ASV_742	shared	Moth_only	shared	shared	Moth_only	shared	shared	Moth_only	Inf_only	shared	shared	shared	Moth_only	Inf_only	Moth_only	0	0	shared	shared	0	0	0	Inf_only	Inf_only	Inf_only	Moth_only	Moth_only	shared	Inf_only	Inf_only	0	Moth_only	Inf_only	0	Inf_only	0	Inf_only	shared	0	0	Inf_only	Inf_only	0
B. longum subsp. infantis	ASV_74	shared	Moth_only	shared	shared	shared	shared	shared	shared	shared	shared	shared	shared	Moth_only	shared	Moth_only	shared	shared	shared	shared	shared	Moth_only	shared	shared	shared	Inf_only	shared	shared	shared	Inf_only	shared	shared	shared	shared	Inf_only	shared	shared	shared	shared	shared	shared	shared	shared	shared
B. longum subsp. infantis	ASV_738	Inf_only	Moth_only	shared	shared	0	Moth_only	shared	Moth_only	Inf_only	Moth_only	shared	shared	0	Inf_only	0	shared	0	shared	shared	0	0	0	Inf_only	0	Inf_only	Moth_only	Moth_only	shared	Inf_only	Inf_only	0	Moth_only	Inf_only	0	Inf_only	0	Inf_only	Moth_only	0	0	Inf_only	0	0
B. longum subsp. infantis	ASV_725	0	0	shared	0	0	0	Inf_only	0	0	0	0	shared	0	0	0	0	0	shared	Moth_only	Inf_only	0	0	0	0	0	0	Moth_only	shared	Inf_only	0	0	Moth_only	Inf_only	0	Inf_only	Moth_only	0	Moth_only	shared	Moth_only	0	0	0
B. longum subsp. infantis	ASV_721	0	0	shared	shared	0	shared	Inf_only	shared	0	shared	0	shared	0	Inf_only	0	0	0	shared	shared	0	0	0	Inf_only	Moth_only	0	Moth_only	Moth_only	shared	Inf_only	0	0	0	0	0	Inf_only	0	Inf_only	0	0	0	0	0	0
B. longum subsp. infantis	ASV_72	shared	Moth_only	shared	shared	shared	shared	shared	Moth_only	shared	shared	shared	shared	Moth_only	shared	Moth_only	shared	shared	shared	shared	Moth_only	Moth_only	shared	shared	shared	Inf_only	shared	shared	shared	Inf_only	Inf_only	Moth_only	shared	Inf_only	shared	shared	Moth_only	Inf_only	shared	shared	Moth_only	shared	Inf_only	Inf_only
B. longum subsp. infantis	ASV_699	0	Moth_only	shared	shared	0	Moth_only	shared	Moth_only	Inf_only	0	shared	shared	0	0	0	shared	0	shared	shared	0	0	0	Inf_only	0	0	Moth_only	0	shared	Inf_only	Inf_only	0	0	Inf_only	0	Inf_only	Inf_only	0	Moth_only	0	0	Inf_only	0	0
B. longum subsp. infantis	ASV_684	Inf_only	0	shared	shared	0	shared	shared	0	Inf_only	shared	shared	shared	0	Inf_only	0	shared	shared	shared	shared	0	0	0	Inf_only	Inf_only	Inf_only	Moth_only	shared	shared	Inf_only	0	0	Moth_only	Inf_only	0	shared	Moth_only	shared	Moth_only	0	0	Inf_only	0	0
B. longum subsp. infantis	ASV_68	Inf_only	shared	shared	shared	0	shared	shared	shared	Inf_only	shared	shared	shared	0	shared	0	shared	0	shared	shared	0	0	0	Inf_only	0	shared	Moth_only	Moth_only	shared	Inf_only	Inf_only	0	Moth_only	Inf_only	0	Inf_only	Inf_only	Inf_only	Moth_only	Inf_only	Inf_only	Inf_only	0	0
B. longum subsp. infantis	ASV_666	0	shared	0	0	0	shared	Inf_only	0	0	0	0	shared	0	0	0	0	0	0	shared	0	0	0	0	0	0	Moth_only	0	shared	Inf_only	0	0	Moth_only	0	0	Inf_only	0	0	0	0	0	0	0	0
B. longum subsp. infantis	ASV_663	Inf_only	0	shared	shared	0	0	Inf_only	0	0	0	0	shared	0	0	0	shared	0	shared	Moth_only	0	0	0	Inf_only	0	0	0	Inf_only	0	Inf_only	Inf_only	0	Moth_only	Inf_only	0	Inf_only	0	0	Moth_only	0	0	Inf_only	0	0
B. longum subsp. infantis	ASV_638	Inf_only	shared	shared	shared	Moth_only	Moth_only	shared	shared	Inf_only	0	shared	shared	0	Inf_only	shared	shared	0	shared	shared	0	0	0	Inf_only	0	Inf_only	Moth_only	Moth_only	shared	Inf_only	0	Inf_only	Moth_only	Inf_only	0	Inf_only	0	Inf_only	Moth_only	0	0	Inf_only	0	0
B. longum subsp. infantis	ASV_630	0	0	0	0	0	0	Moth_only	shared	0	0	0	0	0	0	0	shared	0	0	0	0	0	0	0	0	0	0	0	0	0	0	0	0	0	0	Inf_only	0	0	0	0	0	0	0	0
B. longum subsp. infantis	ASV_63	Inf_only	shared	shared	shared	Moth_only	Moth_only	shared	shared	Inf_only	shared	shared	shared	0	Inf_only	shared	shared	Moth_only	shared	shared	Inf_only	Moth_only	0	Inf_only	0	Inf_only	Moth_only	shared	shared	Inf_only	shared	Inf_only	Moth_only	Inf_only	Moth_only	Inf_only	0	shared	Moth_only	Inf_only	Inf_only	Inf_only	0	0
B. longum subsp. infantis	ASV_627	0	Moth_only	shared	0	0	Moth_only	shared	Moth_only	0	0	shared	shared	0	0	0	0	0	shared	shared	0	0	0	Inf_only	0	Inf_only	Moth_only	Moth_only	shared	Inf_only	0	0	Moth_only	Inf_only	0	Inf_only	0	0	Moth_only	0	0	Inf_only	0	0
B. longum subsp. infantis	ASV_621	shared	Moth_only	shared	shared	shared	Moth_only	shared	Moth_only	Inf_only	Moth_only	shared	shared	Moth_only	Inf_only	0	Moth_only	0	shared	shared	0	0	0	Inf_only	0	Inf_only	Moth_only	Moth_only	shared	shared	Moth_only	Moth_only	Moth_only	Inf_only	Moth_only	shared	Moth_only	shared	Moth_only	shared	Moth_only	Inf_only	0	0
B. longum subsp. infantis	ASV_620	Inf_only	0	shared	shared	0	shared	shared	shared	Inf_only	0	shared	shared	0	Inf_only	0	shared	0	shared	shared	0	0	0	Inf_only	0	Inf_only	Moth_only	Moth_only	shared	Inf_only	Inf_only	0	Moth_only	Inf_only	0	Inf_only	0	Inf_only	Moth_only	0	0	Inf_only	0	0
B. longum subsp. infantis	ASV_619	shared	Moth_only	shared	shared	shared	shared	shared	Moth_only	shared	shared	shared	shared	Moth_only	shared	Moth_only	Moth_only	Moth_only	shared	shared	Inf_only	Moth_only	shared	shared	shared	Inf_only	Moth_only	Moth_only	shared	Inf_only	Inf_only	0	shared	Inf_only	shared	shared	Moth_only	Inf_only	shared	shared	Moth_only	shared	shared	Moth_only
B. longum subsp. infantis	ASV_614	Inf_only	shared	Moth_only	shared	0	Moth_only	shared	Moth_only	Inf_only	0	shared	shared	0	0	0	shared	0	shared	shared	0	0	0	Inf_only	0	Inf_only	Moth_only	Moth_only	shared	Inf_only	Inf_only	0	Moth_only	Inf_only	0	Inf_only	Inf_only	0	Moth_only	0	Inf_only	Inf_only	0	0
B. longum subsp. infantis	ASV_606	Inf_only	Moth_only	shared	Moth_only	Moth_only	shared	shared	Moth_only	Inf_only	0	shared	shared	0	Inf_only	0	0	0	shared	shared	0	0	0	Inf_only	0	Inf_only	Moth_only	Moth_only	shared	Inf_only	0	0	Moth_only	shared	0	Inf_only	0	Inf_only	Moth_only	0	0	Inf_only	0	0
B. longum subsp. infantis	ASV_601	Inf_only	Moth_only	shared	Moth_only	0	Moth_only	shared	Moth_only	Inf_only	0	shared	shared	0	Inf_only	0	shared	0	shared	shared	0	0	0	Inf_only	0	Inf_only	Moth_only	Moth_only	shared	Inf_only	Inf_only	0	Moth_only	Inf_only	0	Inf_only	Inf_only	shared	Moth_only	0	0	Inf_only	0	0
B. longum subsp. infantis	ASV_599	0	0	shared	0	0	0	Inf_only	shared	Inf_only	0	0	shared	0	0	0	shared	0	shared	Inf_only	0	0	0	0	0	0	Moth_only	0	shared	Inf_only	Inf_only	0	0	Inf_only	0	Inf_only	0	0	0	Inf_only	0	Inf_only	0	0
B. longum subsp. infantis	ASV_594	0	0	shared	Moth_only	0	shared	shared	Moth_only	0	shared	shared	shared	0	Inf_only	0	0	0	shared	shared	0	0	0	Inf_only	0	Inf_only	0	shared	shared	Inf_only	0	0	0	Inf_only	0	Inf_only	0	Inf_only	Moth_only	0	0	0	0	0
B. longum subsp. infantis	ASV_589	Inf_only	shared	shared	shared	Inf_only	Moth_only	shared	shared	Inf_only	0	shared	shared	0	Inf_only	0	0	0	shared	shared	0	0	0	Inf_only	0	Inf_only	Moth_only	Moth_only	shared	Inf_only	0	Moth_only	Moth_only	Inf_only	0	Inf_only	0	Inf_only	Moth_only	0	Inf_only	Inf_only	Moth_only	Moth_only
B. longum subsp. infantis	ASV_584	0	shared	shared	shared	Moth_only	Moth_only	Moth_only	shared	0	shared	0	shared	Moth_only	0	0	shared	0	Moth_only	shared	0	0	0	Inf_only	0	0	Moth_only	Moth_only	shared	Inf_only	Inf_only	0	Moth_only	Inf_only	Inf_only	Inf_only	0	Moth_only	Moth_only	0	0	Inf_only	0	0
B. longum subsp. infantis	ASV_570	Inf_only	shared	shared	shared	Moth_only	Moth_only	shared	Moth_only	Inf_only	0	shared	shared	0	Inf_only	0	shared	shared	shared	shared	0	0	0	Inf_only	0	Inf_only	Moth_only	Moth_only	shared	Inf_only	Inf_only	0	Moth_only	Inf_only	0	Inf_only	Inf_only	Inf_only	Moth_only	0	0	Inf_only	0	0
B. longum subsp. infantis	ASV_569	Inf_only	Moth_only	shared	shared	0	Moth_only	shared	Moth_only	Inf_only	0	shared	shared	0	shared	shared	0	0	shared	shared	0	0	0	Inf_only	0	Inf_only	Moth_only	Moth_only	shared	Inf_only	0	0	Moth_only	Inf_only	0	Inf_only	0	Inf_only	Moth_only	0	0	Inf_only	0	0
B. longum subsp. infantis	ASV_550	Inf_only	shared	shared	shared	Inf_only	Moth_only	shared	Moth_only	Inf_only	0	shared	shared	0	Inf_only	0	0	0	shared	shared	0	0	0	Inf_only	0	Inf_only	Moth_only	Moth_only	shared	Inf_only	0	Moth_only	Moth_only	Inf_only	0	Inf_only	0	Inf_only	Moth_only	0	0	Inf_only	Moth_only	Moth_only
B. longum subsp. infantis	ASV_531	Inf_only	shared	shared	shared	0	shared	shared	shared	Inf_only	shared	shared	shared	0	Inf_only	shared	shared	0	shared	shared	0	0	0	Inf_only	0	Inf_only	Moth_only	Moth_only	shared	Inf_only	Inf_only	0	Moth_only	Inf_only	0	Inf_only	0	Inf_only	Moth_only	0	0	Inf_only	0	0
B. longum subsp. infantis	ASV_530	Inf_only	shared	shared	shared	0	Moth_only	shared	Moth_only	Inf_only	0	shared	shared	0	Inf_only	0	shared	0	shared	shared	0	0	0	Inf_only	0	0	Moth_only	Moth_only	shared	Inf_only	Inf_only	0	Moth_only	Inf_only	0	Inf_only	Inf_only	Inf_only	Moth_only	0	Inf_only	Inf_only	Inf_only	Inf_only
B. longum subsp. infantis	ASV_525	0	0	shared	0	0	0	0	shared	Inf_only	0	0	shared	0	Inf_only	0	shared	0	shared	shared	0	0	0	0	0	Inf_only	Moth_only	shared	shared	0	Inf_only	0	0	0	0	Inf_only	0	0	Moth_only	0	0	Inf_only	Inf_only	Inf_only
B. longum subsp. infantis	ASV_523	Inf_only	Moth_only	shared	shared	0	Moth_only	shared	shared	Inf_only	0	shared	shared	0	Moth_only	0	0	0	shared	shared	0	0	0	Inf_only	0	Inf_only	Moth_only	Moth_only	shared	Inf_only	Inf_only	0	Moth_only	Inf_only	0	Inf_only	0	0	Moth_only	0	0	Inf_only	0	Inf_only
B. longum subsp. infantis	ASV_520	Inf_only	shared	shared	shared	Moth_only	shared	shared	shared	Inf_only	0	shared	shared	0	Inf_only	0	shared	0	shared	shared	0	0	0	Inf_only	0	Inf_only	Moth_only	Moth_only	shared	Inf_only	Inf_only	0	Moth_only	Inf_only	0	Inf_only	Inf_only	Inf_only	Moth_only	0	Inf_only	shared	0	0
B. longum subsp. infantis	ASV_52	0	0	0	0	0	0	0	0	0	0	0	0	0	Moth_only	0	0	0	0	0	0	0	0	0	0	0	0	0	0	Moth_only	shared	Moth_only	Inf_only	Moth_only	shared	0	0	Inf_only	Inf_only	0	0	Moth_only	Inf_only	Inf_only
B. longum subsp. infantis	ASV_517	Inf_only	Moth_only	shared	shared	0	Moth_only	shared	Moth_only	Inf_only	0	shared	shared	0	Inf_only	0	0	0	shared	shared	0	0	0	Inf_only	0	Inf_only	Moth_only	Moth_only	shared	Inf_only	Inf_only	0	Moth_only	Inf_only	0	Inf_only	0	Inf_only	Moth_only	0	0	Inf_only	0	0
B. longum subsp. infantis	ASV_515	Inf_only	shared	shared	shared	0	shared	shared	shared	Inf_only	0	shared	shared	0	Inf_only	0	0	0	shared	shared	0	0	0	0	0	Inf_only	Moth_only	Moth_only	shared	Inf_only	0	0	Moth_only	Inf_only	0	Inf_only	0	Inf_only	Moth_only	0	0	Inf_only	0	0
B. longum subsp. infantis	ASV_506	0	0	shared	shared	0	0	Moth_only	0	Inf_only	0	shared	shared	0	Moth_only	shared	0	shared	shared	Inf_only	0	0	0	Inf_only	shared	0	0	0	0	0	0	0	shared	Inf_only	0	Inf_only	0	Moth_only	Moth_only	0	0	0	0	0
B. longum subsp. infantis	ASV_504	Inf_only	shared	shared	shared	Moth_only	shared	shared	0	Inf_only	shared	shared	shared	Moth_only	0	shared	0	shared	shared	shared	0	0	Moth_only	Inf_only	shared	Inf_only	Moth_only	Moth_only	shared	Inf_only	Inf_only	0	Moth_only	Inf_only	0	Inf_only	0	Inf_only	Inf_only	0	Moth_only	Inf_only	Inf_only	Inf_only
B. longum subsp. infantis	ASV_5	shared	shared	shared	shared	shared	shared	shared	shared	shared	shared	shared	shared	Moth_only	shared	shared	shared	shared	shared	shared	shared	Moth_only	Moth_only	Inf_only	shared	shared	Moth_only	shared	shared	shared	shared	shared	shared	Inf_only	shared	Inf_only	shared	shared	shared	shared	Inf_only	shared	shared	shared
B. longum subsp. infantis	ASV_496	Inf_only	Moth_only	shared	shared	0	Moth_only	shared	Moth_only	Inf_only	0	shared	shared	0	Inf_only	0	shared	shared	shared	shared	0	0	Moth_only	Inf_only	0	Inf_only	Moth_only	Moth_only	shared	Inf_only	Inf_only	0	Moth_only	Inf_only	0	Inf_only	0	Inf_only	shared	0	Inf_only	Inf_only	0	0
B. longum subsp. infantis	ASV_486	Inf_only	shared	shared	shared	Moth_only	shared	shared	shared	Inf_only	0	shared	shared	0	Inf_only	shared	shared	0	shared	shared	0	0	0	Inf_only	0	Inf_only	Moth_only	Moth_only	shared	Inf_only	Inf_only	0	Moth_only	Inf_only	Inf_only	Inf_only	Inf_only	Inf_only	Moth_only	0	Inf_only	Inf_only	0	Inf_only
B. longum subsp. infantis	ASV_482	Inf_only	Moth_only	shared	shared	0	Moth_only	shared	Moth_only	Inf_only	0	shared	shared	0	0	0	0	0	shared	shared	0	0	0	Inf_only	0	Inf_only	Moth_only	Moth_only	shared	Inf_only	Inf_only	0	Moth_only	Inf_only	0	Inf_only	0	Inf_only	Moth_only	0	0	Inf_only	0	0
B. longum subsp. infantis	ASV_481	0	0	shared	0	0	0	Inf_only	0	0	0	shared	shared	0	0	0	shared	0	0	Moth_only	0	0	0	0	0	Inf_only	Moth_only	0	0	Inf_only	0	0	0	0	0	Inf_only	0	0	0	0	0	Inf_only	0	0
B. longum subsp. infantis	ASV_474	0	0	shared	Moth_only	0	Moth_only	shared	Moth_only	Inf_only	0	shared	shared	0	0	0	Moth_only	Moth_only	shared	shared	0	0	0	Inf_only	0	Inf_only	Moth_only	Moth_only	shared	Inf_only	0	0	Moth_only	Inf_only	0	Inf_only	0	0	Moth_only	0	0	Inf_only	0	0
B. longum subsp. infantis	ASV_473	Inf_only	shared	shared	shared	0	Moth_only	shared	Moth_only	Inf_only	0	shared	shared	0	Inf_only	0	shared	shared	shared	shared	0	0	0	Inf_only	0	Inf_only	Moth_only	Moth_only	shared	Inf_only	Inf_only	0	Moth_only	Inf_only	Inf_only	Inf_only	Inf_only	Inf_only	Moth_only	0	0	Inf_only	0	0
B. longum subsp. infantis	ASV_457	shared	Moth_only	shared	shared	Moth_only	Moth_only	shared	Moth_only	Inf_only	shared	shared	shared	Moth_only	Inf_only	Moth_only	0	Moth_only	shared	shared	0	0	0	Inf_only	0	Inf_only	Moth_only	Moth_only	shared	Inf_only	Inf_only	0	Moth_only	Inf_only	0	Inf_only	0	Inf_only	Moth_only	0	0	Inf_only	0	Inf_only
B. longum subsp. infantis	ASV_449	Inf_only	Moth_only	shared	shared	0	Moth_only	shared	Moth_only	Inf_only	shared	shared	shared	0	Inf_only	0	0	0	shared	shared	0	0	0	Inf_only	0	Inf_only	Moth_only	Moth_only	shared	Inf_only	Inf_only	0	Moth_only	Inf_only	0	Inf_only	0	Inf_only	Moth_only	0	0	Inf_only	0	0
B. longum subsp. infantis	ASV_440	Inf_only	Moth_only	shared	shared	0	Moth_only	shared	Moth_only	Inf_only	0	shared	shared	0	Inf_only	0	0	0	shared	shared	0	0	0	Inf_only	0	Inf_only	Moth_only	Moth_only	shared	Inf_only	0	0	Moth_only	Inf_only	0	Inf_only	0	Inf_only	Moth_only	0	0	Inf_only	0	0
B. longum subsp. infantis	ASV_435	Inf_only	Moth_only	shared	shared	0	Moth_only	shared	Moth_only	Inf_only	0	shared	shared	0	Inf_only	0	0	0	shared	shared	0	0	0	Inf_only	0	Inf_only	Moth_only	Moth_only	shared	Inf_only	0	0	Moth_only	Inf_only	0	Inf_only	0	Inf_only	Moth_only	0	0	Inf_only	0	0
B. longum subsp. infantis	ASV_428	Inf_only	shared	shared	shared	0	shared	shared	shared	Inf_only	Moth_only	shared	shared	0	Inf_only	0	shared	0	shared	shared	0	0	0	Inf_only	0	Inf_only	Moth_only	Moth_only	shared	Inf_only	Inf_only	0	shared	Inf_only	shared	Inf_only	shared	Inf_only	Moth_only	0	Inf_only	Inf_only	Inf_only	0
B. longum subsp. infantis	ASV_423	0	0	0	0	0	0	Moth_only	shared	0	0	0	0	0	Inf_only	0	0	0	0	0	0	0	0	0	0	0	Moth_only	0	0	0	0	0	0	0	0	0	0	0	0	0	0	0	0	0
B. longum subsp. infantis	ASV_413	Inf_only	Moth_only	shared	shared	shared	Moth_only	shared	Moth_only	Inf_only	0	shared	shared	0	Inf_only	shared	0	shared	shared	shared	0	0	0	Inf_only	0	Inf_only	Moth_only	Moth_only	shared	Inf_only	0	Inf_only	Moth_only	Inf_only	0	Inf_only	0	Inf_only	Moth_only	0	0	Inf_only	0	0
B. longum subsp. infantis	ASV_401	Inf_only	Moth_only	shared	shared	0	Moth_only	shared	Moth_only	Inf_only	0	shared	shared	0	0	0	0	0	shared	shared	0	0	0	Inf_only	0	Inf_only	Moth_only	Moth_only	shared	Inf_only	0	Inf_only	Moth_only	Inf_only	0	Inf_only	Moth_only	Inf_only	Moth_only	0	0	Inf_only	Moth_only	Moth_only
B. longum subsp. infantis	ASV_395	Inf_only	Moth_only	shared	shared	0	Moth_only	shared	shared	Inf_only	0	shared	shared	0	0	0	0	0	shared	shared	0	0	0	Inf_only	0	0	Moth_only	Moth_only	shared	Inf_only	0	0	Moth_only	Inf_only	0	Inf_only	Moth_only	shared	Moth_only	0	0	Inf_only	Moth_only	Moth_only
B. longum subsp. infantis	ASV_393	shared	shared	shared	shared	shared	Moth_only	shared	shared	Inf_only	0	shared	shared	0	Inf_only	0	shared	Moth_only	shared	shared	0	0	Moth_only	Inf_only	0	Inf_only	Moth_only	Moth_only	shared	Inf_only	Inf_only	shared	shared	Inf_only	Inf_only	Inf_only	shared	Inf_only	Moth_only	0	Inf_only	Inf_only	Inf_only	Inf_only
B. longum subsp. infantis	ASV_386	shared	Moth_only	shared	shared	Moth_only	shared	shared	Moth_only	shared	shared	shared	shared	Moth_only	Inf_only	Moth_only	shared	shared	shared	shared	Inf_only	0	Inf_only	Inf_only	0	Inf_only	shared	shared	shared	Inf_only	Inf_only	0	Moth_only	Inf_only	Moth_only	shared	Moth_only	shared	shared	0	0	Inf_only	0	0
B. longum subsp. infantis	ASV_375	shared	Moth_only	shared	Moth_only	0	shared	shared	Moth_only	Inf_only	Moth_only	shared	shared	Moth_only	Inf_only	shared	0	0	shared	shared	0	0	0	Inf_only	0	Inf_only	Moth_only	shared	shared	Inf_only	0	0	Moth_only	Inf_only	0	shared	Moth_only	Inf_only	Moth_only	0	0	Inf_only	0	0
B. longum subsp. infantis	ASV_374	Inf_only	Moth_only	shared	shared	0	shared	shared	Moth_only	Inf_only	0	shared	shared	0	Inf_only	0	0	0	shared	shared	0	0	0	Inf_only	0	Inf_only	Moth_only	Moth_only	shared	Inf_only	0	0	Moth_only	Inf_only	0	Inf_only	0	Inf_only	Moth_only	0	0	Inf_only	0	0
B. longum subsp. infantis	ASV_369	Inf_only	Moth_only	shared	shared	0	shared	shared	Moth_only	Inf_only	shared	shared	shared	0	Inf_only	0	0	0	shared	shared	0	0	0	Inf_only	0	Inf_only	Moth_only	Moth_only	shared	Inf_only	0	0	Moth_only	Inf_only	0	Inf_only	0	Inf_only	Moth_only	0	0	Inf_only	0	0
B. longum subsp. infantis	ASV_368	Inf_only	Moth_only	shared	shared	0	shared	shared	Moth_only	Inf_only	0	shared	shared	0	Inf_only	0	0	0	shared	shared	0	0	0	Inf_only	0	Inf_only	Moth_only	Moth_only	shared	Inf_only	Inf_only	0	Moth_only	Inf_only	0	shared	Moth_only	shared	Moth_only	Inf_only	0	Inf_only	0	0
B. longum subsp. infantis	ASV_366	Inf_only	shared	shared	shared	shared	Moth_only	shared	shared	Inf_only	shared	shared	shared	0	shared	0	0	0	shared	shared	0	0	0	Inf_only	Moth_only	Inf_only	Moth_only	Moth_only	shared	Inf_only	Inf_only	Moth_only	shared	Inf_only	0	Inf_only	Inf_only	Inf_only	shared	0	Moth_only	Inf_only	Inf_only	Inf_only
B. longum subsp. infantis	ASV_365	Inf_only	Moth_only	shared	shared	0	Moth_only	shared	Moth_only	Inf_only	0	shared	shared	0	Inf_only	0	0	0	shared	shared	0	0	0	Inf_only	0	Inf_only	Moth_only	Moth_only	shared	Inf_only	Inf_only	0	Moth_only	Inf_only	0	Inf_only	0	Inf_only	Moth_only	0	0	Inf_only	0	0
B. longum subsp. infantis	ASV_352	Inf_only	Moth_only	shared	shared	Moth_only	Moth_only	shared	Moth_only	Inf_only	0	shared	shared	0	Inf_only	0	0	0	shared	shared	0	0	0	Inf_only	0	Inf_only	Moth_only	Moth_only	shared	Inf_only	Inf_only	0	Moth_only	Inf_only	0	Inf_only	0	Inf_only	Moth_only	0	0	Inf_only	0	0
B. longum subsp. infantis	ASV_347	shared	shared	shared	shared	shared	shared	shared	Moth_only	shared	shared	shared	shared	Moth_only	shared	Moth_only	Moth_only	shared	shared	shared	shared	Moth_only	shared	shared	shared	Inf_only	shared	Moth_only	shared	shared	shared	Moth_only	shared	Inf_only	Moth_only	shared	Moth_only	shared	shared	shared	Moth_only	shared	0	Inf_only
B. longum subsp. infantis	ASV_343	0	0	shared	shared	0	shared	Inf_only	0	0	0	shared	shared	0	0	0	shared	0	shared	Moth_only	0	0	0	Inf_only	0	0	0	shared	0	Inf_only	Inf_only	0	Moth_only	Inf_only	Inf_only	0	0	0	0	0	0	0	0	0
B. longum subsp. infantis	ASV_34	shared	shared	shared	shared	shared	shared	shared	shared	shared	shared	shared	shared	Moth_only	shared	Moth_only	shared	shared	shared	shared	shared	shared	shared	shared	shared	shared	shared	shared	shared	shared	shared	shared	shared	shared	shared	shared	shared	shared	shared	shared	shared	shared	shared	shared
B. longum subsp. infantis	ASV_338	shared	shared	shared	shared	shared	shared	shared	shared	Inf_only	shared	shared	shared	Moth_only	shared	shared	shared	shared	shared	shared	Inf_only	Moth_only	shared	Inf_only	0	shared	shared	shared	shared	Inf_only	shared	shared	shared	Inf_only	Inf_only	Inf_only	shared	shared	shared	Inf_only	Inf_only	Inf_only	shared	Moth_only
B. longum subsp. infantis	ASV_319	Inf_only	shared	shared	shared	0	Moth_only	shared	shared	Inf_only	0	shared	shared	0	Inf_only	0	0	0	shared	shared	0	0	0	Inf_only	0	Inf_only	Moth_only	Moth_only	shared	Inf_only	Inf_only	Moth_only	shared	Inf_only	Inf_only	Inf_only	0	Inf_only	Moth_only	Inf_only	0	Inf_only	0	Inf_only
B. longum subsp. infantis	ASV_316	Inf_only	shared	shared	shared	0	shared	shared	shared	Inf_only	0	shared	shared	0	Inf_only	shared	Moth_only	0	shared	shared	0	0	0	Inf_only	0	Inf_only	Moth_only	Moth_only	shared	Inf_only	Inf_only	0	Moth_only	Inf_only	Moth_only	Inf_only	0	Inf_only	Moth_only	0	Inf_only	Inf_only	0	0
B. longum subsp. infantis	ASV_313	Inf_only	Moth_only	shared	shared	0	Moth_only	shared	Moth_only	Inf_only	0	shared	shared	0	0	0	shared	0	shared	shared	0	0	0	Inf_only	0	Inf_only	Moth_only	Moth_only	shared	Inf_only	Inf_only	0	shared	Inf_only	0	Inf_only	Inf_only	Inf_only	Moth_only	0	Inf_only	Inf_only	0	0
B. longum subsp. infantis	ASV_312	Inf_only	Moth_only	shared	shared	0	shared	shared	Moth_only	Inf_only	shared	shared	shared	0	Inf_only	0	0	0	shared	shared	0	0	0	Inf_only	0	Inf_only	Moth_only	Moth_only	shared	Inf_only	0	0	Moth_only	Inf_only	0	Inf_only	0	shared	Moth_only	0	0	Inf_only	0	0
B. longum subsp. infantis	ASV_311	shared	0	shared	shared	Moth_only	shared	Moth_only	Moth_only	Inf_only	shared	shared	shared	0	Inf_only	Moth_only	shared	0	shared	shared	0	0	0	Inf_only	0	Inf_only	Moth_only	Moth_only	shared	Inf_only	Inf_only	0	Moth_only	Inf_only	0	Inf_only	0	Inf_only	Moth_only	0	0	Inf_only	Inf_only	Inf_only
B. longum subsp. infantis	ASV_304	shared	shared	shared	shared	shared	Moth_only	shared	shared	Inf_only	0	shared	shared	Moth_only	Inf_only	0	Moth_only	0	shared	shared	0	0	Inf_only	Inf_only	0	Inf_only	Moth_only	Moth_only	shared	Inf_only	Moth_only	shared	Moth_only	Inf_only	0	Inf_only	0	shared	Moth_only	0	0	Inf_only	0	0
B. longum subsp. infantis	ASV_3	shared	shared	shared	shared	shared	shared	shared	shared	shared	shared	shared	shared	shared	shared	shared	shared	shared	shared	shared	shared	shared	shared	shared	shared	shared	shared	shared	shared	shared	shared	shared	shared	shared	shared	shared	shared	shared	shared	shared	shared	shared	shared	shared
B. longum subsp. infantis	ASV_27	Inf_only	shared	shared	shared	shared	shared	shared	shared	Inf_only	0	shared	shared	0	Inf_only	shared	shared	shared	shared	shared	Inf_only	0	Moth_only	Inf_only	0	Inf_only	Moth_only	Moth_only	shared	Inf_only	shared	shared	shared	Inf_only	0	Inf_only	shared	shared	Moth_only	Inf_only	shared	Inf_only	shared	shared
B. longum subsp. infantis	ASV_261	shared	shared	shared	shared	Moth_only	Moth_only	shared	shared	Inf_only	0	shared	shared	0	Inf_only	shared	shared	0	shared	shared	0	0	0	Inf_only	0	Inf_only	Moth_only	shared	shared	Inf_only	Inf_only	0	Moth_only	Inf_only	Inf_only	Inf_only	Inf_only	Inf_only	Moth_only	0	0	Inf_only	0	0
B. longum subsp. infantis	ASV_259	shared	shared	shared	shared	shared	shared	shared	shared	Inf_only	shared	shared	shared	Moth_only	shared	Moth_only	Moth_only	0	shared	shared	0	0	Moth_only	Inf_only	Moth_only	Inf_only	Moth_only	Moth_only	shared	Inf_only	Inf_only	Moth_only	shared	Inf_only	Inf_only	Inf_only	shared	shared	shared	shared	shared	Inf_only	Inf_only	Inf_only
B. longum subsp. infantis	ASV_245	0	Moth_only	shared	shared	0	Moth_only	shared	Moth_only	Inf_only	0	shared	shared	0	Inf_only	0	shared	shared	shared	shared	0	0	0	Inf_only	0	Inf_only	Moth_only	shared	shared	Inf_only	Inf_only	0	Moth_only	Inf_only	0	Inf_only	0	Inf_only	Moth_only	0	0	Inf_only	0	0
B. longum subsp. infantis	ASV_241	shared	shared	shared	shared	Moth_only	shared	shared	Moth_only	shared	shared	shared	shared	Moth_only	shared	Moth_only	shared	shared	shared	shared	0	0	0	Inf_only	0	Inf_only	Moth_only	shared	shared	Inf_only	shared	0	Moth_only	Inf_only	Moth_only	shared	Moth_only	shared	shared	0	0	Inf_only	Moth_only	shared
B. longum subsp. infantis	ASV_239	Inf_only	Moth_only	shared	Moth_only	0	Moth_only	shared	Moth_only	Inf_only	0	shared	shared	0	Inf_only	0	shared	0	shared	shared	0	0	0	Inf_only	0	Inf_only	Moth_only	Moth_only	shared	Inf_only	Inf_only	0	Moth_only	Inf_only	0	Inf_only	0	Inf_only	Moth_only	0	0	Inf_only	0	0
B. longum subsp. infantis	ASV_237	shared	Moth_only	shared	shared	shared	Moth_only	shared	Moth_only	Inf_only	Moth_only	shared	shared	Moth_only	shared	0	Moth_only	shared	shared	shared	0	0	0	shared	Moth_only	Inf_only	Moth_only	Moth_only	shared	shared	Moth_only	shared	shared	Inf_only	Moth_only	shared	Moth_only	shared	Moth_only	shared	Moth_only	Inf_only	0	0
B. longum subsp. infantis	ASV_229	shared	shared	shared	shared	Moth_only	shared	shared	shared	shared	shared	shared	shared	Moth_only	Inf_only	shared	shared	shared	shared	shared	0	0	0	Inf_only	0	Inf_only	Moth_only	shared	shared	Inf_only	Inf_only	0	Moth_only	Inf_only	Moth_only	shared	Moth_only	shared	shared	0	0	Inf_only	0	Inf_only
B. longum subsp. infantis	ASV_224	shared	shared	shared	shared	shared	Moth_only	shared	shared	Inf_only	Moth_only	shared	shared	Moth_only	Inf_only	Moth_only	shared	0	shared	shared	0	0	Moth_only	shared	0	Inf_only	Moth_only	shared	shared	Inf_only	Inf_only	Moth_only	Moth_only	Inf_only	Moth_only	Inf_only	Inf_only	Inf_only	Moth_only	0	Inf_only	Inf_only	Inf_only	Inf_only
B. longum subsp. infantis	ASV_220	shared	shared	shared	shared	shared	Moth_only	shared	Moth_only	Inf_only	0	shared	shared	Moth_only	shared	0	shared	0	shared	shared	0	0	Moth_only	Inf_only	Inf_only	Inf_only	Moth_only	Moth_only	shared	shared	shared	shared	shared	Inf_only	shared	Inf_only	shared	shared	Moth_only	0	Inf_only	Inf_only	Inf_only	0
B. longum subsp. infantis	ASV_22	0	0	0	0	0	0	0	0	0	0	0	0	0	0	0	0	0	0	Moth_only	0	0	0	0	0	0	0	0	0	0	Inf_only	0	0	0	0	0	Inf_only	0	Inf_only	0	Inf_only	0	Inf_only	Inf_only
B. longum subsp. infantis	ASV_219	Inf_only	shared	shared	shared	0	Moth_only	shared	Moth_only	Inf_only	shared	shared	shared	0	0	0	shared	0	shared	shared	0	0	Inf_only	Inf_only	0	Inf_only	Moth_only	shared	shared	shared	Inf_only	0	Moth_only	Inf_only	0	Inf_only	Inf_only	Inf_only	Moth_only	0	Inf_only	Inf_only	0	0
B. longum subsp. infantis	ASV_218	shared	Moth_only	shared	shared	Moth_only	shared	shared	Moth_only	shared	shared	shared	shared	Moth_only	Inf_only	Moth_only	shared	shared	shared	shared	0	0	0	Inf_only	0	Inf_only	Moth_only	shared	shared	Inf_only	Inf_only	0	Moth_only	Inf_only	Moth_only	shared	Moth_only	shared	shared	0	0	Inf_only	Inf_only	Inf_only
B. longum subsp. infantis	ASV_207	shared	Moth_only	shared	shared	shared	shared	shared	Moth_only	shared	shared	shared	shared	Moth_only	shared	Moth_only	Moth_only	Moth_only	shared	shared	shared	Moth_only	shared	shared	shared	Inf_only	Moth_only	Moth_only	shared	Inf_only	Inf_only	Moth_only	shared	Inf_only	Inf_only	shared	Moth_only	Inf_only	shared	shared	Moth_only	shared	Inf_only	0
B. longum subsp. infantis	ASV_20	Inf_only	shared	shared	shared	0	Moth_only	shared	shared	Inf_only	0	shared	0	0	Inf_only	0	shared	0	shared	Inf_only	0	0	0	Inf_only	0	Inf_only	Moth_only	0	shared	Inf_only	shared	Inf_only	shared	Inf_only	0	Inf_only	shared	Inf_only	shared	0	Inf_only	Inf_only	shared	shared
B. longum subsp. infantis	ASV_194	Inf_only	Moth_only	shared	shared	Inf_only	shared	shared	shared	Inf_only	Moth_only	shared	shared	0	Inf_only	0	0	0	shared	shared	0	0	0	Inf_only	0	Inf_only	Moth_only	Moth_only	shared	Inf_only	0	0	Moth_only	Inf_only	0	shared	Moth_only	shared	Moth_only	0	0	Inf_only	Moth_only	Moth_only
B. longum subsp. infantis	ASV_19	Inf_only	shared	shared	shared	Moth_only	Moth_only	shared	Moth_only	Inf_only	0	shared	shared	0	Inf_only	0	shared	0	shared	shared	0	Moth_only	0	Inf_only	0	Inf_only	Moth_only	Moth_only	shared	Inf_only	Inf_only	0	shared	Inf_only	shared	Inf_only	Inf_only	Inf_only	shared	0	Inf_only	Inf_only	shared	shared
B. longum subsp. infantis	ASV_177	Inf_only	Moth_only	shared	shared	0	shared	shared	shared	Inf_only	shared	shared	shared	0	Inf_only	0	shared	0	shared	shared	0	0	0	Inf_only	0	Inf_only	shared	Moth_only	shared	Inf_only	0	0	shared	Inf_only	0	Inf_only	0	shared	Moth_only	0	0	Inf_only	0	0
B. longum subsp. infantis	ASV_173	Inf_only	shared	shared	shared	0	shared	shared	shared	Inf_only	0	shared	shared	Moth_only	Inf_only	0	0	0	shared	shared	0	0	0	Inf_only	0	Inf_only	Moth_only	shared	shared	Inf_only	0	0	Moth_only	Inf_only	0	Inf_only	0	Inf_only	Moth_only	0	0	Inf_only	0	0
B. longum subsp. infantis	ASV_171	shared	Moth_only	shared	Moth_only	shared	Moth_only	shared	Moth_only	Inf_only	Moth_only	shared	shared	Moth_only	Inf_only	0	Moth_only	shared	shared	shared	0	Moth_only	0	shared	Moth_only	Inf_only	Moth_only	Moth_only	shared	shared	Moth_only	shared	shared	shared	Moth_only	shared	Moth_only	shared	Moth_only	shared	Moth_only	Inf_only	0	0
B. longum subsp. infantis	ASV_162	Inf_only	shared	shared	shared	0	shared	shared	shared	Inf_only	shared	shared	shared	0	Inf_only	0	shared	0	shared	shared	0	0	0	Inf_only	0	Inf_only	Moth_only	Moth_only	shared	Inf_only	Inf_only	0	Moth_only	Inf_only	Inf_only	Inf_only	shared	Inf_only	shared	0	Inf_only	Inf_only	Inf_only	Inf_only
B. longum subsp. infantis	ASV_161	0	0	shared	0	0	0	0	shared	Inf_only	0	0	shared	0	0	0	0	0	shared	Inf_only	0	0	0	Inf_only	0	0	Moth_only	Moth_only	shared	Inf_only	0	0	Moth_only	Inf_only	0	0	Moth_only	0	0	0	0	0	0	0
B. longum subsp. infantis	ASV_158	Inf_only	Moth_only	shared	shared	0	Moth_only	shared	Moth_only	Inf_only	0	shared	shared	0	Inf_only	0	0	0	shared	shared	0	0	0	Inf_only	0	Inf_only	Moth_only	Moth_only	shared	Inf_only	0	0	shared	Inf_only	0	Inf_only	0	Inf_only	Moth_only	0	0	Inf_only	0	Inf_only
B. longum subsp. infantis	ASV_152	Inf_only	shared	shared	shared	Moth_only	Moth_only	shared	Moth_only	Inf_only	shared	shared	shared	0	shared	0	0	shared	shared	shared	0	0	Inf_only	Inf_only	0	Inf_only	Moth_only	Moth_only	shared	Inf_only	0	Inf_only	Moth_only	Inf_only	0	Inf_only	0	Inf_only	Moth_only	0	Moth_only	Inf_only	0	0
B. longum subsp. infantis	ASV_146	Inf_only	Moth_only	shared	shared	Moth_only	shared	shared	Moth_only	Inf_only	shared	shared	shared	0	Inf_only	0	0	shared	shared	shared	0	0	Inf_only	Inf_only	0	shared	Moth_only	Moth_only	shared	Inf_only	0	0	Moth_only	Inf_only	0	Inf_only	Moth_only	shared	Moth_only	0	0	Inf_only	0	0
B. longum subsp. infantis	ASV_143	Inf_only	shared	shared	shared	Inf_only	Moth_only	shared	shared	Inf_only	shared	shared	shared	0	Inf_only	shared	shared	0	shared	shared	0	0	0	Inf_only	0	Inf_only	Moth_only	Moth_only	shared	Inf_only	shared	0	shared	Inf_only	Inf_only	Inf_only	Inf_only	Inf_only	Moth_only	0	Inf_only	Inf_only	shared	shared
B. longum subsp. infantis	ASV_139	Inf_only	shared	shared	shared	Moth_only	Moth_only	shared	Moth_only	Inf_only	0	shared	shared	0	Inf_only	Moth_only	0	0	shared	shared	0	0	0	Inf_only	0	Inf_only	Moth_only	Moth_only	shared	Inf_only	Inf_only	0	Moth_only	Inf_only	0	Inf_only	0	Inf_only	Moth_only	0	0	Inf_only	0	0
B. longum subsp. infantis	ASV_137	Inf_only	shared	shared	shared	Moth_only	Moth_only	shared	Moth_only	Inf_only	Moth_only	shared	shared	0	Inf_only	0	0	0	shared	shared	0	0	0	Inf_only	0	Inf_only	Moth_only	Moth_only	shared	Inf_only	shared	0	Moth_only	Inf_only	0	Inf_only	Inf_only	Inf_only	Moth_only	0	Inf_only	Inf_only	0	0
B. longum subsp. infantis	ASV_136	Inf_only	Moth_only	shared	shared	0	Moth_only	shared	shared	Inf_only	0	shared	shared	0	shared	shared	shared	0	shared	shared	0	0	0	Inf_only	0	Inf_only	Moth_only	Moth_only	shared	Inf_only	Inf_only	0	Moth_only	Inf_only	0	Inf_only	0	Inf_only	Moth_only	0	Inf_only	Inf_only	0	Inf_only
B. longum subsp. infantis	ASV_1358	0	Moth_only	0	0	0	0	0	0	0	0	0	0	0	0	0	0	0	0	0	0	0	0	0	0	0	0	0	0	0	0	0	0	0	0	0	0	0	0	0	0	0	0	0
B. longum subsp. infantis	ASV_1357	0	Moth_only	0	0	0	0	0	0	0	0	0	0	0	0	0	0	0	0	Moth_only	0	0	0	0	0	0	Moth_only	0	0	0	0	0	0	0	0	0	0	0	0	0	0	0	0	0
B. longum subsp. infantis	ASV_1355	0	0	0	shared	0	0	Inf_only	shared	Inf_only	0	shared	0	0	0	0	0	0	shared	Moth_only	0	0	0	0	0	Inf_only	Moth_only	Moth_only	0	Inf_only	0	0	0	Inf_only	0	0	0	0	0	0	0	0	0	0
B. longum subsp. infantis	ASV_1346	Inf_only	0	shared	shared	0	0	Inf_only	0	0	0	shared	shared	0	0	0	0	0	shared	shared	0	0	0	Inf_only	0	Inf_only	0	0	0	Inf_only	0	0	0	0	0	0	0	Moth_only	0	0	0	0	0	0
B. longum subsp. infantis	ASV_1329	0	0	shared	Moth_only	0	0	shared	Moth_only	Inf_only	shared	0	shared	0	0	0	shared	0	shared	Moth_only	0	0	0	Inf_only	0	0	Moth_only	0	shared	Inf_only	Inf_only	0	Moth_only	Inf_only	0	Inf_only	0	Inf_only	0	0	0	0	Inf_only	Inf_only
B. longum subsp. infantis	ASV_1328	0	0	shared	0	0	0	0	shared	0	0	0	0	0	0	0	0	0	0	0	0	0	0	0	0	0	0	0	0	0	Inf_only	0	0	0	0	0	0	0	0	0	0	0	0	0
B. longum subsp. infantis	ASV_1327	Inf_only	shared	shared	shared	0	Moth_only	shared	shared	Inf_only	0	shared	shared	0	0	0	shared	0	shared	shared	0	0	0	Inf_only	0	Inf_only	Moth_only	Moth_only	shared	Inf_only	Inf_only	0	Moth_only	Inf_only	0	Inf_only	0	Inf_only	Moth_only	0	Inf_only	Inf_only	Inf_only	0
B. longum subsp. infantis	ASV_1326	0	0	shared	shared	0	shared	Inf_only	0	0	0	shared	shared	0	0	0	0	0	shared	Inf_only	0	0	0	Inf_only	0	0	Moth_only	Moth_only	shared	Inf_only	Inf_only	0	Moth_only	Inf_only	0	Inf_only	Inf_only	Moth_only	0	0	0	0	0	0
B. longum subsp. infantis	ASV_1324	Moth_only	shared	shared	shared	0	shared	shared	shared	Inf_only	shared	shared	shared	Moth_only	Inf_only	shared	shared	0	shared	shared	0	0	0	Inf_only	0	Inf_only	Moth_only	shared	shared	Inf_only	Inf_only	0	Moth_only	Inf_only	0	shared	Moth_only	shared	Moth_only	0	0	Inf_only	0	0
B. longum subsp. infantis	ASV_1321	0	0	shared	0	0	shared	0	0	Inf_only	0	0	0	0	0	0	0	0	0	shared	0	0	0	Inf_only	0	0	Moth_only	0	0	0	0	0	0	0	0	Inf_only	0	0	0	0	0	0	0	0
B. longum subsp. infantis	ASV_1320	0	0	0	0	0	0	shared	0	0	0	shared	0	0	0	0	0	0	shared	0	0	0	0	0	0	Inf_only	0	0	0	Inf_only	Inf_only	0	0	0	0	0	0	Inf_only	0	0	0	0	0	0
B. longum subsp. infantis	ASV_1316	Inf_only	0	shared	0	0	shared	shared	0	Inf_only	0	0	shared	0	0	0	0	0	shared	Moth_only	0	0	0	0	0	0	0	0	0	0	0	0	Moth_only	Inf_only	0	Inf_only	0	0	0	0	0	Inf_only	0	0
B. longum subsp. infantis	ASV_1314	0	0	0	0	0	shared	shared	0	Inf_only	0	0	shared	0	Inf_only	0	0	0	0	Inf_only	0	0	0	0	0	Inf_only	Moth_only	Moth_only	shared	0	0	0	0	Inf_only	0	Inf_only	0	Inf_only	0	0	0	Inf_only	0	0
B. longum subsp. infantis	ASV_1303	Inf_only	0	shared	0	0	shared	shared	Moth_only	0	0	0	shared	0	0	0	0	0	shared	Moth_only	0	0	0	0	0	0	0	Moth_only	0	0	Inf_only	0	Moth_only	0	0	Inf_only	0	0	Moth_only	0	0	Inf_only	0	0
B. longum subsp. infantis	ASV_1299	Inf_only	Moth_only	shared	shared	Moth_only	Moth_only	shared	Moth_only	Inf_only	0	shared	shared	0	Inf_only	0	shared	0	shared	shared	0	0	0	Inf_only	0	Inf_only	Moth_only	Moth_only	shared	Inf_only	0	0	Moth_only	Inf_only	0	Inf_only	0	Inf_only	Moth_only	0	0	Inf_only	0	0
B. longum subsp. infantis	ASV_1298	0	shared	shared	shared	0	shared	Inf_only	shared	0	0	shared	shared	0	0	0	shared	0	shared	shared	0	0	0	Inf_only	0	0	0	0	0	Inf_only	Inf_only	0	0	0	0	0	0	0	Moth_only	0	0	0	0	0
B. longum subsp. infantis	ASV_1295	0	0	0	0	0	0	0	0	0	0	shared	0	0	0	0	0	0	0	Moth_only	0	0	0	Inf_only	0	0	0	0	0	0	0	0	0	0	0	0	0	0	0	0	0	0	0	0
B. longum subsp. infantis	ASV_129	shared	shared	shared	shared	Moth_only	shared	shared	Moth_only	shared	shared	shared	shared	Moth_only	Inf_only	Moth_only	shared	shared	shared	shared	Inf_only	0	Inf_only	Inf_only	0	Inf_only	Moth_only	shared	shared	Inf_only	shared	0	shared	Inf_only	shared	shared	Moth_only	shared	shared	Inf_only	0	Inf_only	Inf_only	Inf_only
B. longum subsp. infantis	ASV_1289	Inf_only	shared	shared	shared	Moth_only	Moth_only	shared	shared	Inf_only	0	shared	shared	0	Inf_only	shared	0	0	shared	shared	0	0	0	Inf_only	0	Inf_only	Moth_only	Moth_only	shared	Inf_only	0	Inf_only	Moth_only	Inf_only	Moth_only	Inf_only	0	Inf_only	Moth_only	0	0	Inf_only	0	0
B. longum subsp. infantis	ASV_1288	Inf_only	0	shared	shared	0	Moth_only	shared	shared	Inf_only	0	shared	shared	0	Inf_only	shared	0	0	shared	shared	0	0	0	Inf_only	0	Inf_only	Moth_only	Moth_only	shared	Inf_only	0	Inf_only	Moth_only	Inf_only	0	Inf_only	0	Inf_only	Moth_only	0	0	Inf_only	0	0
B. longum subsp. infantis	ASV_1279	0	0	shared	shared	0	0	0	0	0	0	0	0	0	0	0	0	0	0	0	0	0	0	0	0	0	0	0	0	0	0	0	0	0	0	0	0	0	0	0	0	0	0	0
B. longum subsp. infantis	ASV_1269	0	Moth_only	shared	shared	Moth_only	Moth_only	shared	Moth_only	Inf_only	0	shared	shared	0	Inf_only	0	0	0	shared	shared	0	0	0	Inf_only	0	Inf_only	Moth_only	shared	shared	Inf_only	Moth_only	0	Moth_only	Inf_only	0	Inf_only	0	Inf_only	Moth_only	0	0	Inf_only	0	0
B. longum subsp. infantis	ASV_1250	0	shared	shared	shared	Moth_only	shared	Moth_only	0	0	0	shared	0	0	Inf_only	0	0	0	shared	shared	0	0	0	0	0	Inf_only	Moth_only	0	shared	0	0	0	0	Inf_only	0	Inf_only	0	0	Moth_only	0	0	Inf_only	0	0
B. longum subsp. infantis	ASV_1249	0	0	0	0	0	0	0	0	0	0	0	0	0	0	0	0	0	0	0	0	0	0	0	0	0	0	0	0	0	0	0	0	0	0	0	0	0	0	0	0	0	0	0
B. longum subsp. infantis	ASV_1244	Inf_only	0	shared	shared	0	0	shared	0	Inf_only	0	shared	0	0	Inf_only	0	0	0	shared	Inf_only	0	0	0	0	0	0	0	Moth_only	shared	Inf_only	0	0	Moth_only	Inf_only	0	0	0	Inf_only	0	0	0	Inf_only	0	0
B. longum subsp. infantis	ASV_1243	0	0	shared	shared	0	Moth_only	shared	0	Inf_only	0	0	shared	0	Inf_only	0	0	0	shared	shared	0	0	0	Inf_only	0	0	Moth_only	0	0	Inf_only	Inf_only	0	0	Inf_only	0	Inf_only	0	0	0	0	0	0	0	0
B. longum subsp. infantis	ASV_1241	0	0	shared	shared	0	0	0	Moth_only	0	0	0	shared	0	0	0	0	0	shared	shared	0	0	0	Inf_only	0	0	Moth_only	0	shared	Inf_only	0	0	Moth_only	0	0	0	0	0	Moth_only	0	0	0	0	0
B. longum subsp. infantis	ASV_1234	Inf_only	Moth_only	shared	shared	0	Moth_only	shared	shared	shared	0	shared	shared	0	Inf_only	0	0	0	shared	shared	0	0	0	Inf_only	0	Inf_only	Moth_only	Moth_only	shared	Inf_only	0	0	Moth_only	Inf_only	0	Inf_only	0	Inf_only	Moth_only	0	0	Inf_only	0	0
B. longum subsp. infantis	ASV_1230	0	0	shared	shared	0	shared	Moth_only	0	Inf_only	0	0	0	0	Inf_only	0	0	0	shared	0	0	0	0	Inf_only	0	Inf_only	Moth_only	0	0	0	0	0	Moth_only	0	0	Inf_only	0	0	0	0	0	0	0	0
B. longum subsp. infantis	ASV_1229	0	0	0	0	0	0	Moth_only	0	0	0	0	0	0	0	0	0	0	0	0	0	0	0	0	0	0	0	0	0	Inf_only	0	0	0	0	0	Inf_only	0	0	0	0	0	0	0	0
B. longum subsp. infantis	ASV_1221	Inf_only	shared	shared	shared	0	shared	Inf_only	shared	Inf_only	0	shared	shared	0	0	0	0	0	shared	shared	0	0	0	Inf_only	0	0	Moth_only	Moth_only	0	Inf_only	0	0	Moth_only	Inf_only	0	Inf_only	0	Inf_only	Moth_only	0	0	0	0	0
B. longum subsp. infantis	ASV_1219	0	0	0	0	0	0	Moth_only	0	0	0	0	0	0	0	0	0	0	shared	0	0	0	0	0	0	0	0	0	0	0	0	0	0	0	0	0	0	0	0	0	0	0	0	0
B. longum subsp. infantis	ASV_1218	Inf_only	Moth_only	shared	Moth_only	0	Moth_only	shared	0	Inf_only	0	shared	shared	0	Inf_only	0	0	0	shared	shared	Moth_only	0	0	Inf_only	0	Inf_only	Moth_only	Moth_only	shared	Inf_only	0	0	Moth_only	Inf_only	0	Inf_only	0	Inf_only	Moth_only	0	0	Inf_only	0	0
B. longum subsp. infantis	ASV_1215	Inf_only	Moth_only	shared	shared	shared	shared	shared	shared	Inf_only	0	shared	shared	0	Inf_only	0	0	Moth_only	shared	shared	0	Moth_only	0	Inf_only	0	Inf_only	Moth_only	Moth_only	shared	Inf_only	0	0	shared	Inf_only	0	shared	Moth_only	Inf_only	Moth_only	0	0	shared	0	0
B. longum subsp. infantis	ASV_1203	Inf_only	Moth_only	shared	shared	Moth_only	Moth_only	shared	Moth_only	Inf_only	0	shared	shared	0	Inf_only	0	0	0	shared	shared	0	0	0	Inf_only	0	Inf_only	Moth_only	Moth_only	shared	Inf_only	Inf_only	Inf_only	Moth_only	Inf_only	0	Inf_only	0	0	Moth_only	0	0	Inf_only	0	0
B. longum subsp. infantis	ASV_1197	shared	Moth_only	shared	shared	shared	Moth_only	shared	Moth_only	Inf_only	Moth_only	shared	shared	Moth_only	shared	Moth_only	shared	Moth_only	shared	shared	0	Moth_only	shared	Inf_only	shared	Inf_only	Moth_only	Moth_only	shared	Inf_only	shared	0	shared	Inf_only	0	shared	Moth_only	shared	shared	shared	Moth_only	Inf_only	Inf_only	0
B. longum subsp. infantis	ASV_1191	0	0	0	shared	0	0	Moth_only	shared	0	0	0	0	0	0	0	0	0	0	0	0	0	0	0	0	0	0	0	0	0	0	0	0	0	0	0	0	0	Moth_only	0	0	0	0	0
B. longum subsp. infantis	ASV_1183	Inf_only	Moth_only	shared	shared	0	Moth_only	shared	Moth_only	Inf_only	Moth_only	shared	shared	0	Moth_only	0	0	0	shared	shared	0	0	0	Inf_only	0	Inf_only	Moth_only	Moth_only	shared	Inf_only	0	0	Moth_only	Inf_only	0	Inf_only	0	Inf_only	Moth_only	0	0	Inf_only	0	0
B. longum subsp. infantis	ASV_1175	0	0	shared	0	0	shared	Inf_only	0	0	shared	shared	0	0	0	0	shared	0	shared	Inf_only	0	0	0	0	0	0	0	Inf_only	0	Inf_only	Inf_only	0	0	0	0	Inf_only	0	0	0	0	0	0	0	0
B. longum subsp. infantis	ASV_1173	Inf_only	0	shared	shared	0	0	shared	0	0	0	0	shared	0	0	0	shared	0	shared	0	0	0	0	Inf_only	0	0	0	0	0	Inf_only	Inf_only	0	Moth_only	0	0	0	Inf_only	0	0	0	0	Inf_only	Inf_only	Inf_only
B. longum subsp. infantis	ASV_1163	0	0	0	0	0	shared	shared	shared	Inf_only	0	shared	0	0	0	0	shared	0	shared	shared	0	0	0	0	0	0	Moth_only	Moth_only	0	Inf_only	Inf_only	0	Moth_only	0	0	0	0	0	0	0	0	0	0	0
B. longum subsp. infantis	ASV_1152	Inf_only	shared	shared	shared	0	Moth_only	shared	shared	Inf_only	0	shared	shared	0	Inf_only	0	shared	0	shared	shared	0	0	0	Inf_only	0	Inf_only	Moth_only	Moth_only	shared	Inf_only	Inf_only	0	Moth_only	Inf_only	0	Inf_only	0	Inf_only	Moth_only	0	Inf_only	Inf_only	0	0
B. longum subsp. infantis	ASV_1150	Inf_only	shared	0	0	0	shared	0	0	Inf_only	0	0	0	0	0	0	0	0	shared	0	0	0	0	0	0	0	Moth_only	0	0	0	0	0	0	Inf_only	0	0	0	Inf_only	Moth_only	0	0	Inf_only	0	0
B. longum subsp. infantis	ASV_1140	Inf_only	shared	shared	shared	0	shared	shared	shared	Inf_only	0	shared	shared	Moth_only	Inf_only	0	shared	0	shared	shared	0	0	0	Inf_only	0	Inf_only	Moth_only	Moth_only	shared	Inf_only	Inf_only	0	Moth_only	Inf_only	0	Inf_only	Inf_only	Inf_only	shared	0	0	Inf_only	0	0
B. longum subsp. infantis	ASV_1123	Inf_only	0	shared	shared	0	shared	shared	shared	0	shared	shared	0	0	Inf_only	0	0	0	shared	Inf_only	0	0	0	0	0	Inf_only	0	0	0	Inf_only	0	0	Moth_only	Inf_only	0	0	Moth_only	Inf_only	0	0	0	Inf_only	0	0
B. longum subsp. infantis	ASV_1118	Inf_only	0	shared	Moth_only	0	Moth_only	Inf_only	Moth_only	0	0	0	shared	0	0	0	0	0	shared	0	0	0	0	Inf_only	0	0	0	0	0	Inf_only	Inf_only	0	Moth_only	Inf_only	0	0	0	0	0	0	0	0	0	0
B. longum subsp. infantis	ASV_1111	0	0	shared	0	0	shared	0	0	0	0	0	0	0	0	0	0	0	shared	shared	0	0	0	Inf_only	0	Inf_only	0	Moth_only	shared	Inf_only	Inf_only	0	Moth_only	Inf_only	0	Inf_only	0	0	0	0	0	Inf_only	0	0
B. longum subsp. infantis	ASV_1110	Inf_only	0	shared	shared	shared	Moth_only	shared	Moth_only	Inf_only	0	shared	shared	0	Inf_only	0	0	0	shared	shared	0	0	0	Inf_only	0	Inf_only	Moth_only	Moth_only	shared	Inf_only	Moth_only	Inf_only	Moth_only	Inf_only	0	Inf_only	0	Inf_only	Moth_only	0	0	Inf_only	0	0
B. longum subsp. infantis	ASV_1101	Inf_only	shared	shared	Moth_only	0	Moth_only	shared	Moth_only	Inf_only	0	shared	shared	0	0	0	shared	0	shared	shared	0	0	0	Inf_only	0	Inf_only	Moth_only	Moth_only	shared	Inf_only	Inf_only	0	Moth_only	Inf_only	0	Inf_only	0	Inf_only	Moth_only	0	0	Inf_only	0	0
B. longum subsp. infantis	ASV_1095	Inf_only	Moth_only	shared	shared	Moth_only	shared	shared	shared	Inf_only	shared	shared	shared	0	Inf_only	0	0	0	shared	shared	Inf_only	0	0	Inf_only	0	Inf_only	Moth_only	Moth_only	shared	Inf_only	Moth_only	0	Moth_only	Inf_only	0	shared	Moth_only	shared	Moth_only	0	0	Inf_only	Inf_only	Inf_only
B. longum subsp. infantis	ASV_1084	Inf_only	Moth_only	shared	shared	0	Moth_only	shared	Moth_only	Inf_only	0	shared	shared	0	Inf_only	0	shared	0	shared	shared	0	0	0	Inf_only	0	Inf_only	Moth_only	Moth_only	shared	Inf_only	Inf_only	0	Moth_only	Inf_only	0	Inf_only	0	Inf_only	Moth_only	0	0	Inf_only	0	0
B. longum subsp. infantis	ASV_1081	Inf_only	Moth_only	shared	shared	0	Moth_only	shared	Moth_only	Inf_only	shared	shared	shared	0	Inf_only	0	shared	0	shared	shared	0	0	Inf_only	Inf_only	Moth_only	Inf_only	shared	Moth_only	shared	Inf_only	Inf_only	0	Moth_only	Inf_only	0	Inf_only	Moth_only	Inf_only	Moth_only	0	shared	Inf_only	0	0
B. longum subsp. infantis	ASV_108	shared	shared	shared	shared	shared	shared	shared	shared	shared	shared	shared	shared	Moth_only	shared	Moth_only	shared	0	shared	shared	0	0	Moth_only	Inf_only	Moth_only	Inf_only	Moth_only	Moth_only	shared	shared	shared	0	shared	Inf_only	Moth_only	shared	shared	shared	shared	shared	shared	Inf_only	Inf_only	0
B. longum subsp. infantis	ASV_1071	Inf_only	0	shared	shared	0	shared	shared	shared	Inf_only	0	shared	shared	0	Inf_only	0	shared	0	shared	shared	0	0	0	Inf_only	0	0	Moth_only	Moth_only	shared	Inf_only	Inf_only	0	0	Inf_only	0	Inf_only	0	0	Moth_only	0	0	Inf_only	0	0
B. longum subsp. infantis	ASV_107	Inf_only	0	Moth_only	Moth_only	0	0	0	Moth_only	Inf_only	0	shared	shared	0	Inf_only	0	0	0	Moth_only	shared	0	0	0	Inf_only	0	Inf_only	Moth_only	0	shared	0	0	0	0	0	0	Inf_only	0	0	0	0	0	Inf_only	0	0
B. longum subsp. infantis	ASV_1058	Inf_only	Moth_only	shared	shared	Moth_only	shared	shared	Moth_only	Inf_only	0	shared	shared	0	shared	Moth_only	0	0	shared	shared	0	0	0	Inf_only	0	Inf_only	Moth_only	Moth_only	shared	Inf_only	Inf_only	0	Moth_only	Inf_only	0	Inf_only	0	Inf_only	Moth_only	0	0	Inf_only	0	0
B. longum subsp. infantis	ASV_1055	Inf_only	0	shared	shared	0	shared	shared	shared	0	0	shared	shared	0	0	shared	0	0	shared	shared	0	0	0	Inf_only	0	Inf_only	Moth_only	Moth_only	shared	Inf_only	Inf_only	0	Moth_only	Inf_only	0	Inf_only	0	Inf_only	Moth_only	0	0	Inf_only	0	0
B. longum subsp. infantis	ASV_1042	Inf_only	0	shared	shared	0	shared	shared	shared	Inf_only	0	shared	shared	0	Inf_only	0	0	0	shared	Moth_only	0	0	0	Inf_only	0	Inf_only	Moth_only	Moth_only	shared	Inf_only	0	Inf_only	0	Inf_only	0	Inf_only	0	0	Moth_only	0	0	Inf_only	0	0
B. longum subsp. infantis	ASV_1035	Inf_only	shared	shared	shared	0	shared	shared	shared	Inf_only	0	shared	shared	0	shared	0	0	0	shared	shared	0	0	0	Inf_only	0	Inf_only	Moth_only	Moth_only	shared	Inf_only	0	0	Moth_only	Inf_only	0	Inf_only	0	Inf_only	Moth_only	0	0	Inf_only	0	0
B. longum subsp. infantis	ASV_1028	0	0	0	0	0	0	Inf_only	0	0	0	0	0	0	0	0	0	0	0	0	0	0	0	0	0	0	0	0	0	0	0	0	0	Inf_only	0	0	0	0	0	0	0	0	0	0
B. longum subsp. infantis	ASV_1027	0	0	0	0	0	0	0	0	0	0	0	0	0	0	0	0	0	0	0	0	0	0	0	0	0	0	0	0	0	0	0	0	0	0	0	0	0	0	0	0	0	0	0
B. longum subsp. infantis	ASV_1013	Inf_only	0	0	shared	0	shared	0	0	0	0	shared	0	0	0	0	0	0	shared	Moth_only	0	0	0	0	0	Inf_only	0	0	0	0	0	0	Moth_only	Inf_only	0	0	0	0	Moth_only	0	0	Inf_only	0	0
B. longum subsp. infantis	ASV_1012	Inf_only	Moth_only	shared	Moth_only	0	Moth_only	shared	shared	Inf_only	0	shared	shared	0	0	0	shared	0	shared	shared	0	0	0	Inf_only	0	Inf_only	shared	Moth_only	shared	Inf_only	Inf_only	0	Moth_only	Inf_only	0	Inf_only	Inf_only	Inf_only	Moth_only	0	0	Inf_only	0	0
B. longum subsp. infantis	ASV_101	Inf_only	Moth_only	shared	shared	Moth_only	shared	shared	shared	Inf_only	Moth_only	shared	shared	0	Inf_only	0	0	0	shared	shared	0	0	0	Inf_only	0	Inf_only	Moth_only	Moth_only	shared	Inf_only	0	0	Moth_only	Inf_only	0	Inf_only	0	Inf_only	Moth_only	0	0	Inf_only	0	0
B. longum subsp. infantis	ASV_1006	Inf_only	0	shared	shared	Moth_only	Moth_only	shared	Moth_only	Inf_only	0	shared	shared	0	0	0	shared	0	shared	shared	0	0	0	Inf_only	0	shared	Moth_only	Moth_only	shared	Inf_only	Inf_only	0	Moth_only	Inf_only	0	Inf_only	Inf_only	0	Moth_only	0	Inf_only	Inf_only	0	Inf_only
B. longum subsp. infantis	ASV_1005	0	0	0	0	Moth_only	0	Inf_only	0	0	0	0	0	0	0	0	0	0	shared	Inf_only	0	0	0	0	0	0	0	0	0	0	0	0	0	0	0	0	0	0	0	0	0	0	0	0
B. longum subsp. infantis	ASV_1004	shared	Moth_only	shared	shared	Moth_only	shared	shared	Moth_only	Inf_only	shared	Moth_only	shared	Moth_only	0	Moth_only	0	0	shared	shared	0	0	0	Inf_only	0	Inf_only	Moth_only	Moth_only	shared	Inf_only	Inf_only	0	Moth_only	Inf_only	0	shared	0	Inf_only	Moth_only	0	0	Inf_only	0	0
B. longum subsp. longum	ASV_934	Inf_only	0	shared	shared	0	shared	shared	shared	shared	0	shared	shared	0	0	0	0	0	shared	shared	0	0	0	Inf_only	0	Inf_only	0	Moth_only	shared	Inf_only	0	0	0	Inf_only	0	Inf_only	0	Inf_only	Moth_only	0	0	Inf_only	0	0
B. longum subsp. longum	ASV_926	Inf_only	Moth_only	shared	Moth_only	0	Moth_only	shared	shared	Inf_only	0	shared	shared	0	0	0	0	0	shared	shared	0	0	0	Inf_only	0	Inf_only	Moth_only	Moth_only	shared	Inf_only	0	0	Moth_only	Inf_only	0	Inf_only	0	Inf_only	Moth_only	0	0	Inf_only	0	0
B. longum subsp. longum	ASV_845	shared	Moth_only	shared	Moth_only	Moth_only	Moth_only	shared	0	Inf_only	0	shared	shared	Moth_only	0	0	0	shared	shared	shared	0	0	0	shared	0	Inf_only	Moth_only	Moth_only	shared	Inf_only	Inf_only	0	Moth_only	Inf_only	0	shared	0	shared	Moth_only	Inf_only	0	Inf_only	0	0
B. longum subsp. longum	ASV_772	Inf_only	Moth_only	shared	shared	Moth_only	Moth_only	shared	Moth_only	Inf_only	Moth_only	shared	shared	0	Inf_only	0	0	0	shared	shared	Inf_only	0	0	Inf_only	0	Inf_only	Moth_only	Moth_only	shared	Inf_only	Inf_only	0	Moth_only	Inf_only	0	Inf_only	0	shared	shared	0	0	Inf_only	0	0
B. longum subsp. longum	ASV_765	Moth_only	0	shared	0	0	shared	shared	0	Inf_only	0	shared	0	Moth_only	0	0	0	0	shared	shared	0	0	0	Inf_only	0	Inf_only	0	0	0	Inf_only	0	0	shared	0	0	Inf_only	0	Inf_only	Moth_only	0	0	0	0	0
B. longum subsp. longum	ASV_749	Inf_only	shared	shared	shared	Moth_only	Moth_only	shared	shared	Inf_only	shared	shared	shared	0	shared	0	shared	0	shared	shared	0	0	0	Inf_only	0	Inf_only	Moth_only	Moth_only	shared	Inf_only	Inf_only	0	Moth_only	Inf_only	0	Inf_only	Inf_only	Inf_only	Moth_only	0	Inf_only	Inf_only	0	0
B. longum subsp. longum	ASV_713	Inf_only	Moth_only	shared	shared	Moth_only	Moth_only	shared	shared	Inf_only	shared	shared	shared	0	shared	0	shared	0	shared	shared	0	0	0	shared	0	Inf_only	Moth_only	Moth_only	shared	Inf_only	Inf_only	0	Moth_only	Inf_only	0	Inf_only	Inf_only	Inf_only	Moth_only	0	0	Inf_only	0	0
B. longum subsp. longum	ASV_612	Inf_only	Moth_only	shared	shared	Moth_only	Moth_only	shared	Moth_only	Inf_only	0	shared	shared	0	Inf_only	0	shared	0	shared	shared	0	0	0	Inf_only	0	Inf_only	Moth_only	Moth_only	shared	Inf_only	Inf_only	0	Moth_only	Inf_only	0	Inf_only	0	Inf_only	Moth_only	0	Inf_only	Inf_only	0	0
B. longum subsp. longum	ASV_576	shared	shared	shared	shared	0	Moth_only	shared	Moth_only	Inf_only	Moth_only	shared	shared	0	Inf_only	0	0	0	shared	shared	0	0	0	Inf_only	0	Inf_only	Moth_only	Moth_only	shared	Inf_only	Inf_only	shared	shared	Inf_only	Inf_only	Inf_only	Inf_only	shared	Moth_only	Inf_only	0	Inf_only	Inf_only	Inf_only
B. longum subsp. longum	ASV_529	Inf_only	Moth_only	shared	shared	shared	Moth_only	shared	shared	Inf_only	shared	shared	shared	0	shared	shared	shared	shared	shared	shared	0	0	0	Inf_only	Inf_only	Inf_only	Moth_only	Moth_only	shared	Inf_only	Inf_only	0	Moth_only	Inf_only	0	Inf_only	0	Inf_only	Moth_only	0	Inf_only	Inf_only	0	0
B. longum subsp. longum	ASV_1265	0	0	shared	shared	0	shared	Moth_only	0	0	0	0	0	0	0	0	0	0	shared	Moth_only	0	0	0	0	0	0	0	0	shared	Inf_only	Inf_only	0	0	Inf_only	0	0	0	Inf_only	Moth_only	0	0	0	0	0
B. longum subsp. longum	ASV_1257	Inf_only	Moth_only	shared	Moth_only	0	Moth_only	shared	Moth_only	Inf_only	0	shared	shared	0	Inf_only	0	0	0	shared	shared	0	0	0	Inf_only	0	Inf_only	Moth_only	Moth_only	shared	Inf_only	Inf_only	0	Moth_only	Inf_only	0	Inf_only	0	Inf_only	Moth_only	0	0	Inf_only	0	0
B. longum subsp. longum	ASV_1247	Inf_only	shared	shared	shared	0	shared	shared	shared	Inf_only	0	shared	shared	0	Inf_only	0	0	0	shared	shared	0	0	0	Inf_only	0	Inf_only	Moth_only	Moth_only	shared	Inf_only	0	0	Moth_only	Inf_only	0	Inf_only	0	Inf_only	Moth_only	0	0	Inf_only	0	0
B. longum subsp. longum	ASV_1185	0	0	shared	0	0	Moth_only	0	0	0	0	0	0	0	Inf_only	0	0	0	shared	Moth_only	0	0	0	0	0	Inf_only	Moth_only	Moth_only	shared	Inf_only	0	0	0	0	0	Inf_only	0	0	0	0	0	0	0	0
B. longum subsp. longum	ASV_1094	Inf_only	0	shared	0	0	Moth_only	shared	0	Inf_only	0	shared	shared	0	0	0	0	0	shared	shared	0	0	0	Inf_only	0	0	0	Moth_only	0	Inf_only	0	0	Moth_only	0	0	Inf_only	0	0	0	0	0	0	0	0
B. longum subsp. longum	ASV_1088	Inf_only	Moth_only	shared	shared	0	Moth_only	shared	Moth_only	Inf_only	0	shared	shared	0	Inf_only	0	0	0	shared	shared	0	0	0	Inf_only	0	Inf_only	Moth_only	Moth_only	shared	Inf_only	0	0	Moth_only	Inf_only	0	Inf_only	0	Inf_only	Moth_only	0	0	Inf_only	0	0
B. longum subsp. longum	ASV_1082	Inf_only	shared	shared	Moth_only	0	shared	shared	shared	Inf_only	0	shared	shared	0	Inf_only	0	0	shared	shared	shared	0	0	0	Inf_only	0	Inf_only	Moth_only	Moth_only	shared	Inf_only	0	0	Moth_only	Inf_only	0	Inf_only	0	Inf_only	Moth_only	0	Inf_only	Inf_only	0	0
B. longum subsp. longum	ASV_1017	Inf_only	Moth_only	shared	Moth_only	0	Moth_only	shared	Moth_only	Inf_only	0	shared	shared	0	Inf_only	0	0	0	shared	shared	0	0	0	Inf_only	0	Inf_only	Moth_only	Moth_only	shared	Inf_only	0	Inf_only	Moth_only	Inf_only	0	Inf_only	0	shared	Moth_only	0	0	Inf_only	0	0
B. longum subsp. suillum	ASV_996	Inf_only	shared	shared	shared	shared	shared	shared	shared	Inf_only	0	shared	shared	Moth_only	Inf_only	0	shared	0	shared	shared	0	0	0	Inf_only	0	Inf_only	Moth_only	Moth_only	shared	Inf_only	Moth_only	0	Moth_only	Inf_only	Moth_only	shared	Moth_only	shared	Moth_only	0	0	shared	0	Inf_only
B. longum subsp. suillum	ASV_610	Inf_only	shared	shared	shared	0	shared	shared	shared	Inf_only	shared	shared	shared	0	Inf_only	0	shared	shared	shared	shared	0	0	0	Inf_only	0	Inf_only	shared	shared	shared	Inf_only	Inf_only	0	Moth_only	Inf_only	Inf_only	Inf_only	0	Inf_only	Moth_only	0	0	Inf_only	shared	shared
B. longum subsp. suillum	ASV_117	Inf_only	0	shared	0	0	shared	shared	shared	Inf_only	0	shared	shared	0	0	0	0	0	shared	shared	0	0	0	Inf_only	0	Inf_only	Moth_only	Moth_only	shared	Inf_only	Inf_only	0	0	0	0	0	0	Inf_only	Moth_only	0	0	Inf_only	0	0
B. longum subsp. suis	ASV_945	Inf_only	Moth_only	shared	shared	Moth_only	shared	shared	shared	Inf_only	shared	shared	shared	0	Inf_only	0	shared	0	shared	shared	0	0	0	Inf_only	0	Inf_only	Moth_only	Moth_only	shared	Inf_only	Inf_only	0	Moth_only	Inf_only	0	Inf_only	0	Inf_only	Moth_only	0	0	Inf_only	0	0
B. longum subsp. suis	ASV_938	0	0	0	0	0	0	0	0	0	0	0	0	0	0	0	0	0	0	0	0	0	0	0	0	0	0	0	0	0	0	0	0	0	0	0	0	0	0	0	0	0	0	0
B. longum subsp. suis	ASV_854	0	0	0	0	0	0	0	0	0	0	0	0	0	0	0	0	0	0	0	0	0	0	0	0	0	Moth_only	0	0	0	0	0	0	0	0	0	0	Inf_only	Moth_only	0	0	0	0	0
B. longum subsp. suis	ASV_79	Inf_only	Moth_only	shared	shared	Moth_only	Moth_only	shared	Moth_only	Inf_only	0	shared	shared	0	Inf_only	0	Moth_only	0	shared	shared	0	0	0	Inf_only	0	Inf_only	Moth_only	Moth_only	shared	Inf_only	0	0	Moth_only	Inf_only	0	Inf_only	0	Inf_only	Moth_only	0	0	Inf_only	0	0
B. longum subsp. suis	ASV_50	0	0	0	0	0	0	0	0	0	0	0	0	0	0	0	0	0	shared	0	0	0	0	0	0	0	0	0	0	0	0	0	0	0	0	0	Inf_only	0	0	0	Inf_only	0	0	0
B. longum subsp. suis	ASV_32	Inf_only	Moth_only	shared	shared	0	Moth_only	shared	shared	Inf_only	0	shared	shared	0	Inf_only	0	Moth_only	0	shared	shared	0	0	0	Inf_only	0	Inf_only	Moth_only	Moth_only	shared	Inf_only	Inf_only	0	Moth_only	Inf_only	0	Inf_only	0	Inf_only	Moth_only	0	Inf_only	Inf_only	0	0
B. longum subsp. suis	ASV_28	shared	shared	shared	shared	shared	Moth_only	shared	shared	Inf_only	Moth_only	shared	shared	0	Inf_only	0	shared	shared	shared	shared	Inf_only	0	Moth_only	Inf_only	0	Inf_only	Moth_only	shared	shared	shared	shared	Inf_only	shared	Inf_only	0	Inf_only	Inf_only	Inf_only	Moth_only	Inf_only	Inf_only	Inf_only	0	0
B. longum subsp. suis	ASV_191	Inf_only	shared	shared	shared	0	shared	shared	shared	Inf_only	0	shared	shared	0	Inf_only	0	0	0	shared	shared	0	0	0	Inf_only	0	Inf_only	shared	Moth_only	shared	Inf_only	Inf_only	0	Moth_only	Inf_only	0	Inf_only	0	shared	Moth_only	0	0	Inf_only	0	0
B. longum subsp. suis	ASV_1361	0	0	0	0	0	0	0	Moth_only	0	0	shared	0	0	0	0	0	0	0	0	0	0	0	0	0	0	0	0	0	0	0	0	0	0	0	0	0	0	0	0	0	0	0	0
B. longum subsp. suis	ASV_1252	0	0	0	0	0	Moth_only	0	0	0	0	0	shared	0	0	0	0	0	0	0	0	0	0	0	0	0	0	0	0	0	0	0	0	0	0	0	0	0	0	0	0	0	0	0
B. longum subsp. suis	ASV_1212	0	0	0	0	0	0	0	0	0	0	0	0	0	0	0	0	0	Inf_only	Moth_only	0	0	0	0	0	0	0	0	0	0	0	0	0	0	0	0	0	0	0	0	0	0	0	0
B. longum subsp. suis	ASV_1209	0	0	0	0	0	0	0	shared	0	0	shared	Inf_only	0	0	0	0	0	Moth_only	Inf_only	0	0	0	0	0	0	Moth_only	0	0	Inf_only	0	0	Moth_only	0	0	Inf_only	0	0	0	0	0	0	0	0
B. longum subsp. suis	ASV_1205	Inf_only	0	shared	shared	0	shared	shared	shared	0	0	shared	shared	0	0	0	0	0	shared	shared	0	0	0	Inf_only	0	Inf_only	Moth_only	Moth_only	shared	Inf_only	0	0	0	Inf_only	0	Inf_only	0	Inf_only	0	0	0	Inf_only	0	0
B. minimum	ASV_977	0	0	0	0	0	0	0	0	0	0	0	Moth_only	0	0	Inf_only	0	0	0	0	0	0	0	0	0	0	0	0	0	Moth_only	0	0	0	0	0	0	0	0	0	0	0	0	0	0
B. pseudocatenulatum	ASV_948	0	0	shared	shared	0	shared	Inf_only	0	0	0	0	0	0	0	0	0	0	shared	Moth_only	0	0	0	0	0	0	0	Moth_only	0	Inf_only	0	0	0	0	0	0	0	0	Moth_only	0	0	0	0	0
B. pseudocatenulatum	ASV_939	0	0	shared	shared	0	shared	Inf_only	0	0	0	0	0	0	0	0	0	0	0	0	0	0	0	0	0	0	0	0	0	Inf_only	0	0	0	0	0	0	0	0	0	0	0	0	0	0
B. pseudocatenulatum	ASV_911	0	0	shared	0	0	Moth_only	Inf_only	0	0	0	0	shared	0	0	0	0	0	shared	Moth_only	0	0	0	Inf_only	0	0	0	Moth_only	0	Inf_only	0	0	Moth_only	0	0	0	Moth_only	Inf_only	0	shared	0	0	Inf_only	0
B. pseudocatenulatum	ASV_859	Inf_only	shared	shared	shared	0	shared	shared	0	Inf_only	0	shared	shared	0	Inf_only	0	0	0	shared	shared	0	0	Moth_only	Inf_only	0	Inf_only	Moth_only	Moth_only	shared	Inf_only	0	0	Moth_only	Inf_only	0	Inf_only	0	Inf_only	shared	Inf_only	0	Inf_only	0	0
B. pseudocatenulatum	ASV_807	Inf_only	0	shared	shared	Moth_only	shared	shared	Moth_only	Inf_only	shared	shared	shared	Moth_only	Inf_only	Moth_only	0	Moth_only	shared	shared	0	0	0	Inf_only	Moth_only	Inf_only	Moth_only	Moth_only	shared	Inf_only	Inf_only	0	shared	Inf_only	Inf_only	Inf_only	0	Inf_only	Moth_only	0	0	Inf_only	0	0
B. pseudocatenulatum	ASV_80	shared	Moth_only	shared	shared	shared	shared	shared	Moth_only	shared	shared	shared	shared	Moth_only	shared	Moth_only	Moth_only	Moth_only	shared	shared	Moth_only	Moth_only	shared	shared	shared	Inf_only	shared	shared	shared	Inf_only	Inf_only	shared	shared	Inf_only	Inf_only	shared	shared	shared	shared	shared	Moth_only	shared	shared	shared
B. pseudocatenulatum	ASV_786	0	0	shared	0	0	0	Inf_only	0	0	0	0	0	0	Inf_only	0	0	0	0	0	0	0	0	0	0	0	0	0	0	0	0	0	0	0	0	Inf_only	0	Inf_only	Moth_only	Inf_only	0	0	Inf_only	0
B. pseudocatenulatum	ASV_778	Inf_only	Moth_only	shared	shared	Moth_only	shared	shared	Moth_only	Inf_only	shared	shared	shared	0	shared	0	Moth_only	Moth_only	shared	shared	0	Moth_only	Inf_only	Inf_only	0	Inf_only	shared	Moth_only	shared	Inf_only	Inf_only	0	Moth_only	Inf_only	Inf_only	Inf_only	0	Inf_only	Moth_only	0	0	Inf_only	0	0
B. pseudocatenulatum	ASV_775	shared	Moth_only	shared	shared	shared	Moth_only	shared	Moth_only	Inf_only	0	shared	shared	0	Inf_only	0	0	Moth_only	shared	shared	0	0	0	Inf_only	0	Inf_only	Moth_only	Moth_only	shared	Inf_only	0	Moth_only	shared	Inf_only	0	0	Moth_only	Inf_only	Moth_only	Inf_only	0	Inf_only	0	0
B. pseudocatenulatum	ASV_655	0	0	shared	0	Moth_only	shared	shared	shared	Moth_only	shared	0	shared	shared	0	shared	0	0	shared	Moth_only	0	0	Inf_only	Inf_only	0	Inf_only	Moth_only	Moth_only	0	Inf_only	0	0	Moth_only	Inf_only	Inf_only	0	Moth_only	Inf_only	shared	0	0	Inf_only	0	Inf_only
[truncated: 26 more rows]

## Sheet: Table S9
Table S9. Bacterial composition of mock communities (the relativa abundance of each taxon).
[truncated: 15 more rows]

## Sheet: Table S10
Table S10. Diet habits of mothers and infants of the three ethnic groups during breastfeeding.
[truncated: 19 more rows]
